# Supplementary material for: Genome-scale CRISPR screens are efficient in non-homologous end-joining deficient cells
Source: Sci Rep. 2019 Oct 31;9:15751. doi: 10.1038/s41598-019-52078-9 (PMC6823505; doi:10.1038/s41598-019-52078-9)
Supplement: Supplementary file 2 — Table S1 [file 41598_2019_52078_MOESM2_ESM.xlsx]

## Sheet: Sheet1
sgRNA sequence	gene	WT_rep1	L4_rep1	WT_rep2	L4_rep2	WT_rep3	LIG4_rep3	library_representation	FC_WT_rep1	FC_L4_rep1	FC_WT_rep2	FC_L4_rep2	FC_WT_rep3	FC_L4_rep3	Average_WT	Average_LIG4	LOG2FC_WT	LOG2FC_L4
GTCGCTGAGCTCCGATTCGA	A1BG	6.11098	6.0654	5.05013	7.68748	8.86693	5.50653	7.46404	0.818723	0.812617	0.676595	1.02994	1.18795	0.737742	0.894424	0.860098	-0.160969	-0.217427
ACCTGTAGTTGCCGGCGTGC	A1BG	6.22993	11.1758	6.92185	44.2753	4.19681	10.0988	6.25113	0.996609	1.7878	1.1073	7.08277	0.671368	1.61551	0.925091	3.49536	-0.112333	1.80544
CGTCAGCGTCACATTGGCCA	A1BG	10.4972	21.2792	12.9785	10.038	14.0419	13.9845	15.9707	0.657279	1.33239	0.812642	0.628528	0.879231	0.875635	0.783051	0.945517	-0.352823	-0.0808249
CGCGCACTGGTCCAGCGCAC	A1CF	4.26728	2.22845	3.8494	18.1494	3.69193	2.14028	2.56269	1.66515	0.869573	1.50209	7.08215	1.44064	0.835166	1.53596	2.92896	0.619142	1.55039
CCAAGCTATATCCTGTGCGC	A1CF	7.2856	8.74624	11.0891	6.24247	8.61449	14.878	9.59484	0.759325	0.911557	1.15574	0.650607	0.897826	1.55063	0.937629	1.0376	-0.0929112	0.0532472
AAGTTGCTTGATTGCATTCT	A1CF	15.4633	11.092	13.5259	45.1038	15.9826	24.9768	9.67837	1.59772	1.14606	1.39754	4.66026	1.65137	2.58068	1.54887	2.79567	0.63122	1.48319
CGCTTCTTAAATTCTTGGGT	A2M	3.06292	2.76462	5.315	2.38909	4.27569	6.46238	3.42284	0.89485	0.807698	1.5528	0.697986	1.24917	1.88802	1.23227	1.13123	0.301322	0.177898
TCACAGCGAAGGCGACACAG	A2M	6.27453	19.235	8.19322	6.35807	7.17875	6.46238	7.85857	0.798432	2.44765	1.04258	0.809062	0.913493	0.822336	0.91817	1.35968	-0.123167	0.443271
CAAACTCCTTCATCCAAGTC	A2M	10.5269	21.7316	11.4952	6.62781	15.0359	3.9273	9.78174	1.07618	2.22165	1.17517	0.677569	1.53714	0.401493	1.26283	1.10024	0.336662	0.137813
AAATTTCCCCTCCGTTCAGA	A2ML1	9.21851	2.17818	6.72762	3.71851	5.9481	4.77926	7.23547	1.27407	0.301042	0.92981	0.513927	0.822075	0.660531	1.00865	0.491834	0.0124289	-1.02376
GCTTACCTGTAGTTCCACCA	A2ML1	14.2143	33.8791	23.22	33.6785	21.0629	30.0262	16.2053	0.87714	2.09062	1.43286	2.07824	1.29975	1.85286	1.20325	2.00724	0.266938	1.00521
TATTTCCAACTCCCGACACC	A2ML1	9.50101	10.7401	10.1709	8.65083	14.6415	33.0808	10.1541	0.93568	1.05771	1.00165	0.851952	1.44192	3.25786	1.12642	1.72251	0.171743	0.784511
CGAATGCGCGTCGCGTTCGA	A3GALT2	2.58713	0.938294	2.94885	3.93044	1.41997	3.05457	2.67047	0.96879	0.351359	1.10424	1.47181	0.53173	1.14383	0.868254	0.989001	-0.20381	-0.0159563
CTTCGAACGCGACGCGCATT	A3GALT2	9.44154	10.9244	6.74528	22.0991	11.486	16.0001	8.96656	1.05297	1.21835	0.75227	2.46461	1.28098	1.78442	1.02874	1.82246	0.0408797	0.865889
CGGCAGATCCTACTTACACT	A3GALT2	3.79148	0.536168	1.53623	2.6781	3.34482	8.85201	2.54407	1.49032	0.210752	0.603847	1.05268	1.31475	3.47947	1.13631	1.58097	0.184354	0.660809
CAGTCCCGCTACGTCCTCAA	A4GALT	18.7939	15.0462	15.0091	19.2091	22.7038	32.2288	14.6552	1.2824	1.02668	1.02415	1.31073	1.5492	2.19914	1.28525	1.51218	0.362048	0.596634
CTACTGCCCCACGACGCACG	A4GALT	16.7271	7.53987	11.2127	30.7499	12.0698	24.6651	11.9575	1.39888	0.630555	0.937712	2.5716	1.00939	2.06273	1.11533	1.75496	0.157467	0.81144
CTTTGAGGACATCAACCCCG	A4GALT	18.1396	21.8824	29.2766	14.7584	26.0644	22.0469	12.7046	1.4278	1.7224	2.30441	1.16166	2.05157	1.73535	1.92793	1.5398	0.947053	0.622747
CAGCTCGGATGCATCCCGCC	A4GNT	7.0477	7.4896	6.09194	6.20393	6.32676	7.39746	8.51815	0.827375	0.879252	0.715172	0.72832	0.742739	0.868435	0.761762	0.825336	-0.392588	-0.276947
GTAGCGCCTCCACTCTCGAT	A4GNT	2.11134	0.787497	2.33083	0.963344	1.30953	0.561043	1.84251	1.1459	0.427405	1.26503	0.522844	0.710732	0.3045	1.04056	0.41825	0.0573542	-1.25756
GAAACACAATGCCACGTCTG	A4GNT	12.1476	4.87578	9.78242	7.24435	13.4424	8.89357	9.31007	1.30478	0.52371	1.05074	0.778119	1.44386	0.955264	1.26646	0.752364	0.340799	-0.410496
TCCCTTATCAGGCGTGATGT	AAAS	7.65731	5.76381	6.65699	2.89003	6.15321	11.7819	6.38062	1.20009	0.903331	1.04331	0.452939	0.96436	1.84651	1.06925	1.0676	0.0966052	0.0943645
CCCAGACGGCAGCAAAATCC	AAAS	4.26728	1.54148	3.58453	18.3613	6.50031	5.25718	3.84437	1.11001	0.400972	0.93241	4.77616	1.69087	1.3675	1.24443	2.18154	0.315482	1.12535
GTGGGGTGACCAACCTGCTC	AAAS	4.92149	2.98244	3.70814	6.0498	4.21258	5.19484	5.01871	0.980629	0.594263	0.738862	1.20545	0.839376	1.0351	0.852956	0.944936	-0.229457	-0.0817116
CCCCGGTCGGGAGGAGATCC	AACS	9.23338	9.33268	8.38745	5.24059	7.30497	5.61043	8.37388	1.10264	1.1145	1.00162	0.625826	0.872351	0.669992	0.992204	0.803439	-0.0112914	-0.31574
CTTCTCACGTGTGTATGATG	AACS	9.08469	4.00451	7.29267	19.3054	7.36808	8.14551	11.6014	0.783066	0.345173	0.6286	1.66405	0.6351	0.702112	0.682255	0.903779	-0.551616	-0.145958
GTTATGATGACTTGTACCAT	AACS	12.7275	11.0585	8.75827	5.97273	9.48225	6.5455	9.83453	1.29416	1.12445	0.890563	0.607323	0.96418	0.665563	1.04964	0.799113	0.0698884	-0.323528
GTCACCCGACTTCGCAACAC	AADAC	9.6943	2.11116	8.81124	7.34068	14.1208	4.96627	9.29618	1.04283	0.2271	0.947834	0.789644	1.51899	0.534227	1.16988	0.51699	0.226366	-0.951791
GAACCCCAGTGTTGCGAAGT	AADAC	6.85441	4.44014	2.91354	2.06156	2.06685	0.581822	3.54032	1.9361	1.25416	0.822959	0.582308	0.583803	0.164342	1.11429	0.666938	0.156121	-0.584375
AAAGCTCCCGACAACCTTAA	AADAC	6.17045	4.37312	2.66633	1.73402	4.90679	5.11173	4.67674	1.31939	0.935078	0.570125	0.370775	1.04919	1.09301	0.979568	0.799621	-0.0297818	-0.322612
AATATATCACAGCTCGCCTT	AADACL2	4.11859	3.01595	4.36147	2.60103	5.38011	3.44938	5.2519	0.78421	0.574258	0.830457	0.495255	1.02441	0.656786	0.879693	0.575433	-0.184928	-0.79728
TGTTTGCCGTCCATCTATTC	AADACL2	15.6269	17.6265	17.6578	21.2706	21.552	21.7144	18.6822	0.836458	0.943494	0.945168	1.13855	1.15361	1.16231	0.978413	1.08145	-0.0314846	0.112968
TTTGGCAAGTACAATCGTAC	AADACL2	9.99168	10.4553	16.0509	7.05168	9.82936	5.17406	13.4232	0.744357	0.778895	1.19576	0.525334	0.732265	0.385456	0.890794	0.563228	-0.166837	-0.828208
ATCGTGTACTACCACGGTGG	AADACL3	9.60509	7.40582	7.32798	12.2345	14.3102	13.2157	8.8633	1.08369	0.83556	0.826778	1.38035	1.61454	1.49106	1.175	1.23566	0.232665	0.305277
AAATCCGTGACCACAACATC	AADACL3	7.73165	11.913	4.99716	9.1903	7.58896	3.34548	7.36132	1.05031	1.61832	0.678839	1.24846	1.03092	0.454467	0.920023	1.10708	-0.120258	0.146762
GATCCACTCCATATGCATCC	AADACL3	1.44225	0.904784	1.4656	0.173402	1.10442	7.08577	2.62386	0.549668	0.34483	0.558566	0.0660866	0.420916	2.70051	0.509716	1.03714	-0.972233	0.0526158
CGGGTATCGTCCCAAAACGC	AADACL4	6.89901	6.53455	7.15141	9.61417	7.90451	5.92212	7.24198	0.952642	0.902316	0.987494	1.32756	1.09149	0.817749	1.01054	1.01588	0.015127	0.0227238
TCGTACTTCCTCCAGACGTC	AADACL4	6.05151	9.41645	3.33732	4.54698	6.48454	2.68054	4.30238	1.40655	2.18866	0.775692	1.05685	1.5072	0.623036	1.22981	1.28952	0.298438	0.36683
ACCATGTCACGCGGACCCCC	AADACL4	11.5677	32.3544	6.37446	11.0399	9.08782	9.64163	11.163	1.03625	2.89835	0.571033	0.98897	0.814099	0.86371	0.807128	1.58368	-0.30913	0.663278
ACCAAAATCGATGATCTCCT	AADAT	16.0283	10.271	19.6884	6.66634	14.9413	8.47798	13.6821	1.17148	0.750687	1.43899	0.487231	1.09203	0.619641	1.23417	0.619186	0.303538	-0.691555
CTTCAGTATTCTCCGAGTGC	AADAT	4.11859	2.99919	1.71281	2.19642	5.23812	17.3092	5.88227	0.70017	0.50987	0.291181	0.373397	0.890492	2.94261	0.627281	1.27529	-0.672816	0.350827
ATTAACCAGTGAACGCAAAA	AADAT	3.44951	1.9101	1.99533	2.7359	2.61906	3.63639	3.42582	1.00692	0.55756	0.58244	0.798612	0.764507	1.06147	0.784621	0.80588	-0.349933	-0.311364
ATGACTGTCCAATCACTATA	AAED1	4.25241	2.61382	2.5957	1.21381	4.85946	2.49352	7.11403	0.59775	0.367418	0.36487	0.170622	0.683081	0.350508	0.548567	0.296183	-0.86626	-1.75544
AATGTCACCCTTATAGTGAT	AAED1	7.10717	1.94361	11.301	11.7913	7.41541	5.4442	8.45235	0.840852	0.229949	1.33702	1.39504	0.877319	0.644104	1.0184	0.756363	0.0263016	-0.402849
GCTTACCTGGACCTAAAATG	AAED1	0.877245	1.45771	1.43028	0.0963344	1.37264	0.66494	1.38946	0.631358	1.04912	1.02938	0.0693324	0.987896	0.478561	0.882878	0.532338	-0.179714	-0.909587
ACCATTCTTCATCACTACAT	AAGAB	8.95088	3.85371	6.99249	5.8186	8.1885	5.61043	14.2473	0.628249	0.270486	0.490792	0.408399	0.574739	0.393788	0.564593	0.357558	-0.824716	-1.48375
GCCTTGATAGTGTCTCCTCA	AAGAB	15.8648	10.9412	13.0491	5.56813	18.5385	12.1144	19.1482	0.828523	0.571394	0.681478	0.290791	0.968158	0.632663	0.826053	0.498282	-0.275693	-1.00496
AGCAGACATCAATCTATGTG	AAGAB	3.10753	5.4287	4.94418	2.31203	4.84368	3.38704	8.66317	0.358706	0.626642	0.570713	0.26688	0.559112	0.39097	0.496177	0.428164	-1.01107	-1.22377
GACCATTTCTGGTGCTCGAT	AAK1	10.1552	12.6335	12.0956	8.70863	6.87897	7.3559	7.42436	1.36782	1.70162	1.62917	1.17298	0.92654	0.990778	1.30785	1.28846	0.387193	0.365648
GTCCTATCGAGCACCAGAAA	AAK1	3.55359	3.06621	6.19789	1.27161	2.85572	0.851954	4.23912	0.838284	0.723313	1.46207	0.299971	0.673659	0.200974	0.991337	0.408086	-0.0125526	-1.29305
GTTGACAAACATGCGTTTCA	AAK1	21.3215	13.5885	14.3558	10.1729	13.9157	18.4936	14.0434	1.51826	0.967612	1.02225	0.724393	0.990912	1.3169	1.17714	1.00297	0.235288	0.0042745
AGGCTCTAATACAACCTATA	AAMDC	0.371714	0.0837763	1.67749	0.115601	0.410214	1.62079	0.897395	0.414215	0.093355	1.86929	0.128819	0.457117	1.80611	0.91354	0.676094	-0.13046	-0.564705
TCCCAAGTCCGACTACCCCC	AAMDC	6.73546	3.14999	9.57052	6.66634	14.0577	20.9456	8.11545	0.829955	0.388147	1.1793	0.821438	1.73222	2.58095	1.24716	1.26351	0.318642	0.337441
GGTGTACAGACTCTTGTGAT	AAMDC	3.61306	3.35105	6.1096	0.520206	4.76479	0.685719	4.23262	0.853623	0.791721	1.44346	0.122904	1.12573	0.162008	1.14094	0.358878	0.190219	-1.47844
ATCGCTGAGCCGCCATACGA	AAMP	1.21922	0.603189	1.11244	2.46616	0.394437	0.436367	4.67488	0.260803	0.129028	0.237962	0.527535	0.0843737	0.0933429	0.194379	0.249969	-2.36305	-2.00018
GGAGGGCCCCGACGATAGCG	AAMP	1.48686	1.99388	1.78344	0.366071	1.2622	2.76366	2.78498	0.533885	0.71594	0.640378	0.131445	0.453216	0.992344	0.542493	0.613243	-0.882324	-0.705469
CTCCAGGTCTCCCGCTTCAA	AAMP	17.3516	22.9882	15.7861	8.8435	11.0127	11.9066	10.9437	1.58553	2.10058	1.44247	0.808087	1.0063	1.08798	1.34477	1.33222	0.427357	0.413829
CGCGTCCTCGCACATGAGCG	AANAT	10.4823	3.93749	12.9608	10.6353	9.92402	4.36367	7.42259	1.41222	0.530473	1.74613	1.43283	1.337	0.58789	1.49845	0.850398	0.583472	-0.23379
ACCTTCACGCTCGATCTCAA	AANAT	8.71298	9.03108	8.35214	19.1513	8.10962	6.31693	14.4028	0.604949	0.627035	0.579895	1.32969	0.563057	0.438589	0.582633	0.798437	-0.77934	-0.324749
CCTTCATCATCGGCTCGCTC	AANAT	1.36791	0.217818	3.26669	1.00188	2.30351	1.84936	3.14931	0.434351	0.0691638	1.03727	0.318126	0.731432	0.587228	0.734352	0.324839	-0.445457	-1.6222
GAGGTCGGGCCCAAGTTCCG	AAR2	3.25622	1.50797	4.16724	2.27349	3.86548	2.6182	4.03326	0.80734	0.373884	1.03322	0.563685	0.9584	0.649152	0.932986	0.528907	-0.100072	-0.918913
GGCACAGATCTGTCGATTCT	AAR2	15.7755	19.6037	20.6066	28.0333	18.8698	13.6313	15.9425	0.989528	1.22965	1.29256	1.7584	1.18362	0.855027	1.15524	1.28102	0.208187	0.357298
AAAGTCCCACCGGAACTTCT	AAR2	0.654217	0.234574	1.14776	0.732141	0.425991	0.145456	0.741015	0.882865	0.316557	1.5489	0.988024	0.574875	0.196292	1.00221	0.500291	0.00318857	-0.99916
CGTCCCGCGTGCGACTTCTT	AARD	0.951588	0.452392	1.65983	1.09821	2.50862	0.498705	1.50418	0.632629	0.300756	1.10348	0.730107	1.66776	0.331546	1.13462	0.454136	0.182214	-1.1388
GTCCCCGAAGAAGTCGCACG	AARD	4.98097	4.64121	7.31033	6.91681	8.44094	7.97928	5.77217	0.862928	0.804066	1.26648	1.1983	1.46235	1.38237	1.19725	1.12825	0.259727	0.174081
AAAAGATGATGCTGCGAATC	AARD	8.86166	47.1158	8.21087	8.13062	7.13141	3.17924	6.3146	1.40336	7.46141	1.3003	1.28759	1.12935	0.503475	1.27767	3.08416	0.353517	1.62488
CCACGCTCGGACCATCACTG	AARS	1.66528	0.284839	0.635681	0.211936	2.12996	0.685719	7.88491	0.211198	0.0361246	0.0806199	0.0268786	0.270131	0.086966	0.187316	0.0499897	-2.41645	-4.32222
TGGGGGCAAACATAATGACC	AARS	1.20435	0.067021	1.04181	0.0963344	0	0	1.83512	0.656279	0.0365213	0.567705	0.0524948	0	0	0.407995	0.029672	-1.29338	-5.07475
TCACACCTTCTTCGAGATGC	AARS	21.8419	24.1611	26.4337	47.3965	19.7376	19.1794	16.2814	1.34153	1.48397	1.62355	2.91109	1.21228	1.17799	1.39245	1.85768	0.47763	0.893504
CCATTCGAAGGTCGCCCGCA	AARS2	6.54217	1.4242	3.14309	4.62405	4.84368	2.92989	13.2488	0.493794	0.107496	0.237236	0.349017	0.365595	0.221144	0.365542	0.225886	-1.45189	-2.14633
GCCGCGGGGCCGCACGGAAG	AARS2	0.252766	0.452392	0.15892	0	0.567989	0.0207794	2.42086	0.104411	0.186872	0.0656461	0	0.234623	0.00858346	0.134893	0.0651519	-2.89011	-3.94005
AAGCCTGCCATCTCGCTTCG	AARS2	21.9906	5.26115	8.2815	5.51033	12.6377	18.9092	7.57005	2.90495	0.694996	1.09398	0.727912	1.66944	2.4979	1.88946	1.30694	0.917973	0.386189
GTGCTGAGAGTGACTCGCCG	AARSD1	6.72059	14.2587	10.1179	4.21945	7.51007	8.18707	5.99986	1.12013	2.37651	1.68636	0.703258	1.25171	1.36454	1.35273	1.48144	0.435875	0.566998
TTCATTGACGCTCTGCTCAA	AARSD1	18.7939	19.5534	19.1764	9.6527	16.5506	17.8287	16.3745	1.14775	1.19414	1.17111	0.589496	1.01075	1.08881	1.10987	0.95748	0.150393	-0.0626853
AGATGTCATTGATTGTACCA	AARSD1	10.3485	6.66859	10.7889	16.0108	14.9728	4.0312	14.152	0.73124	0.471212	0.762359	1.13134	1.058	0.28485	0.850533	0.629135	-0.233562	-0.668559
GACCTTCGATCCTTCTGTTG	AASDH	10.2444	18.3135	10.0473	8.07282	9.43492	5.839	11.3079	0.905958	1.61954	0.888523	0.713913	0.834369	0.516367	0.876283	0.949939	-0.190531	-0.074093
TAAGGCTGCCTCCTGTTATA	AASDH	17.3516	19.8215	17.5518	4.12311	10.6971	4.59224	11.8752	1.46117	1.66915	1.47803	0.347204	0.900796	0.386709	1.28	0.801021	0.35614	-0.320088
TCGATAGGTACATAAGCAGC	AASDH	5.18913	2.26196	3.07246	1.29088	3.45526	3.34548	6.57557	0.789153	0.343995	0.467253	0.196315	0.52547	0.508774	0.593959	0.349694	-0.751565	-1.51583
ACCCGATGGATCTAGACATC	AASDHPPT	8.22232	7.52311	7.96366	3.73777	8.50405	13.0079	15.6301	0.526058	0.481323	0.509509	0.23914	0.544083	0.832235	0.52655	0.517566	-0.925358	-0.950186
AGGCTGGTCGTCTGATGATA	AASDHPPT	8.59403	1.44095	10.8772	1.56062	10.6498	2.14028	13.9504	0.61604	0.103291	0.779703	0.111869	0.763401	0.15342	0.719715	0.12286	-0.474503	-3.02492
ATCCTGATGTCTAGATCCAT	AASDHPPT	13.3222	6.76912	16.7926	5.58739	13.8999	12.717	14.6933	0.906685	0.460693	1.14287	0.380267	0.946003	0.865493	0.998519	0.568818	-0.00213771	-0.813961
TCTGGATCACATGTTAGCAA	AASS	1.85857	12.2313	3.46093	4.23871	0.773096	1.3091	3.33016	0.558103	3.6729	1.03927	1.27283	0.23215	0.393104	0.60984	1.77961	-0.713497	0.831561
GTTAACTTTGTTTGTGATGC	AASS	10.4675	50.5171	8.52871	13.6217	3.69193	7.8546	5.87621	1.78133	8.59689	1.4514	2.31811	0.628284	1.33668	1.287	4.08389	0.364016	2.02994
TAGGCAGTGATTACATCCAA	AASS	5.2486	10.7736	3.83174	4.68185	5.30123	5.17406	6.18699	0.84833	1.74134	0.619323	0.756726	0.856835	0.836282	0.774829	1.11145	-0.36805	0.152441
GTTGAACCCGCGACCAAGCG	AATF	0.62448	0.234574	1.65983	0.269736	0.725763	0.0623381	2.8587	0.218449	0.0820559	0.580624	0.0943561	0.253878	0.0218064	0.350984	0.0660728	-1.51052	-3.9198
CGCTCTGTCTATCGAGTTCT	AATF	14.4522	17.593	16.7396	61.1145	11.3913	8.47798	7.66538	1.88539	2.29513	2.18379	7.9728	1.48608	1.10601	1.85175	3.79131	0.888892	1.9227
GTCTACTCACCAGACGATCC	AATF	2.61687	0.35186	2.40146	1.52208	1.53041	0.644161	5.69746	0.459304	0.0617574	0.421496	0.267151	0.268613	0.113061	0.383138	0.147323	-1.38406	-2.76294
GCGCTGGATCGCGCCAGAGC	AATK	2.15594	1.10585	1.18307	0.751408	2.36662	1.53767	1.40874	1.5304	0.784988	0.839806	0.533389	1.67995	1.09152	1.35005	0.803299	0.433015	-0.315991
CCGTGAGCAGGCAGTTCCGC	AATK	3.03319	0.603189	2.06596	0.655074	6.05855	2.30651	3.94697	0.768485	0.152823	0.52343	0.165969	1.53499	0.584375	0.9423	0.301056	-0.0857414	-1.7319
TCGTGACTGCCGACCAGCTG	AATK	12.3855	19.101	11.0361	10.5197	14.3102	14.2131	14.0732	0.880077	1.35726	0.784194	0.747499	1.01684	1.00994	0.893703	1.03823	-0.162133	0.0541298
TGCAATTACGAAGAGAGCCG	ABAT	8.02902	6.14918	5.61518	11.1941	10.6025	11.5949	6.1796	1.29928	0.995077	0.908663	1.81145	1.71572	1.87632	1.30789	1.56095	0.387237	0.642423
CATGTTGCTCGCCCAGCGCC	ABAT	6.61651	6.11567	3.63751	5.62593	6.76853	8.49876	6.0208	1.09894	1.01576	0.604156	0.934415	1.12419	1.41157	0.94243	1.12058	-0.0855429	0.164245
CCAGCACAGCTACCGCCTGC	ABAT	6.55704	10.204	10.63	15.5098	12.7324	11.678	9.27536	0.706931	1.10011	1.14605	1.67216	1.37271	1.25904	1.07523	1.34377	0.104646	0.426285
GCCTCCGAGCATCTGAGAAC	ABCA1	6.82467	5.36168	8.24619	6.74341	7.90451	9.66241	5.81009	1.17462	0.922823	1.41929	1.16064	1.36048	1.66304	1.31813	1.24883	0.398494	0.320582
TGTTTCCGTTACCCGACTCC	ABCA1	18.2289	32.9911	20.4654	22.812	18.0494	15.0027	18.3466	0.993582	1.79821	1.11549	1.24339	0.983801	0.817737	1.03096	1.28645	0.0439828	0.363391
CCTCCCCAGGAGTCGGGTAA	ABCA1	1.53146	1.23989	2.15425	1.59915	1.8933	1.64157	1.30339	1.17499	0.951283	1.65281	1.22692	1.4526	1.25947	1.4268	1.14589	0.512781	0.196468
TCAGAGTGCTCCTTTATAAC	ABCA10	13.3074	10.405	8.22853	3.73777	12.2906	15.5637	9.68829	1.37355	1.07398	0.849327	0.385803	1.26861	1.60645	1.16383	1.02208	0.218879	0.0315039
CATATCGCCTGAAGTTTAAT	ABCA10	12.9505	26.5068	14.9032	11.4445	10.4762	12.8832	11.6505	1.11159	2.27517	1.27919	0.982322	0.89921	1.10581	1.09666	1.45443	0.133119	0.540457
CTTCCTTAAAGAACACTGTT	ABCA10	9.54562	6.43402	9.37629	16.3961	10.5709	2.86755	11.18	0.85381	0.575492	0.838664	1.46655	0.945517	0.256489	0.879331	0.766179	-0.185522	-0.384247
CAAGTGCTCGCACGAATTCT	ABCA12	5.41216	1.22313	4.25553	4.43138	6.07432	5.67277	4.10203	1.31939	0.298178	1.03742	1.08029	1.48081	1.38292	1.27921	0.920462	0.355248	-0.11957
CCTCGAAACCTTCCTAGTAC	ABCA12	14.9578	46.4121	9.72944	13.7373	8.72494	11.6988	10.2221	1.46327	4.54035	0.951802	1.34388	0.853534	1.14446	1.08954	2.3429	0.123715	1.22829
CCCGGAACATATACTTTCAA	ABCA12	3.65767	0.603189	4.60868	3.58364	5.08034	1.82858	5.51419	0.663319	0.109389	0.835786	0.649894	0.921321	0.331614	0.806809	0.363632	-0.309701	-1.45945
AGACCAAATCACCGCCCTGC	ABCA13	8.51969	1.7593	5.75644	2.08082	11.3124	3.4286	6.66957	1.2774	0.26378	0.86309	0.311988	1.69613	0.514066	1.27887	0.363278	0.354872	-1.46085
ACCCACACTCTTCCAATATG	ABCA13	14.3779	8.51167	11.8131	14.9126	18.2387	8.78967	15.3482	0.936783	0.554572	0.769672	0.971618	1.18833	0.572685	0.964929	0.699625	-0.0515048	-0.515346
TACTTGAGCAACTTGATTCC	ABCA13	5.90282	31.5502	7.43393	4.16165	5.30123	3.13769	4.70143	1.25554	6.71075	1.58121	0.885187	1.12758	0.667389	1.32144	2.75444	0.402111	1.46176
GAGTGCTTGGGCCGTGCTAT	ABCA2	7.5681	15.3143	7.45159	12.3308	9.52959	8.27019	6.58493	1.14931	2.32566	1.13161	1.87258	1.44718	1.25593	1.2427	1.81805	0.313477	0.862395
CTCGGTGGCCAGAAACCCGC	ABCA2	3.73201	2.31223	0.935863	1.11748	2.25618	3.26236	2.65075	1.40791	0.872292	0.353056	0.421571	0.851148	1.23073	0.870704	0.841532	-0.199746	-0.24891
GAAGCCCACCATCTCCGTGA	ABCA2	1.41251	1.07234	1.74812	0.462405	1.29375	0.207794	2.11119	0.669062	0.507931	0.828028	0.219026	0.612808	0.0984251	0.703299	0.275127	-0.50779	-1.86183
TCCGTGTGTAACTGAACCGT	ABCA3	8.57916	3.46834	8.31682	7.61042	11.1231	11.1585	11.5262	0.74432	0.30091	0.72156	0.660273	0.965031	0.968103	0.810303	0.643095	-0.303466	-0.636896
GCGCGGCTTTCCCTCCGAGA	ABCA3	1.93291	0.385371	3.63751	0.443138	4.29147	14.13	3.44686	0.560774	0.111803	1.05531	0.128563	1.24504	4.09937	0.953706	1.44658	-0.068383	0.532645
TCATGAAGGAGGCGGCGATG	ABCA3	6.63138	2.86515	6.48041	1.07895	5.39589	3.36626	5.30766	1.2494	0.539814	1.22095	0.203281	1.01662	0.634226	1.16232	0.459107	0.217013	-1.1231
CACCTCGAAGCCGGGCATAA	ABCA4	4.99584	3.45158	6.26852	1.81109	5.15923	4.84159	7.94066	0.629146	0.434672	0.78942	0.228077	0.649723	0.609722	0.68943	0.424157	-0.536525	-1.23733
ATGCCACCGTAGCAGGCAAG	ABCA4	9.53075	2.31223	11.2833	7.95722	11.5807	4.28055	8.11545	1.1744	0.284917	1.39035	0.980503	1.42699	0.527457	1.33058	0.597625	0.412054	-0.742687
GCAATTGATGAGCTGCTCAC	ABCA4	9.35233	15.1468	9.53521	11.7335	11.2493	2.24417	10.8253	0.863935	1.3992	0.880828	1.0839	1.03917	0.207309	0.927979	0.896804	-0.107836	-0.157135
TCTAAGCCGAGCAACTTTGT	ABCA5	8.83193	7.67391	6.16257	17.4751	10.7445	6.98187	10.5187	0.839642	0.72955	0.585869	1.66134	1.02146	0.663759	0.815658	1.01821	-0.293963	0.0260421
GAAATAGATACCTTTCCCCG	ABCA5	3.49411	4.05477	2.56038	1.94595	1.7513	1.72469	3.38328	1.03276	1.19847	0.756775	0.575168	0.517634	0.509768	0.769056	0.761137	-0.37884	-0.393772
TCTACTGATCATCTACCTGA	ABCA5	5.15939	9.95262	10.4534	9.74904	9.26137	6.29615	14.5941	0.353527	0.681964	0.716279	0.668015	0.634599	0.431419	0.568135	0.593799	-0.815694	-0.751953
TGGGGCCTCTCAATACTTCT	ABCA6	7.67218	10.0867	7.98132	3.60291	9.19826	8.78967	6.05055	1.26801	1.66706	1.31911	0.595467	1.52023	1.45271	1.36912	1.23841	0.453246	0.308492
GTACACCTACCTTTCAAAAG	ABCA6	7.06257	15.884	4.99716	1.90742	5.23812	5.02861	7.61976	0.926876	2.08458	0.655816	0.250326	0.687439	0.659943	0.75671	0.998283	-0.402187	-0.0024798
AAGATGATTCCCATAGCATA	ABCA6	11.0771	2.42951	9.90602	10.3463	8.12539	18.1196	7.49037	1.47884	0.324351	1.3225	1.38128	1.08478	2.41905	1.29537	1.3749	0.373368	0.459322
GCTCTCCAAAGACGCGCGCC	ABCA7	1.47199	0.452392	1.4656	1.19455	1.87752	2.03638	2.21985	0.663103	0.203794	0.660224	0.538121	0.845787	0.917351	0.723038	0.553089	-0.467856	-0.854418
ACTCACTGCAGATTCGCGGC	ABCA7	6.11098	3.73642	6.79825	4.33505	5.58522	5.25718	5.55397	1.10029	0.672748	1.22403	0.780531	1.00563	0.946563	1.10998	0.799947	0.150539	-0.322023
GAGGCCACAGCAATTCGACC	ABCA7	6.54217	8.98082	5.22671	3.10197	11.4702	8.47798	7.15965	0.913755	1.25437	0.730023	0.433257	1.60206	1.18413	1.08195	0.957252	0.11363	-0.0630291
TAAATGTATCTACCCGTCCC	ABCA8	18.9872	20.1901	16.51	22.9083	19.3747	17.0183	13.4838	1.40814	1.49736	1.22443	1.69895	1.43689	1.26213	1.35649	1.48614	0.439875	0.571573
TCATTTACTTGATGACTATG	ABCA8	11.7016	14.5771	15.4329	10.1922	7.2103	3.17924	7.22533	1.61952	2.0175	2.13594	1.41062	0.99792	0.440014	1.58446	1.28938	0.663992	0.366672
TCTTTAATACTTTCCTCATC	ABCA8	11.3298	4.74174	17.287	9.6527	13.5055	21.8391	12.0142	0.943041	0.394679	1.43888	0.803444	1.12413	1.81778	1.16869	1.0053	0.224887	0.0076288
AATCAGTTGCAACTCCTCCT	ABCA9	17.1435	59.2466	15.6095	10.7702	13.1426	17.704	16.0526	1.06796	3.69078	0.972396	0.670931	0.818723	1.10288	0.953025	1.82153	-0.0694145	0.86515
TACGTCATTGATGACAATGA	ABCA9	4.92149	5.54599	2.41912	8.34256	5.22234	8.76889	4.86993	1.01059	1.13882	0.496745	1.71307	1.07236	1.80062	0.859899	1.55084	-0.217761	0.633048
AAAGAGCACAGAGACCATTC	ABCA9	0.996194	0.0837763	0.247209	0.289003	0.599544	2.41041	0.566451	1.75866	0.147897	0.436418	0.5102	1.05842	4.25528	1.0845	1.63779	0.117029	0.711752
TTGGACTGTCAGCTGCTGTC	ABCB1	2.09647	0.6367	2.73696	0.655074	2.7295	2.55586	2.38967	0.877304	0.266438	1.14533	0.274127	1.14221	1.06955	1.05495	0.536704	0.0771697	-0.897802
GAAGCTAACCCTTGTGATTT	ABCB1	10.8838	15.5991	11.6188	14.7199	8.83538	22.7534	9.07632	1.19914	1.71866	1.28012	1.62179	0.973453	2.5069	1.15091	1.94912	0.20277	0.962821
CCAAACACCAGCATCATGAG	ABCB1	1.36791	2.07765	2.48975	2.35056	1.24642	3.03379	2.04616	0.668523	1.01539	1.21679	1.14876	0.609149	1.48267	0.831487	1.21561	-0.266234	0.281678
CAGCTAGCTGAGGAACGTAT	ABCB10	12.2071	5.84758	8.77592	15.1823	13.4108	7.54291	11.8281	1.03204	0.49438	0.741954	1.28358	1.13381	0.63771	0.969267	0.805222	-0.0450335	-0.312542
TACCATCATACTGATGCCTA	ABCB10	11.5529	7.79119	12.7489	7.95722	12.7009	4.15587	13.4584	0.858415	0.57891	0.947285	0.591246	0.943714	0.308795	0.916471	0.492984	-0.125838	-1.02039
TTCTTTGACAAGACTCGCAC	ABCB10	17.0542	22.5358	14.0733	49.9397	15.3988	25.808	15.3855	1.10846	1.46474	0.914707	3.24589	1.00086	1.67742	1.00801	2.12935	0.0115099	1.09041
GGAACTGTTAGTCCATACAA	ABCB11	1.7991	3.48509	4.53805	2.7937	4.35458	2.36885	3.02555	0.594635	1.15189	1.49991	0.923368	1.43927	0.782948	1.17794	0.952735	0.236263	-0.0698535
CCAAAAATGAGTAGCACGCC	ABCB11	5.94743	1.99388	4.69697	4.66258	4.76479	2.53508	5.65911	1.05095	0.35233	0.829985	0.823908	0.841969	0.447965	0.907634	0.541401	-0.139818	-0.88523
AAGAATTACTGAGTCAGACA	ABCB11	1.39765	0.284839	2.52506	0.327537	2.5875	5.17406	3.26382	0.428224	0.0872719	0.773654	0.100354	0.792785	1.58528	0.664888	0.590969	-0.588817	-0.758846
AAAGTCGCCCTCCGCGCTCG	ABCB4	10.3931	20.9441	13.4376	11.8299	13.0322	16.956	11.2558	0.923354	1.86073	1.19383	1.051	1.15782	1.50642	1.09167	1.47271	0.126533	0.558478
GAGACCTGATCCGTGAGCTA	ABCB4	7.46402	1.39069	4.74995	6.4544	4.74902	6.15069	6.05948	1.23179	0.229506	0.783887	1.06517	0.783733	1.01505	0.933138	0.769911	-0.0998384	-0.377236
TTTAGTTTCGATACTCCGAT	ABCB4	17.6639	27.998	20.483	19.7871	20.7158	21.3404	15.3464	1.15101	1.8244	1.33471	1.28936	1.34988	1.39058	1.27853	1.50145	0.354491	0.586356
CTGCAGCACGACAGACCAAG	ABCB5	10.8838	4.27259	6.07428	4.72038	6.81586	7.31434	7.96635	1.36622	0.53633	0.762493	0.592541	0.855582	0.918155	0.994765	0.682342	-0.00757227	-0.551434
GGACATCACACTCATGATCC	ABCB5	7.12204	3.70291	5.47392	3.64144	6.73698	7.52213	7.30986	0.974306	0.506564	0.74884	0.498154	0.921628	1.02904	0.881591	0.677919	-0.181818	-0.560815
AGGTTGACCCTGTATTATGT	ABCB5	8.16284	8.98082	11.0008	15.4135	9.73469	16.8521	10.0423	0.812849	0.894302	1.09545	1.53486	0.969372	1.67811	0.959224	1.36909	-0.0600605	0.453221
CTTCCTGCCAAAATCTCGCC	ABCB6	12.787	19.7544	14.2675	12.9859	9.84514	15.543	11.9222	1.07253	1.65694	1.19671	1.08921	0.825779	1.3037	1.03167	1.34995	0.0449868	0.432906
GGAACGGGCACTCAATGTGT	ABCB6	5.97716	3.8202	7.84006	6.70487	7.63629	8.47798	7.2477	0.824698	0.527091	1.08173	0.925103	1.05362	1.16975	0.986681	0.873981	-0.0193441	-0.194327
TCCCCAGTCCTATACATTGC	ABCB6	8.19258	8.88029	7.76943	21.3477	17.1501	26.5145	10.5362	0.777564	0.842835	0.737403	2.02613	1.62773	2.51651	1.04757	1.79516	0.0670411	0.844111
TCAGCATGTTTCCCGACATC	ABCB7	8.59403	3.43483	10.5417	16.1264	6.84742	3.01301	16.7963	0.511663	0.2045	0.627622	0.960117	0.407675	0.179386	0.515654	0.448001	-0.955526	-1.15843
TTACTAGATCTCCAACAGTA	ABCB7	0.327108	0.234574	0.865232	0.0578006	0.425991	0.0831175	2.17819	0.150174	0.107692	0.397225	0.0265361	0.195571	0.038159	0.247657	0.0574623	-2.01359	-4.12124
CTGTATTTGGTGCATCACTC	ABCB7	2.63174	1.02207	6.70996	5.00939	2.91883	3.15846	13.0986	0.200918	0.0780292	0.512267	0.382438	0.222836	0.24113	0.312007	0.233866	-1.68035	-2.09625
CCGCTTGACAACTGACGTGC	ABCB8	5.02557	7.90848	4.78526	7.22508	7.44696	5.19484	8.50811	0.59068	0.929523	0.562435	0.849199	0.875278	0.610575	0.676131	0.796432	-0.564625	-0.328376
CAGTCATGAAACTCCCTACG	ABCB8	23.7302	7.45609	18.2935	13.4675	18.9645	20.343	15.0209	1.57982	0.496382	1.21787	0.89659	1.26254	1.35432	1.35341	0.915763	0.4366	-0.126954
TAAAGCGAGACCCCACGACA	ABCB8	4.01451	8.96406	5.96833	6.31954	6.01121	5.88056	5.67057	0.707956	1.5808	1.05251	1.11444	1.06007	1.03703	0.940179	1.24409	-0.0889923	0.315095
TGACGATGCCATCAATGGCG	ABCB9	9.54562	1.59175	6.09194	1.75329	6.15321	6.67018	10.7285	0.889743	0.148366	0.567827	0.163423	0.573538	0.621724	0.677036	0.311171	-0.562696	-1.68422
GCAATTAGCTCATTTGCCGC	ABCB9	22.5705	19.235	27.2283	29.96	17.8128	12.5715	13.6926	1.64837	1.40478	1.98855	2.18805	1.30091	0.918127	1.64594	1.50365	0.718914	0.58847
AGCGGAAGAGACAGTTTCGA	ABCB9	8.81706	8.67922	7.18672	4.06531	6.95786	10.3689	9.01318	0.978241	0.962948	0.797357	0.451041	0.771965	1.15042	0.849188	0.854802	-0.235845	-0.226338
CCGATGGCTCCGACCCGCTC	ABCC1	8.83193	3.55211	5.22671	3.62217	5.39589	1.37144	6.4539	1.36846	0.550382	0.809852	0.561237	0.836066	0.212498	1.00479	0.441372	0.00689944	-1.17993
CGGAAAACATCATCAGGTCG	ABCC1	10.0809	13.5885	10.5417	34.8345	6.7212	6.87797	5.31064	1.89824	2.55873	1.98502	6.55938	1.26561	1.29513	1.71629	3.47108	0.779293	1.79539
CAAGTTCGTGAATGACACGA	ABCC1	6.78007	33.9797	8.05195	9.44077	6.92631	2.22339	6.59838	1.02753	5.1497	1.22029	1.43077	1.0497	0.33696	1.09918	2.30581	0.136421	1.20527
TGCACGTGTACCAAGCTTAC	ABCC10	18.3032	16.4537	23.9263	54.795	16.2508	9.9741	16.5892	1.10332	0.991831	1.44228	3.30306	0.979601	0.601241	1.17507	1.63204	0.232745	0.706679
GTAAGCTTGGTACACGTGCA	ABCC10	8.6535	1.92685	6.97483	2.15789	8.1885	2.92989	4.79621	1.80424	0.401746	1.45424	0.449916	1.70729	0.610877	1.65525	0.487513	0.727053	-1.03649
ATCCGAGACAACATCCTCTT	ABCC10	14.2441	9.06459	8.68763	7.43701	11.9435	10.0364	9.47405	1.50348	0.956781	0.916992	0.784988	1.26066	1.05936	1.22704	0.93371	0.295188	-0.0989539
TGTCGATGCCACGATTCACG	ABCC11	9.06982	10.271	10.2415	8.92056	11.1704	14.0676	11.0862	0.818116	0.926462	0.923805	0.804652	1.0076	1.26893	0.916506	1.00001	-0.125784	2.05068e-05
GTGAATCGTGGCATCGACAT	ABCC11	8.8468	15.6327	10.1885	10.3656	10.9496	2.26495	10.6527	0.830475	1.46748	0.956429	0.973048	1.02787	0.212618	0.938258	0.884383	-0.0919441	-0.177256
CTAAGCGACTCCGTAAGCTT	ABCC11	5.15939	2.19494	7.08077	9.4215	5.64833	9.49617	7.90607	0.652587	0.277627	0.895613	1.19168	0.71443	1.20112	0.75421	0.890144	-0.406962	-0.167889
CGTGCGGTAGTTGATGGCCC	ABCC12	8.77245	16.7217	7.04546	6.87827	5.97966	4.30133	6.59078	1.33102	2.53714	1.06899	1.04362	0.907277	0.652629	1.10243	1.41113	0.140685	0.496852
CTGGGCCATCAACTACCGCA	ABCC12	7.06257	5.2444	4.69697	6.24247	6.34254	4.01042	11.9365	0.59168	0.439359	0.393498	0.522975	0.531358	0.33598	0.505512	0.432771	-0.984183	-1.20832
TGCCGCACTCACCGGCCCTA	ABCC12	12.0287	10.204	12.4311	17.8604	16.0457	15.6469	13.141	0.915354	0.776498	0.945977	1.35914	1.22104	1.19069	1.02746	1.10877	0.0390783	0.148966
GGATTGGTATATCGAACAGC	ABCC2	2.34923	5.36168	3.31967	2.50469	3.10816	1.39222	3.56501	0.65897	1.50398	0.931181	0.702578	0.871853	0.390523	0.820668	0.865692	-0.285129	-0.208074
GTATCGAGAGAATCCAGAAT	ABCC2	0.654217	0.0502658	0.670996	0.0963344	1.4673	1.01819	0.856619	0.76372	0.0586793	0.783307	0.112459	1.7129	1.18861	1.08664	0.453251	0.119878	-1.14162
TCCTTACCTGTAAGAGTGTC	ABCC2	9.67944	12.5664	13.4552	15.3942	14.0893	5.50653	9.71364	0.996479	1.29369	1.38519	1.58481	1.45046	0.566887	1.27738	1.14846	0.353185	0.199702
GCCGCTCATACTGTATCAGC	ABCC3	1.36791	0.100532	1.4656	0.115601	2.03529	2.1195	2.88758	0.473722	0.0348152	0.507553	0.040034	0.704845	0.734005	0.56204	0.269618	-0.831256	-1.89101
GGATGATGTAGCCACGACAA	ABCC3	7.91008	18.2632	4.41445	5.47179	7.19452	14.0884	6.15966	1.28418	2.96498	0.716671	0.888328	1.16801	2.28721	1.05628	2.04684	0.0789985	1.0334
GGCGACCCACAGGTAGATGC	ABCC3	6.78007	11.0417	5.98599	4.62405	4.37036	3.44938	7.78242	0.871203	1.4188	0.769169	0.594166	0.561568	0.443227	0.73398	0.818732	-0.446188	-0.288537
GGCACTTCGTCTTAGTAACA	ABCC4	9.04009	6.58482	7.04546	13.5061	5.85344	10.4105	6.24903	1.44664	1.05373	1.12745	2.16131	0.936696	1.66593	1.17026	1.62699	0.22683	0.702207
CTTCCTCTAATCTCCGTTTA	ABCC4	15.0321	13.4377	13.261	11.5987	15.4304	23.0028	11.1444	1.34885	1.20578	1.18992	1.04076	1.38458	2.06406	1.30778	1.43687	0.387125	0.522927
TGATGTGAACAAGTTTGATC	ABCC4	13.6047	6.0654	9.09376	27.3012	16.1719	8.33253	14.8128	0.918445	0.40947	0.613913	1.84308	1.09175	0.562522	0.874703	0.938357	-0.193135	-0.0917907
AGATCCACACAACCCTTCGC	ABCC5	2.39384	0.435637	1.48325	0.500939	1.87752	0.436367	3.22778	0.741636	0.134965	0.459528	0.155196	0.581675	0.135191	0.59428	0.141784	-0.750786	-2.81823
GTGCCTGATGATCACGCAGC	ABCC5	4.22267	3.75318	5.84473	1.67622	6.80009	5.77667	5.50989	0.76638	0.681171	1.06077	0.30422	1.23416	1.04842	1.02044	0.677936	0.0291867	-0.560779
AAACATTCTCTGCCCATCGT	ABCC5	7.10717	22.184	8.21087	3.52584	4.68591	6.06758	6.84645	1.03808	3.24021	1.19929	0.514988	0.684429	0.886237	0.973933	1.54715	-0.0381055	0.629609
AGTCCTGTGTACCTCCAGCG	ABCC6	7.09231	8.88029	6.18023	1.96522	4.70168	0.519484	11.5818	0.612365	0.766744	0.533615	0.169682	0.405954	0.0448534	0.517311	0.327093	-0.950896	-1.61223
ATCGTGGTGAGCCACACAGT	ABCC6	3.00345	1.9101	5.86239	3.79557	6.84742	2.63898	7.2962	0.411646	0.261794	0.803485	0.520213	0.938492	0.361693	0.717874	0.381233	-0.478197	-1.39125
TGTTCCTGATTCACACCGAG	ABCC6	3.30082	1.32367	5.12076	2.10009	4.41769	0.872734	7.68764	0.429367	0.172181	0.666103	0.273177	0.574648	0.113524	0.556706	0.186294	-0.845012	-2.42435
GCGTAGCTGCGAGAAGCCGA	ABCC8	4.34162	0.98856	3.28435	0.500939	1.95641	1.2052	3.4256	1.26741	0.288581	0.958767	0.146234	0.571114	0.351823	0.932429	0.262213	-0.100934	-1.93119
TGATGACATTGACCTCCACG	ABCC8	27.9529	33.9964	34.0972	15.6832	33.322	40.3951	26.1884	1.06738	1.29815	1.302	0.598861	1.27239	1.54248	1.21392	1.1465	0.279676	0.197231
GATGTTGTGATAGTAGACCA	ABCC8	9.59022	14.4765	9.81773	8.40036	10.8707	8.97669	9.47427	1.01224	1.52798	1.03625	0.886649	1.14739	0.947481	1.06529	1.1207	0.0912503	0.164406
CCTCTTTATGCCAGCCGTGA	ABCC9	9.04009	5.5795	10.1709	15.0282	13.7264	27.2625	10.3432	0.87401	0.539435	0.983337	1.45295	1.32709	2.63578	1.06148	1.54272	0.0860753	0.625478
TTTCTAGGCGGCGGGAATCA	ABCC9	4.52004	14.0074	6.63933	2.60103	3.48682	1.78703	4.24992	1.06356	3.29592	1.56222	0.612018	0.820443	0.420484	1.14874	1.44281	0.200054	0.528878
TCTTCATATAATATCAACGA	ABCC9	0.654217	0.368616	1.44794	0.385338	1.18331	0.498705	2.50869	0.26078	0.146935	0.577168	0.153601	0.471684	0.198791	0.436544	0.166442	-1.1958	-2.58691
CCTGTCGTTCCGCAGCCGTC	ABCD1	6.43809	9.60076	3.5139	3.77631	3.2186	4.50912	4.60533	1.39796	2.0847	0.763007	0.819986	0.698886	0.979109	0.953285	1.2946	-0.0690202	0.372506
CGACGACATGATCCGCTCAA	ABCD1	10.3039	5.51248	12.0603	14.9896	10.2238	6.71174	11.7395	0.877711	0.469566	1.02732	1.27685	0.870886	0.571721	0.925306	0.772712	-0.111997	-0.371996
GCGGATCATGTCGTCGTACA	ABCD1	7.86547	6.65184	16.5807	5.47179	8.53561	2.88833	7.79487	1.00906	0.853361	2.12713	0.701974	1.09503	0.370543	1.4104	0.641959	0.496109	-0.639446
CCTTATTGCACTGTTGACGA	ABCD2	10.3188	7.40582	8.31682	5.14426	8.72494	2.99223	9.59991	1.07488	0.771447	0.866343	0.535865	0.908856	0.311693	0.950027	0.539668	-0.0739589	-0.889855
TTTCATAGGCGTGGTCTACT	ABCD2	7.15178	3.71967	8.14024	6.95534	15.0675	11.3871	8.65689	0.826138	0.429677	0.94032	0.803446	1.74052	1.31538	1.16899	0.849501	0.225265	-0.235312
CAGCAGTGGACTAATTATGG	ABCD2	2.18568	0.469147	2.41912	0.173402	3.43949	2.16105	2.29335	0.953049	0.204568	1.05484	0.0756106	1.49976	0.942312	1.16922	0.407497	0.225542	-1.29514
CTCGAACATATTGTGATGTT	ABCD3	13.7237	12.801	19.6708	41.7899	17.4657	13.0702	11.7405	1.16892	1.09033	1.67546	3.55946	1.48764	1.11326	1.44401	1.92101	0.530076	0.941868
GTGGTTTGCAGTGGTATCAT	ABCD3	7.12204	2.2452	8.617	1.34868	5.30123	5.75589	9.21728	0.772684	0.243587	0.934875	0.146321	0.57514	0.624467	0.7609	0.338125	-0.394221	-1.56437
ACCACCATTACAGAACAATG	ABCD3	2.43844	0.335105	0.776943	2.38909	1.81441	1.64157	5.42526	0.449462	0.0617676	0.143208	0.440365	0.334437	0.302579	0.309036	0.268237	-1.69415	-1.89842
TACCTGCAGCCGAAGTACGC	ABCD4	13.4114	28.5342	8.63466	19.8256	11.4387	8.62344	12.6754	1.05807	2.25115	0.681215	1.5641	0.902431	0.68033	0.880572	1.49853	-0.183487	0.583546
GAGACCTCACCTGCGTACTT	ABCD4	13.6345	18.6486	14.0733	6.01127	8.91427	10.0364	12.112	1.1257	1.53968	1.16193	0.496306	0.735985	0.828635	1.00787	0.954873	0.0113092	-0.0666195
GTCTCAGGTCATGGCGGTCG	ABCD4	4.37136	0.569679	4.80292	2.71663	3.02927	4.96627	5.44113	0.803392	0.104699	0.882707	0.499277	0.556736	0.912728	0.747612	0.505568	-0.419639	-0.984023
TAATAACTCACAGTTGATTT	ABCE1	14.1995	10.5726	15.8214	29.6132	16.3297	24.1664	13.1529	1.07957	0.80382	1.20288	2.25146	1.24153	1.83734	1.17466	1.63087	0.232243	0.705645
ACAAATGTACCTCCTTCATC	ABCE1	11.2704	3.41807	11.301	10.0958	12.1644	9.18448	18.7923	0.599734	0.181887	0.601363	0.537233	0.64731	0.488737	0.616136	0.402619	-0.69868	-1.31251
AGACTTAAACCTGATGAAGG	ABCE1	0.297371	0.0502658	0.865232	0.0963344	0.552211	0.166235	4.13994	0.0718298	0.0121417	0.208996	0.0232695	0.133386	0.0401539	0.138071	0.0251884	-2.85652	-5.3111
AAAAAGCGAGATACCCGAAA	ABCF1	1.29357	2.53004	1.53623	11.8299	3.54993	7.1481	3.08165	0.419764	0.821004	0.498509	3.83881	1.15196	2.31957	0.690077	2.32646	-0.535171	1.21814
GTACCCGCCCCAAAACCCCG	ABCF1	2.20055	1.67553	2.0483	2.35056	1.67241	1.03897	5.07899	0.433265	0.329893	0.403289	0.4628	0.32928	0.204562	0.388611	0.332419	-1.3636	-1.58893
CTCAGTGCCAACCAGTGATG	ABCF1	7.65731	3.78669	11.1774	3.58364	14.7204	23.6469	9.68201	0.79088	0.391106	1.15445	0.370134	1.52038	2.44236	1.15524	1.06787	0.20819	0.0947301
ATGATCAGTACGTGAAGACG	ABCF2	5.2486	5.02658	4.96184	5.29839	10.8549	8.10396	7.84711	0.668859	0.640565	0.632315	0.675203	1.3833	1.03273	0.894824	0.782833	-0.160324	-0.353223
CCTAGATGCTTGCGTGTGGT	ABCF2	7.41941	2.64733	10.4534	5.79933	9.24559	6.77408	5.50371	1.34807	0.481008	1.89934	1.05371	1.67988	1.23082	1.64243	0.921846	0.715833	-0.117402
AGATCAGATTGCACACATGA	ABCF2	3.25622	2.83164	5.73878	1.13675	5.06457	4.34289	14.3827	0.226398	0.196878	0.399007	0.0790358	0.35213	0.301953	0.325845	0.192622	-1.61774	-2.37615
TCCGCCCCACCAGCCCGTAA	ABCF3	9.23338	7.17125	11.6541	17.0897	10.5867	17.9118	10.5219	0.877541	0.681556	1.10761	1.62421	1.00616	1.70234	0.997103	1.33603	-0.00418525	0.417957
TAGGGGCGTCCAGTAGCACC	ABCF3	12.8762	13.0859	8.24619	2.6203	9.48225	6.15069	12.723	1.01204	1.02852	0.648133	0.20595	0.745285	0.483432	0.80182	0.572634	-0.31865	-0.804315
GCCGCCGTTACGGGCTGGTG	ABCF3	9.72404	19.7544	12.0779	12.6776	8.72494	9.12214	8.48364	1.14621	2.32853	1.42367	1.49436	1.02844	1.07526	1.19944	1.63272	0.262363	0.707276
GTCCACGCTGATGAACATCC	ABCG1	21.0688	21.0446	20.642	99.5712	10.5236	11.2624	13.0623	1.61294	1.61109	1.58027	7.62279	0.805644	0.862207	1.33295	3.36536	0.414625	1.75076
ACTGAGACGGACCTGCTGAA	ABCG1	5.70953	5.62977	8.72295	2.6781	7.62051	5.31952	5.64787	1.01092	0.996795	1.54447	0.474178	1.34927	0.941864	1.30155	0.804279	0.380234	-0.314232
ATTTCCGGGAAGTTCAATAG	ABCG1	3.91043	8.81327	4.96184	2.17716	4.03903	2.63898	4.9452	0.790753	1.78218	1.00336	0.440256	0.816757	0.533644	0.870291	0.918695	-0.20043	-0.122342
ACATCTCCAGATAATCCACT	ABCG2	7.83573	2.99919	3.99066	14.6236	2.96616	2.53508	6.09717	1.28514	0.491899	0.65451	2.39842	0.486482	0.41578	0.808712	1.10203	-0.306303	0.140166
GACAGCTTCCAATGACCTGA	ABCG2	6.89901	4.47365	8.1579	2.10009	5.64833	2.38963	6.1677	1.11857	0.725336	1.32268	0.340498	0.915792	0.387442	1.11902	0.484425	0.162229	-1.04565
CGAAGATTTGCCTCCACCTG	ABCG2	20.9052	41.7038	19.7238	30.7499	23.0509	45.9016	15.4692	1.35141	2.69593	1.27504	1.98782	1.49012	2.9673	1.37219	2.55035	0.456477	1.35069
TGATGTCGTGCTCCCACACG	ABCG4	30.8374	19.0172	44.3387	36.5107	26.9952	19.6781	29.2712	1.05351	0.649691	1.51476	1.24733	0.922247	0.672268	1.1635	0.856429	0.218476	-0.223595
TCGTGTGGGAGCACGACATC	ABCG4	10.7797	6.38375	8.63466	18.9201	11.8804	11.0131	7.52839	1.43187	0.847957	1.14695	2.51316	1.57808	1.46287	1.38563	1.608	0.470547	0.685265
TCATGGCTTCCAACACCGTG	ABCG4	17.9166	15.4651	17.6225	22.0413	18.4912	28.4885	15.8452	1.13073	0.976013	1.11217	1.39104	1.16699	1.79793	1.13663	1.38833	0.184761	0.473348
TCCTTTAAAGCCACCGCGTG	ABCG5	5.12965	6.61833	4.94418	1.81109	5.22234	3.61561	4.15889	1.23342	1.59137	1.18882	0.435473	1.2557	0.869369	1.22598	0.965403	0.293937	-0.0507964
GCCGGGATTGCCGCGGCGGA	ABCG5	1.85857	0.418881	2.66633	1.88815	6.10588	3.61561	2.23979	0.829795	0.187018	1.19043	0.843003	2.72609	1.61426	1.58211	0.881427	0.661846	-0.182087
GTAGTGCAGCGTCTCGCGCA	ABCG5	4.07399	2.02739	6.92185	2.38909	4.67013	0.768837	6.11238	0.666514	0.331685	1.13243	0.390861	0.764045	0.125784	0.85433	0.282777	-0.227134	-1.82226
CACGGCGGCAAGATCAAGTC	ABCG8	1.65041	0.619945	0.865232	0.539473	1.43575	1.18442	1.71478	0.962462	0.36153	0.504573	0.314602	0.837279	0.690715	0.768105	0.455616	-0.380625	-1.13411
GCTGCCCATTGATCCAGATC	ABCG8	6.61651	7.12098	2.64867	0.905543	3.02927	3.05457	4.08164	1.62104	1.74464	0.648923	0.221858	0.74217	0.748368	1.00404	0.904954	0.00582379	-0.144083
GGTACCTGAGCTCCCTATGA	ABCG8	3.98478	1.59175	3.09011	3.1983	3.78659	2.41041	5.97429	0.666987	0.266433	0.517235	0.535344	0.633814	0.403463	0.606012	0.401747	-0.722581	-1.31564
GACCCTACCGTTCCACAAGT	ABHD1	1.45712	0.201063	2.01299	0.539473	1.15175	0.519484	1.91425	0.761195	0.105035	1.05158	0.281819	0.601673	0.271377	0.804816	0.21941	-0.313269	-2.1883
GGTGCAAGACGTATGTATCC	ABHD1	14.8388	6.76912	13.5435	10.8858	13.7895	10.7845	10.7474	1.3807	0.629841	1.26017	1.01288	1.28306	1.00346	1.30798	0.882059	0.387337	-0.181052
GTAGAAAGTCTCGGTGGTGA	ABHD1	5.60545	1.30691	4.02598	8.9013	4.19681	3.55327	3.57161	1.56944	0.365916	1.12722	2.49223	1.17504	0.994865	1.29057	1.28434	0.368006	0.361025
TTGGAAGGTCTGGTCGATTA	ABHD10	2.37897	0.201063	2.06596	0.250469	4.00748	3.65717	2.65703	0.89535	0.0756721	0.777546	0.0942667	1.50825	1.37641	1.06038	0.515451	0.0845856	-0.956094
TGCAATTGCACGACCAGAGA	ABHD10	3.56846	6.98694	5.13842	2.81296	3.66037	4.88315	3.92416	0.909355	1.78049	1.30943	0.716832	0.932778	1.24438	1.05052	1.24724	0.0711055	0.318734
TACAAAAGCGTTGGCGATTG	ABHD10	6.25967	4.52392	5.19139	9.32517	10.7602	5.36108	8.03688	0.778868	0.562895	0.645946	1.1603	1.33886	0.66706	0.921224	0.796751	-0.118376	-0.327799
CCGCTCCCGTGCCCGAAAAC	ABHD11	4.99584	1.25664	7.15141	4.16165	9.22982	5.61043	5.49887	0.908521	0.228528	1.30052	0.756818	1.67849	1.02029	1.29585	0.668545	0.373894	-0.580904
GGCTAGCTTACTGCACGAAC	ABHD11	3.62793	3.95424	3.69048	6.08833	3.40793	1.16364	4.85131	0.747825	0.815087	0.760718	1.25499	0.702477	0.239862	0.737007	0.769979	-0.44025	-0.377109
GAGCCCGTGCAAAAAGACGA	ABHD11	1.65041	2.99919	1.1301	1.00188	0.394437	0.0623381	6.26854	0.263285	0.478452	0.180281	0.159826	0.0629232	0.0099446	0.16883	0.216074	-2.56636	-2.2104
TGGTACCTGCGTTCCCATGC	ABHD12	7.41941	13.1696	5.19139	4.16165	7.5574	8.665	9.33972	0.794394	1.41007	0.55584	0.445586	0.809168	0.927758	0.719801	0.927804	-0.47433	-0.108108
GCGTTCTTCCACCAGACTGC	ABHD12	9.3672	10.2207	6.58636	10.4812	9.29293	7.43902	6.57215	1.42529	1.55515	1.00216	1.59479	1.41399	1.1319	1.28048	1.42728	0.356682	0.513269
TGATTCAAACCTTGATCCTG	ABHD12	15.954	10.7401	17.9403	14.5272	21.1418	24.8937	19.2347	0.829435	0.558371	0.932703	0.755259	1.09915	1.2942	0.953761	0.869278	-0.0682996	-0.20211
ACATGGTCGACCGCAACCTG	ABHD12B	5.62032	3.35105	4.55571	12.6198	11.2493	12.7585	10.6424	0.528104	0.314876	0.42807	1.1858	1.05703	1.19884	0.671066	0.899837	-0.575473	-0.152265
GCCGCATCGCCCGAGCCGCC	ABHD12B	11.761	5.98163	10.8242	13.0822	9.60847	17.8495	9.88093	1.19028	0.605371	1.09547	1.32399	0.972427	1.80646	1.08606	1.24527	0.119099	0.316461
TATGAAGCAGCCCTTCGTGA	ABHD12B	5.18913	4.42339	5.45626	1.50282	4.92257	2.05716	6.61502	0.784446	0.668688	0.824828	0.227182	0.74415	0.310983	0.784475	0.402284	-0.350201	-1.31371
GTGTCATTGTGAGTCCCATC	ABHD13	10.2147	13.5047	8.52871	14.5465	8.75649	12.1352	6.67773	1.52967	2.02236	1.27719	2.17836	1.3113	1.81726	1.37272	2.00599	0.457035	1.00432
GCTAATCTCTTAGTCCGAGA	ABHD13	3.95504	4.42339	4.04363	10.3656	5.56944	3.15846	5.76105	0.686514	0.76781	0.701892	1.79925	0.966742	0.548245	0.785049	1.03844	-0.349145	0.0544121
CGATGCGTTACCTTCCTTTA	ABHD13	18.1396	18.8832	18.5407	22.9083	15.8879	10.5975	14.5205	1.24924	1.30045	1.27686	1.57765	1.09417	0.729827	1.20676	1.20264	0.271134	0.266206
GAGCACCTCGCGGTAAAAGA	ABHD14A	2.95884	1.15611	2.40146	1.84962	1.29375	1.51689	2.91987	1.01335	0.395947	0.822455	0.63346	0.443086	0.519508	0.75963	0.516305	-0.396631	-0.953704
ACTCCAACCCTTATCCTGTA	ABHD14A	13.1587	9.75156	14.0379	4.75892	18.9487	22.3586	13.6655	0.962916	0.713592	1.02726	0.348244	1.38662	1.63614	1.1256	0.899326	0.170689	-0.153085
CTCCCACGTGTGAGAGTTAA	ABHD14A	5.85821	6.23296	7.94601	9.69124	10.2869	6.62862	6.13673	0.954615	1.01568	1.29483	1.57922	1.67628	1.08016	1.30858	1.22502	0.387997	0.292803
TACCTTCACACTGGCATAGT	ABHD14B	12.891	8.54518	20.483	9.2481	16.3612	60.1771	16.6635	0.773612	0.51281	1.22922	0.554993	0.981863	3.61132	0.994898	1.55971	-0.00737945	0.641275
TTCGCTTCTCCTCCGAGACC	ABHD14B	9.08469	5.34493	6.88654	8.22696	9.5927	8.64422	14.3808	0.631724	0.371671	0.47887	0.572079	0.667049	0.601095	0.592548	0.514948	-0.754997	-0.9575
GTGATCAGTCCATCACTGAG	ABHD14B	6.2894	21.1619	7.50456	22.1184	2.69795	0.353249	6.06378	1.03721	3.48988	1.2376	3.64762	0.444928	0.0582556	0.90658	2.39859	-0.141493	1.26219
TTCGTCCTGCCCGTAGCGCC	ABHD15	1.99239	0.95505	1.21839	2.7359	4.30725	4.55068	5.09134	0.391329	0.187583	0.239306	0.537363	0.845996	0.893809	0.49221	0.539585	-1.02265	-0.890077
CCGCTGTTCGCGGTGAGCGA	ABHD15	5.17426	1.18962	3.07246	1.84962	4.14947	1.74547	3.9786	1.30052	0.299005	0.772245	0.464892	1.04295	0.438714	1.03857	0.40087	0.0546009	-1.31879
CGGGTCGTTGCGGTCCCAGT	ABHD15	4.80255	2.37925	2.57804	0.712874	3.10816	3.98964	4.87732	0.98467	0.487819	0.528577	0.146161	0.637268	0.817999	0.716838	0.483993	-0.48028	-1.04694
AGGGGAGGACCGACGGATAC	ABHD16A	1.30843	0.871273	1.00649	0.173402	1.00976	0.0623381	1.34262	0.974537	0.648935	0.749649	0.129152	0.75208	0.0464302	0.825422	0.274839	-0.276796	-1.86334
GTACTATCAGCCCCGTGCCC	ABHD16A	4.50518	0.737231	6.18023	4.56625	9.97136	14.3793	5.59839	0.804728	0.131686	1.10393	0.815637	1.78111	2.56848	1.22992	1.17193	0.298569	0.228891
TTTACAGATCCTGTATCCGT	ABHD16A	7.24099	8.47816	5.47392	3.10197	6.16899	0.706499	10.5445	0.68671	0.804039	0.519127	0.29418	0.585045	0.0670018	0.59696	0.388407	-0.744293	-1.36436
CGCCTCGTGGAGCGCTACCA	ABHD16B	8.25205	2.22845	6.58636	19.3439	6.73698	6.77408	4.81097	1.71526	0.463201	1.36903	4.0208	1.40034	1.40805	1.49487	1.96401	0.580023	0.973806
CTTCGACGACCTTGTGCCGC	ABHD16B	22.6448	13.6053	16.1922	13.4483	19.4536	42.2029	18.094	1.25151	0.751921	0.894892	0.743244	1.07514	2.33242	1.07385	1.27586	0.102788	0.351473
GCACCGCTACCCCGTCGTGA	ABHD16B	11.538	28.3499	9.14674	7.26361	10.1922	11.1377	12.4244	0.928653	2.28178	0.736189	0.584623	0.820337	0.896438	0.828393	1.25428	-0.271612	0.326861
GACTCCAACAACCCAGCGCC	ABHD17A	0.713691	0.31835	1.35965	0.346804	0.836206	0.540264	1.73363	0.411675	0.183632	0.784281	0.200045	0.482345	0.311638	0.559434	0.231772	-0.837961	-2.10922
CAGAACCCCACCTGGCGAGA	ABHD17A	0.654217	0.402126	0.300182	0.0770675	1.23064	0.0623381	1.20123	0.544623	0.334763	0.249896	0.0641573	1.02449	0.0518953	0.606336	0.150272	-0.721812	-2.73435
TACACGGTCCTCTTCTCGCA	ABHD17A	4.32675	1.54148	3.09011	2.25422	11.5649	8.81045	13.0078	0.332628	0.118505	0.237559	0.173298	0.889075	0.677323	0.486421	0.323042	-1.03972	-1.63021
GGCAACGTTCAAACAATGCG	ABHD17B	3.50898	3.63589	5.66815	6.0498	4.43347	1.60001	6.62241	0.529865	0.549029	0.855905	0.913535	0.669465	0.241606	0.685078	0.568056	-0.545659	-0.815894
GAGTAAAGTGTATTTCGCAT	ABHD17B	1.5612	0.134042	1.37731	0.0770675	1.65663	0.145456	3.30481	0.472402	0.0405597	0.416758	0.0233198	0.501279	0.0440133	0.46348	0.0359643	-1.10942	-4.79729
ATCTGTCTGAACGAGCAGAC	ABHD17B	11.538	5.52924	11.195	3.04417	9.07204	10.078	9.91035	1.16424	0.557925	1.12963	0.30717	0.91541	1.01692	1.06976	0.627337	0.0972867	-0.672687
CGCTGCGCATTCATACCTCG	ABHD17C	4.54978	0.67021	3.10777	1.52208	4.60702	1.55845	4.32045	1.05308	0.155125	0.719316	0.352297	1.06633	0.360715	0.946241	0.289379	-0.0797199	-1.78897
GACAGCGCTCGTACATCGCT	ABHD17C	8.01416	1.89334	6.83357	2.92857	9.56114	5.11173	9.36275	0.855962	0.202221	0.729868	0.312789	1.02119	0.545964	0.869006	0.353658	-0.202561	-1.49957
ACCTCAGCGAGCGCGCCGAC	ABHD17C	3.19674	0.385371	1.34199	0.867009	4.43347	7.91694	4.28199	0.746554	0.089998	0.313404	0.202478	1.03537	1.84889	0.698444	0.713789	-0.517784	-0.48643
TTACCATAGGTGAACATGCG	ABHD2	12.4896	4.47365	6.79825	3.0249	4.43347	0.789616	4.93132	2.53271	0.907192	1.37859	0.613406	0.899043	0.160123	1.60345	0.56024	0.681176	-0.835882
TCGCCACGCATGTTCACCTA	ABHD2	14.7496	10.5726	20.8715	18.6696	17.0397	26.4937	21.524	0.685263	0.491198	0.969684	0.867384	0.791658	1.23089	0.815535	0.863158	-0.294181	-0.212304
GATACATTCCACCGTTGATC	ABHD2	5.45676	12.2984	6.53338	4.06531	4.70168	1.99482	5.72743	0.952741	2.14727	1.14072	0.709796	0.820906	0.348292	0.971455	1.06845	-0.0417812	0.095524
TACAGAAACGTACTACCCGA	ABHD3	10.4526	2.46302	11.0714	11.9069	8.03073	2.34807	12.4452	0.839893	0.19791	0.889618	0.956752	0.645289	0.188673	0.7916	0.447778	-0.337157	-1.15914
TGGACCTGCGGATGTTGTCC	ABHD3	12.2517	21.3965	14.6736	6.12687	9.71892	11.8858	13.4563	0.910481	1.59007	1.09047	0.455316	0.722258	0.883289	0.907735	0.976226	-0.139657	-0.0347136
CCGAGCCGAAGAACCCCACC	ABHD3	6.5273	4.80876	7.75177	5.27912	7.60474	6.40005	6.79686	0.960341	0.707498	1.14049	0.776701	1.11886	0.941619	1.07323	0.808606	0.101962	-0.306492
GCAAAACGACCGCACCCCCT	ABHD4	10.289	16.4202	11.3716	13.5831	11.344	4.80003	8.40948	1.22351	1.95258	1.35224	1.61522	1.34895	0.570789	1.30823	1.37953	0.387619	0.464175
CGGAATCGCTGCACCAGACC	ABHD4	7.21125	29.3385	6.48041	13.3712	6.87897	19.2833	4.98664	1.44612	5.88341	1.29955	2.68141	1.37948	3.86698	1.37505	4.14394	0.459484	2.051
TTGGCTGTTCTTCGAGTAGC	ABHD4	8.05876	16.7385	9.46458	12.5427	9.48225	12.1975	10.524	0.765753	1.59051	0.899335	1.19182	0.901014	1.15902	0.855367	1.31379	-0.225384	0.393729
ACTCGCTGAAGTACCCATCA	ABHD5	6.06637	5.59626	6.95717	12.8703	7.58896	5.9429	6.29113	0.964275	0.889547	1.10587	2.04578	1.2063	0.944648	1.09215	1.29333	0.127167	0.371086
GCACAACCTAGGTGGATTCT	ABHD5	12.2368	10.1034	17.0045	8.09209	12.5431	14.0676	9.90947	1.23486	1.01957	1.71598	0.816601	1.26577	1.41961	1.40554	1.08526	0.491121	0.118044
TAAGTCTAGTGCAGCGTTTA	ABHD5	7.61271	8.1263	8.42277	12.1574	10.5236	14.4209	7.17508	1.06099	1.13257	1.17389	1.69439	1.46668	2.00986	1.23386	1.61227	0.303174	0.689098
CCCCTTCCAGGTACTGGCGG	ABHD6	4.59439	1.25664	7.09843	3.21757	5.63255	4.11432	4.52521	1.01529	0.277699	1.56864	0.711032	1.24471	0.909199	1.27621	0.632643	0.351867	-0.660536
GCAAGTTAAGAGGATACACC	ABHD6	4.2078	2.6976	9.53521	0.982611	5.44322	3.34548	5.9096	0.712028	0.456477	1.61351	0.166274	0.921081	0.566109	1.08221	0.396286	0.113976	-1.33538
AACATGTTTGTGATTGCGGG	ABHD6	7.73165	12.3989	9.27034	2.38909	8.12539	2.7221	7.56598	1.0219	1.63877	1.22527	0.315768	1.07394	0.359781	1.10703	0.77144	0.1467	-0.374375
TGCCCTCGTCGATGAGCTTC	ABHD8	20.132	6.66859	24.9858	26.8388	22.1989	8.29097	20.5694	0.978736	0.324199	1.2147	1.30479	1.07922	0.403072	1.09089	0.677353	0.1255	-0.562019
CCATGATGAGCGGCCAGTAC	ABHD8	4.01451	7.62364	2.7193	1.11748	3.20282	6.35849	3.67741	1.09167	2.0731	0.73946	0.303877	0.870946	1.72907	0.900691	1.36868	-0.150895	0.452786
CAAACTTATCGTGCATGCCG	ABHD8	4.13346	3.41807	3.58453	4.79745	5.44322	7.81304	6.2778	0.658425	0.54447	0.570986	0.764194	0.86706	1.24455	0.698824	0.851072	-0.517	-0.232647
ACAGGGCGCTCCATATTCGC	ABI1	9.72404	7.80795	7.20438	5.47179	8.03073	8.35331	8.87421	1.09576	0.879847	0.811833	0.616595	0.904951	0.941302	0.937516	0.812581	-0.0930842	-0.299416
AGTAGTCTGCCACCCGAGTC	ABI1	8.371	7.94199	7.92835	5.04792	15.6828	11.8442	9.59682	0.872268	0.827565	0.826143	0.525999	1.63417	1.23418	1.11086	0.862583	0.151676	-0.213265
AGCGCCCTGTAAGGTATATT	ABI1	11.0622	14.6609	14.497	12.3886	13.1111	14.4209	9.98694	1.10767	1.468	1.4516	1.24048	1.31282	1.44397	1.2907	1.38415	0.36815	0.469002
GCACTCCCCCTATCGCACAC	ABI2	7.10717	12.9351	5.40328	8.99763	6.8632	3.98964	9.87288	0.719868	1.31016	0.547285	0.911348	0.695156	0.404101	0.654103	0.875203	-0.612409	-0.19231
GGGCTAGGTACGTAATCATT	ABI2	10.2147	14.2085	9.07611	10.7895	5.2539	16.3118	8.15722	1.25223	1.74183	1.11265	1.32269	0.644079	1.99968	1.00298	1.68806	0.00429973	0.755369
TATAACGAACTGGTCGTTCA	ABI2	11.9395	19.0172	13.879	11.9262	19.6903	21.4235	12.5954	0.947925	1.50986	1.10192	0.946872	1.5633	1.70091	1.20438	1.38588	0.268289	0.470801
AGTAGTCAGCGACCCGCAGC	ABI3	3.27108	1.05558	2.82525	0.443138	2.17729	3.07535	3.10248	1.05435	0.340238	0.910643	0.142834	0.701791	0.991256	0.888927	0.491443	-0.169864	-1.02491
CCTTGATGCTCTTTCGAGAC	ABI3	10.5864	9.11486	13.5965	3.89191	11.628	6.50394	8.49136	1.24673	1.07343	1.60122	0.458337	1.36939	0.765948	1.40578	0.765904	0.491369	-0.384764
CGACATTGGCCATGGGATCA	ABI3	9.51588	13.7226	10.7359	17.5714	13.4266	10.0572	11.0905	0.858018	1.23732	0.968027	1.58436	1.21064	0.906829	1.01223	1.24284	0.0175341	0.313637
GTTGCATTTGCCACCTCGCA	ABI3BP	6.69085	2.0609	7.43393	3.10197	9.57692	8.16629	8.21574	0.814394	0.250847	0.90484	0.377564	1.16568	0.993981	0.961638	0.540798	-0.0564342	-0.88684
TGGCACTCTGACACCGAGCT	ABI3BP	2.82503	2.8819	3.90237	8.82423	0.93087	0.0831175	2.96737	0.952032	0.9712	1.3151	2.97376	0.313703	0.0280105	0.860277	1.32432	-0.217126	0.405255
CAAGTCACTGTCCCAATGAC	ABI3BP	13.4263	2.19494	11.9896	18.3228	13.1111	4.61302	12.9983	1.03293	0.168864	0.922402	1.40963	1.00868	0.354895	0.988003	0.644464	-0.0174127	-0.633829
TGTCCCCCAACTACGACAAG	ABL1	13.9765	21.5138	14.4441	29.8059	12.764	6.96109	14.1044	0.990928	1.52532	1.02408	2.11323	0.904964	0.49354	0.973325	1.37736	-0.0390065	0.46191
CCTCGTACACCTCCCCGTAC	ABL1	15.8202	18.6318	15.9626	10.8858	18.5701	9.95332	13.64	1.15984	1.36597	1.17028	0.798078	1.36144	0.729715	1.23052	0.964588	0.299268	-0.0520151
CCGGCAGGAGGTGAACGCCG	ABL1	5.50137	4.12179	4.74995	1.38722	7.46274	1.64157	5.49105	1.00188	0.750639	0.865035	0.252632	1.35907	0.298954	1.07533	0.434075	0.104779	-1.20398
GTCCATCTCGCTCAGGTACG	ABL2	20.9201	9.90236	18.1699	40.8072	18.9172	7.83382	14.8559	1.4082	0.666561	1.22308	2.74687	1.27338	0.527321	1.30155	1.31359	0.380233	0.39351
TCCCTCGTACCTGAGCGAGA	ABL2	5.07018	3.60238	7.27501	14.1804	6.73698	4.32211	7.78418	0.651344	0.462782	0.934589	1.8217	0.86547	0.555243	0.817135	0.946574	-0.291354	-0.0792126
TCTCTGTGGTGCGCCCCGCC	ABL2	40.1154	26.5738	46.9874	117.412	41.0372	26.4729	40.7172	0.985219	0.652643	1.15399	2.8836	1.00786	0.650165	1.04902	1.39547	0.0690461	0.480751
CTTGATATCTCTTCCGCAGC	ABLIM1	4.04425	15.8505	3.49624	1.44502	3.7077	0.498705	4.59067	0.880971	3.45276	0.761597	0.314772	0.80766	0.108634	0.816743	1.29205	-0.292046	0.369667
CGAAGCACTTCACCCTTGCA	ABLIM1	10.9879	11.6617	11.6718	9.88391	10.4131	13.3819	8.94143	1.22887	1.30423	1.30536	1.10541	1.16459	1.49662	1.23294	1.30208	0.302104	0.380822
CATTTATGGCAGTGAATGAC	ABLIM1	24.5034	25.3004	26.8398	29.9022	26.9795	25.4132	21.1345	1.15941	1.19712	1.26996	1.41486	1.27656	1.20245	1.23531	1.27148	0.304871	0.346503
CGCGCTGCTGCCCACCGATA	ABLIM2	11.6867	3.28403	11.5835	5.7608	12.0698	5.54809	9.43107	1.23917	0.348214	1.22823	0.610831	1.27979	0.588278	1.24906	0.515774	0.320844	-0.955188
CCGAGTGACCTTCAACGGGA	ABLIM2	4.35649	2.79813	5.06779	4.54698	3.15549	1.64157	6.81196	0.639536	0.410767	0.743955	0.6675	0.463228	0.240984	0.615573	0.43975	-0.699998	-1.18524
GTGATAGTCAGCTTCGCAGT	ABLIM2	4.66873	3.60238	10.1356	9.55637	5.19079	1.39222	6.0241	0.775008	0.597994	1.6825	1.58636	0.861669	0.231108	1.10639	0.805152	0.145864	-0.312666
GTCATCCAGTGCTACCGCTG	ABLIM3	11.8651	5.2444	8.24619	7.78382	12.7324	9.72475	8.61115	1.37788	0.609024	0.957618	0.903923	1.4786	1.12932	1.27136	0.880756	0.346377	-0.183186
CTTCGCCTGTGATGAAGTCC	ABLIM3	3.07779	2.07765	2.08362	0.443138	2.08263	6.50394	2.51388	1.22432	0.826474	0.828848	0.176277	0.828452	2.58722	0.960541	1.19666	-0.0580814	0.259009
CCACTTACTGCTAGTGTTCA	ABLIM3	11.761	7.67391	20.6949	8.57376	19.7849	29.5483	11.2626	1.04426	0.681364	1.8375	0.761262	1.7567	2.62358	1.54615	1.3554	0.628683	0.438722
GATGGTCTACCCCCAGTCAA	ABO	10.4229	4.25584	11.0538	6.41587	5.00146	2.99223	5.58152	1.86739	0.762487	1.98042	1.14948	0.896074	0.536096	1.5813	0.816022	0.661107	-0.29332
GGATCATAGGTCGAAGTGCG	ABO	4.10372	1.08909	0.72397	0.346804	2.91883	0.519484	2.71389	1.51212	0.401302	0.266764	0.127788	1.07551	0.191417	0.951465	0.240169	-0.0717771	-2.05788
AGCCCCAGAAGTCTAATGCC	ABO	4.98097	3.73642	5.42094	5.16352	3.48682	12.3014	6.42205	0.775604	0.581811	0.844114	0.80403	0.542945	1.91549	0.720887	1.10044	-0.472154	0.138086
CGATAACTATAAAGTCGCTC	ABR	4.69847	0.804252	4.39679	2.60103	7.33652	3.47016	7.26865	0.646402	0.110647	0.604898	0.357842	1.00934	0.477414	0.753546	0.315301	-0.408233	-1.6652
CGACTCATCGATGTACGGCA	ABR	5.51624	3.43483	5.65049	8.32329	6.53187	6.19225	9.19634	0.599829	0.373499	0.614428	0.905065	0.710268	0.673339	0.641509	0.650634	-0.640459	-0.620081
ACGCTTTGTACACACCGAGC	ABR	5.32295	5.17737	4.73229	3.66071	4.57546	1.68313	8.70262	0.611648	0.594921	0.543777	0.420644	0.525757	0.193405	0.560394	0.40299	-0.835486	-1.31118
ATGTCCACCCGCCTACACAA	ABRA	3.83609	1.45771	6.9042	2.11936	4.44924	7.18966	11.3973	0.336577	0.127899	0.605772	0.185952	0.390376	0.630819	0.444242	0.31489	-1.17058	-1.66708
CAGCATGGCTCCGGGCGAAA	ABRA	12.668	3.70291	11.6541	7.89942	7.51007	10.7429	7.88744	1.6061	0.469469	1.47756	1.00152	0.952156	1.36203	1.34527	0.94434	0.427897	-0.0826223
GATGTGCTCCTCAGCACGCT	ABRA	26.3471	37.0291	20.2888	17.3787	20.842	16.478	17.6352	1.494	2.09972	1.15047	0.985454	1.18184	0.934382	1.27544	1.33985	0.350992	0.422075
CTCTTAAAGCTGCAAAACGA	ABRACL	3.24135	5.89785	3.01948	4.10384	3.23438	2.09872	5.60489	0.578307	1.05227	0.538723	0.73219	0.577064	0.374444	0.564698	0.719634	-0.824448	-0.474664
AGTGGAGGAAATTCATCGTT	ABRACL	3.3603	8.79651	3.33732	2.11936	4.29147	3.96886	3.23847	1.03762	2.71626	1.03053	0.654432	1.32515	1.22554	1.1311	1.53208	0.177726	0.615487
TGCCAACCTCTTTGAAGCAT	ABRACL	2.73582	0.603189	2.56038	1.21381	3.28171	2.18183	2.81231	0.972801	0.214482	0.91042	0.431608	1.16691	0.775816	1.01671	0.473969	0.0239091	-1.07714
CGAGCCCGTTCACGTCCCCC	ABT1	9.9322	21.6981	7.20438	5.41399	6.4372	4.44679	15.2994	0.649191	1.41823	0.470894	0.353871	0.42075	0.290652	0.513612	0.687585	-0.96125	-0.540389
TAGACTGGCCGCCACGCGCT	ABT1	0.550137	0.0167553	0.264867	0.0192669	0.946648	1.01819	5.9603	0.0923002	0.00281114	0.0444385	0.00323254	0.158826	0.170829	0.0985214	0.0589574	-3.34342	-4.08418
GGTCGGACGCGTCTTCTTTC	ABT1	6.14072	1.52473	5.66815	1.19455	7.71518	2.28573	8.66945	0.708317	0.175874	0.653807	0.137788	0.889927	0.263653	0.750684	0.192438	-0.413723	-2.37753
GCGCTCACCATCGAAGGTGT	ABTB1	2.69121	2.42951	2.73696	3.0249	1.71974	3.13769	5.67277	0.474408	0.428276	0.482473	0.533231	0.303157	0.553113	0.420013	0.504873	-1.25149	-0.986006
ATAGTAATCCCGCCTCCTGC	ABTB1	3.76175	3.61914	7.55754	5.85713	4.8279	1.82858	8.18621	0.459523	0.442102	0.923203	0.715488	0.589761	0.223374	0.657496	0.460321	-0.604947	-1.11929
CTGCTGCAGTACCTGTACAC	ABTB1	9.66457	5.84758	9.53521	11.5601	10.3973	16.8936	13.5127	0.71522	0.432747	0.705647	0.8555	0.769449	1.2502	0.730105	0.84615	-0.453823	-0.241015
TGCGTACTCGTGGATGCGCA	ABTB2	14.5415	9.43321	8.86421	10.1922	13.7106	12.8624	10.1736	1.42933	0.927222	0.871293	1.00182	1.34766	1.26429	1.21609	1.06445	0.282255	0.0901016
CGGCTCGCTCGTCATGGCCC	ABTB2	11.9246	25.3675	15.221	19.7485	11.2809	7.31434	11.9958	0.994068	2.1147	1.26887	1.6463	0.940407	0.609744	1.06778	1.45691	0.0946153	0.542916
CGCCGGCGCTCATGCTGTAC	ABTB2	4.83228	1.54148	5.61518	3.1983	5.1119	3.74029	5.52686	0.874327	0.278908	1.01598	0.578683	0.924919	0.676747	0.938409	0.511446	-0.091712	-0.967346
GATTCGGGCCATGATTGCCC	ACAA1	7.3302	3.30079	5.36797	1.67622	4.38613	3.80263	4.90145	1.49552	0.673431	1.09518	0.341984	0.894865	0.775816	1.16185	0.597077	0.216429	-0.744011
ATTCACGTCCTTGAGAACCG	ACAA1	7.8506	17.0569	4.60868	1.90742	6.29521	4.57146	5.53028	1.41957	3.08427	0.833355	0.344905	1.13832	0.826624	1.13041	1.4186	0.176849	0.504466
CACCCCCGACGAGCTTCTCT	ACAA1	8.3264	8.46141	4.32616	4.64332	5.34856	7.16888	7.32573	1.1366	1.15503	0.590543	0.633837	0.730106	0.97859	0.819082	0.922484	-0.287921	-0.116404
CAAGCTTGGATCAGATATCA	ACAA2	3.74688	1.80957	2.63101	4.58552	3.04505	1.97404	3.16364	1.18436	0.571989	0.831641	1.44944	0.962515	0.623978	0.992838	0.881804	-0.0103701	-0.181471
CTTACCAATACCCATGATAG	ACAA2	10.6459	13.5382	7.61051	7.51408	11.9751	6.08836	9.9876	1.06591	1.35551	0.761995	0.752341	1.199	0.609591	1.00897	0.905812	0.0128793	-0.142716
ATTGTGGGCTACTTTGTATC	ACAA2	5.66492	3.87046	7.09843	4.87452	4.08636	4.28055	5.01033	1.13065	0.772497	1.41676	0.972894	0.815587	0.854345	1.121	0.866579	0.164784	-0.206598
TGCAATTAGATTCGTTGTCA	ACACA	15.389	5.91461	13.1904	8.28476	22.0884	24.8106	16.4007	0.93831	0.360631	0.804255	0.505146	1.3468	1.51277	1.02979	0.792849	0.042346	-0.334881
GCAGAATTTGTTACTCGCTT	ACACA	6.48269	2.47978	6.95717	2.21569	11.1389	6.23381	8.53522	0.759523	0.290535	0.815113	0.259594	1.30505	0.730363	0.959895	0.426831	-0.0590513	-1.22826
TGGCTTGCACCTAGTAAAGC	ACACA	5.62032	1.99388	2.13659	5.24059	4.30725	3.3247	5.50361	1.02121	0.362285	0.388217	0.95221	0.782622	0.604094	0.730681	0.63953	-0.452685	-0.644917
GATCATTACGTCCCCGTCCC	ACACB	16.1324	10.7736	19.141	16.3961	15.8406	12.7793	14.6894	1.09824	0.73343	1.30305	1.11619	1.07837	0.86997	1.15989	0.90653	0.213984	-0.141574
GGGTTGGGACCTGTAGCGTC	ACACB	2.48305	2.16143	3.53156	2.56249	2.49284	4.5299	2.6794	0.926719	0.806684	1.31804	0.956369	0.930372	1.69064	1.05838	1.15123	0.0818543	0.203178
CGTTGTCGCCCAGACGCTAC	ACACB	15.5525	19.8215	13.2963	7.07094	17.2605	31.0028	13.3164	1.16792	1.4885	0.998489	0.530993	1.29618	2.32816	1.1542	1.44922	0.206889	0.535273
GTACAGAATCGTATCCCTTC	ACAD10	6.33401	6.24971	11.6895	3.1983	9.26137	16.0001	9.13551	0.69334	0.684112	1.27956	0.350096	1.01378	1.75142	0.99556	0.928543	-0.00641944	-0.106959
GTTAAAGACCTCCGTGCCTG	ACAD10	5.79874	0.552924	3.00182	2.52396	9.35604	2.30651	5.51143	1.05213	0.100323	0.544654	0.45795	1.69757	0.418496	1.09812	0.325589	0.135032	-1.61887
ATAACTCAAATTCGGGCAAA	ACAD10	5.82848	9.0981	6.65699	4.27725	9.98713	9.7663	4.97341	1.17193	1.82935	1.33851	0.860022	2.0081	1.9637	1.50618	1.55102	0.590896	0.633221
CCACTCCGATAGCTGTTGCA	ACAD11	7.31533	10.5726	6.55104	5.83786	9.15093	4.38445	8.53808	0.856789	1.23828	0.767273	0.683744	1.07178	0.513517	0.898613	0.811848	-0.154228	-0.300719
CTAACTGTACCTCTTTAGGG	ACAD11	3.28595	0.67021	3.93769	4.02678	8.89849	7.81304	6.12384	0.536584	0.109443	0.643009	0.657557	1.45309	1.27584	0.877561	0.680947	-0.188429	-0.554386
CTGAGCCAATGTTTCTACCG	ACAD11	11.5231	10.2542	18.3641	5.97273	18.081	15.73	16.0815	0.716547	0.637642	1.14194	0.371405	1.12434	0.978143	0.994275	0.662397	-0.00828321	-0.594233
AGACCCCTCCGAAGCCTAGC	ACAD8	5.81361	3.30079	2.40146	9.96097	4.8279	1.53767	3.98797	1.45779	0.827686	0.602176	2.49776	1.21062	0.385578	1.09019	1.23701	0.124585	0.306854
TCTGACCTCCGCTAAGAAAC	ACAD8	9.56049	12.9351	6.78059	3.3139	7.00519	6.58706	9.14499	1.04543	1.41444	0.741455	0.362374	0.766015	0.720292	0.850968	0.83237	-0.232823	-0.264704
TCCGAAGCTATCAATCATCC	ACAD8	6.25967	5.96487	3.86706	1.31015	5.80611	9.64163	5.44543	1.14953	1.09539	0.710148	0.240596	1.06624	1.77059	0.975304	1.03553	-0.0360767	0.0503646
CGCCAGTTTAGGCAAGTATT	ACAD9	24.1168	27.1435	21.8074	50.0746	34.4895	50.5562	15.8162	1.52482	1.71618	1.3788	3.16603	2.18065	3.19648	1.69475	2.6929	0.761076	1.42916
CTCCCCTAGTCTTGAGTACA	ACAD9	9.02522	3.21701	9.09376	5.60666	14.9728	5.98446	9.2121	0.979714	0.349216	0.987155	0.608619	1.62534	0.649631	1.1974	0.535822	0.25991	-0.900174
TGACCTTGAGGCCAATAGCC	ACAD9	3.34543	2.01063	2.56038	1.61842	2.90305	1.72469	4.77472	0.700654	0.421099	0.536237	0.338956	0.608005	0.361212	0.614965	0.373756	-0.701423	-1.41983
TGTACTCCGCAGCTATTGTC	ACADL	8.14797	9.11486	9.69413	8.28476	10.1922	14.9611	11.1371	0.731603	0.818419	0.870432	0.743885	0.915157	1.34336	0.839064	0.968553	-0.253147	-0.0460969
CGCGTAGGGACCCTCGGAGA	ACADL	2.8845	2.99919	4.02598	3.93044	2.66639	2.07794	4.34536	0.663812	0.690205	0.9265	0.904515	0.613618	0.478197	0.734643	0.690972	-0.444884	-0.5333
CTCACCGCGCGGCGGGCAGC	ACADL	2.37897	1.57499	2.87822	0.92481	3.13972	5.2364	2.39683	0.992547	0.657114	1.20084	0.385846	1.30994	2.18472	1.16778	1.07589	0.223765	0.105533
GCCAATCGACAACGTGAACC	ACADM	9.20364	4.49041	10.7359	14.5658	7.14719	18.5975	7.80435	1.1793	0.575373	1.37564	1.86636	0.915796	2.38297	1.15691	1.60824	0.210276	0.685479
TCCCCCTAATTAGAAGAGCC	ACADM	2.1262	0.201063	2.45443	0.346804	1.87752	2.09872	2.77197	0.767037	0.0725343	0.885446	0.125111	0.677322	0.75712	0.776602	0.318255	-0.364753	-1.65174
TGCTCGTAAATTTGCCAGAG	ACADM	13.4263	9.61752	9.288	7.32141	10.1922	10.6806	7.36353	1.82335	1.3061	1.26135	0.994281	1.38415	1.45047	1.48962	1.25029	0.574944	0.322257
TGGCGTAGGCCAGGTAATCG	ACADS	11.3298	9.26566	7.99898	25.6057	8.03073	7.16888	6.83257	1.65821	1.3561	1.17071	3.74759	1.17536	1.04922	1.33476	2.05097	0.416583	1.03631
CAGAACCCATGAGTCGCCCT	ACADS	12.6829	5.46221	7.53988	8.67009	13.6475	18.2443	8.76853	1.44641	0.622934	0.85988	0.988774	1.55642	2.08066	1.28757	1.23079	0.364651	0.299583
GGCAGGTACCTGGTTCGCTG	ACADS	14.4522	19.0507	15.7331	12.1381	16.3297	11.9897	13.3575	1.08195	1.42622	1.17784	0.90871	1.22251	0.897598	1.16077	1.07751	0.215079	0.107698
ATCCACTGTGCTCGTGATAG	ACADSB	16.5636	9.41645	21.8957	22.2147	15.1306	8.85201	12.4933	1.32579	0.753719	1.75259	1.77813	1.21109	0.70854	1.42983	1.08013	0.51584	0.111203
TTCCTCTATCACGAGCACAG	ACADSB	5.27834	1.54148	4.9795	1.44502	3.72348	11.4702	8.44486	0.625036	0.182535	0.589648	0.171112	0.440917	1.35825	0.551867	0.570632	-0.857608	-0.809369
TATTGAGTAGAGCTTCTGAC	ACADSB	7.806	13.2199	6.9042	3.17903	10.2869	3.3247	8.55539	0.912407	1.54521	0.807	0.371583	1.20239	0.388609	0.973932	0.768468	-0.0381072	-0.379943
TGTCTAACCGAGCCCTCAAG	ACADVL	2.72095	5.06009	3.19606	3.04417	3.0135	9.18448	2.23417	1.21788	2.26486	1.43053	1.36255	1.34882	4.11091	1.33241	2.57944	0.414038	1.36706
GCTGGCAGGAACCCGGATAA	ACADVL	2.28976	1.82632	2.06596	0.635807	3.04505	2.55586	2.01729	1.13507	0.905334	1.02413	0.315178	1.50947	1.26698	1.22289	0.829163	0.290293	-0.270272
CGATGACAGCAAAGACGATG	ACADVL	4.87689	7.13774	4.3085	2.6203	4.38613	0.935072	6.61094	0.737699	1.07969	0.651723	0.396357	0.663466	0.141443	0.684296	0.539162	-0.547308	-0.89121
GCTACACCCTCGACTTTGAC	ACAN	10.4377	30.5113	11.5659	5.992	9.34026	4.11432	12.4025	0.841582	2.46009	0.932541	0.483128	0.753094	0.331732	0.842405	1.09165	-0.247414	0.126511
GCGGGTCAACAGTGCCTATC	ACAN	7.96955	5.59626	9.44692	10.9436	10.2238	3.65717	7.84534	1.01583	0.713322	1.20414	1.39491	1.30317	0.466158	1.17438	0.858132	0.231901	-0.220729
CCCCAGAGTCATTGGAGCGC	ACAN	3.77662	6.33349	8.42277	3.15977	4.41769	6.27537	8.30919	0.45451	0.762226	1.01367	0.380274	0.531663	0.755232	0.666614	0.632577	-0.585077	-0.660686
GCCAGCCGCGCCTTCGTTGT	ACAP1	16.742	22.1337	23.1847	31.6747	16.945	10.3481	12.5778	1.33107	1.75974	1.84329	2.5183	1.34721	0.822726	1.50719	1.70025	0.591863	0.765749
AAATGCCGACAACGAAGGCG	ACAP1	9.96194	8.94731	5.47392	24.6616	8.88271	3.26236	6.53104	1.52532	1.36997	0.838139	3.77606	1.36008	0.499516	1.24118	1.88185	0.311711	0.91215
GGCTTCCACCAGCTCAATAG	ACAP1	3.56846	2.89866	4.34382	3.69924	7.19452	19.3456	6.63739	0.537629	0.436717	0.654446	0.557333	1.08394	2.91464	0.758671	1.3029	-0.398453	0.381722
AGCCCTCGATTATGTGCTTC	ACAP2	19.2548	35.1693	18.1522	13.14	20.3214	21.9222	15.0735	1.27739	2.33318	1.20424	0.871727	1.34815	1.45435	1.27659	1.55309	0.3523	0.635138
CATTACTAGAATACTGAGCC	ACAP2	1.53146	0.167553	2.52506	0.597273	1.92485	1.53767	2.87149	0.533334	0.0583504	0.879357	0.208001	0.670332	0.535497	0.694341	0.267283	-0.526284	-1.90356
TAGTAATGATGCTGTCGTTG	ACAP2	18.9277	11.846	16.9338	11.984	14.8939	10.7429	15.3389	1.23396	0.772282	1.10398	0.781281	0.970989	0.700371	1.10298	0.751311	0.141403	-0.412517
TTTGACGTGGACGCGCCCAG	ACAP3	4.08886	1.87659	4.23787	5.56813	4.03903	0.623381	5.54483	0.737418	0.33844	0.764293	1.0042	0.728432	0.112426	0.743381	0.485023	-0.427826	-1.04388
GTCCACGTCAAACTCCACTT	ACAP3	19.0169	9.41645	16.0156	12.2152	17.229	18.93	17.656	1.07708	0.53333	0.907094	0.691846	0.975817	1.07216	0.986664	0.765778	-0.0193692	-0.385001
GGTAGTTCACCACCTCCTGT	ACAP3	5.39729	3.75318	2.22488	3.93044	6.12166	3.96886	8.65038	0.623936	0.433874	0.2572	0.454366	0.707674	0.458807	0.529604	0.449016	-0.917015	-1.15516
TGCTCCATCATTCAGTGTAC	ACAT1	16.058	29.2379	14.3381	6.35807	17.3394	9.99488	20.3785	0.787992	1.43475	0.703593	0.312	0.850871	0.490463	0.780818	0.745737	-0.356941	-0.423262
AATGCCAGTACACTGAATGA	ACAT1	10.5269	16.4872	7.34564	7.14801	12.6377	13.943	12.1233	0.868326	1.35996	0.605913	0.589611	1.04244	1.1501	0.838893	1.03322	-0.253442	0.0471538
TCCTACAAGGCAGGCAGTAT	ACAT1	15.0173	5.89785	17.3929	8.53523	15.3041	9.55851	11.3177	1.32689	0.521119	1.5368	0.754151	1.35224	0.844566	1.40531	0.706612	0.490884	-0.50101
TCGGCGGCGCGGACCATCAT	ACAT2	2.95884	3.48509	7.20438	3.15977	6.56342	3.44938	7.56564	0.39109	0.460647	0.95225	0.417647	0.86753	0.455926	0.736957	0.44474	-0.440348	-1.16896
GCCGCCGAGACGATGACCAC	ACAT2	9.96194	6.367	9.90602	11.7528	8.4725	17.4339	8.3752	1.18946	0.76022	1.18278	1.40328	1.01162	2.08161	1.12795	1.41504	0.173704	0.500841
TGCCTTGCAGTCCAGTCAAT	ACAT2	25.9754	11.4941	33.0024	20.0183	22.4987	45.0705	19.7048	1.31823	0.583316	1.67484	1.01591	1.14179	2.28729	1.37829	1.2955	0.462876	0.373514
TATGCAGCCCAACAGTATCC	ACBD3	8.11824	6.91992	8.66998	6.20393	7.05253	6.00524	8.68246	0.935016	0.797	0.998563	0.714537	0.812273	0.691652	0.915284	0.734396	-0.127709	-0.445369
GATAGTGTTGCTCCTGCAAC	ACBD3	4.66873	0.821008	3.37264	1.15601	3.56571	2.1195	3.96692	1.17692	0.206964	0.850191	0.291413	0.898861	0.534293	0.975323	0.344223	-0.0360488	-1.53858
AAGGCTTCGACGGGAGGAAG	ACBD3	2.95884	0.720476	1.90704	2.60103	2.60328	1.26754	3.88063	0.762465	0.18566	0.491426	0.67026	0.67084	0.326633	0.641577	0.394184	-0.640305	-1.34306
TCACCACTTATATCGTCCAA	ACBD4	13.0546	37.5988	10.2415	6.93608	11.4387	2.92989	12.3091	1.06057	3.05456	0.832031	0.563493	0.929288	0.238027	0.940629	1.28536	-0.0883027	0.362173
ATTCTACAGTTACTACAAGC	ACBD4	3.49411	2.96568	2.36614	1.32941	2.39817	1.43378	5.71477	0.611418	0.518951	0.41404	0.232628	0.419645	0.25089	0.481701	0.334156	-1.05379	-1.58141
CAGCCTCACCGTTCTTGGGC	ACBD4	5.32295	3.3343	7.08077	5.35619	4.85946	2.82599	7.55495	0.704564	0.441339	0.937236	0.708964	0.643215	0.374058	0.761671	0.508121	-0.392759	-0.976757
GAAGAATTGCTGCGTGTCAT	ACBD5	8.22232	10.7234	8.84655	3.60291	8.48827	5.25718	6.3772	1.28933	1.68152	1.38722	0.564967	1.33104	0.824372	1.33586	1.02362	0.41777	0.033678
TAGGGATGCTTGGAGTTCAC	ACBD5	20.4145	24.4124	19.1587	22.5422	14.6257	21.6521	18.3798	1.11071	1.32822	1.04238	1.22647	0.79575	1.17804	0.982945	1.24424	-0.0248176	0.315268
AGGAGTTCTGATATAACCTC	ACBD5	9.1293	13.7058	7.68114	10.4426	6.20054	9.18448	9.05902	1.00776	1.51295	0.8479	1.15273	0.684461	1.01385	0.846706	1.22651	-0.240067	0.294559
GCCATCACCGGCGACAGCGG	ACBD6	4.9661	8.37763	4.43211	5.72226	4.24414	0.935072	3.52797	1.40764	2.37463	1.25627	1.62197	1.203	0.265045	1.28897	1.42055	0.366217	0.506447
CAGCTCTCCACCGCTGTCGC	ACBD6	0.981325	3.50185	1.55389	0.404604	1.83019	1.12209	1.728	0.567895	2.02653	0.899237	0.234145	1.05913	0.649354	0.842088	0.970009	-0.247957	-0.0439302
CTTACCTGAGGATTCCAACC	ACBD6	1.08541	0.435637	2.40146	0.481672	3.61304	2.03638	2.19902	0.493586	0.198105	1.09206	0.219039	1.64302	0.926039	1.07622	0.447728	0.105977	-1.15931
TATCTTTCTAGGGTTGTCGA	ACBD7	12.7572	13.2702	16.7396	8.82423	12.8271	6.7533	12.8233	0.994849	1.03485	1.30541	0.688141	1.0003	0.526644	1.10018	0.749878	0.137745	-0.415272
GAGGTTCCATGCTTCCCATT	ACBD7	24.1912	10.1034	15.3799	20.4229	15.0517	17.8079	13.3487	1.81224	0.756882	1.15216	1.52995	1.12758	1.33405	1.36399	1.20696	0.447838	0.27138
CTTTACAAACAAGCAATAGT	ACBD7	1.29357	0.569679	2.24254	4.54698	3.53415	9.70397	5.8653	0.220545	0.0971269	0.38234	0.775234	0.602552	1.65447	0.401813	0.842277	-1.31541	-0.247633
CTGTGTACAGCGTGCCAAAG	ACCS	1.94778	0.268084	1.43028	0.173402	5.36434	6.40005	2.38769	0.81576	0.112278	0.599023	0.0726233	2.24666	2.68044	1.22048	0.955112	0.287452	-0.0662582
CTGCAGGACTTCGGGATGTC	ACCS	17.8125	8.9138	17.8873	5.10572	13.4266	9.1637	11.4598	1.55435	0.77783	1.56087	0.445532	1.17162	0.799637	1.42895	0.674333	0.514954	-0.568467
GACTTACCCGCCAGGACAGC	ACCS	7.79113	1.47446	16.2275	2.42763	8.77227	5.81822	8.54216	0.912079	0.17261	1.8997	0.284193	1.02694	0.681118	1.27957	0.379307	0.35566	-1.39856
ACCGGGCCACTTCTTCCCGC	ACCSL	7.59784	15.2473	7.27501	1.81109	6.15321	12.2806	8.68047	0.875279	1.7565	0.838089	0.208639	0.708857	1.41474	0.807408	1.12663	-0.30863	0.172011
CTTCAGGTGGTGGTTCTAAA	ACCSL	4.4457	5.31142	3.30201	7.32141	4.90679	1.49611	5.66803	0.784346	0.937083	0.582567	1.2917	0.865696	0.263957	0.744203	0.830914	-0.426232	-0.267229
GGTTCCTGACCTACTACTGC	ACCSL	0.41632	0.804252	0.229551	0.0385338	1.70397	1.60001	1.41789	0.293619	0.567218	0.161897	0.0271768	1.20176	1.12845	0.552426	0.57428	-0.856147	-0.800173
GACCCACAGTGTCCGATGCC	ACD	5.91769	2.396	4.69697	3.46804	3.02927	6.35849	3.00362	1.97019	0.797705	1.56377	1.15462	1.00854	2.11694	1.51417	1.35642	0.598523	0.439806
CCCCGACGTCGGACGTATCA	ACD	8.74272	12.6837	10.0649	6.78194	11.0284	3.88574	9.70218	0.901109	1.30731	1.03739	0.699012	1.1367	0.400502	1.02507	0.802274	0.0357164	-0.317833
ACCAACCAGGCACCCGTAGC	ACD	4.49031	1.72579	4.53805	0.578006	5.42745	1.78703	5.17719	0.867326	0.333345	0.876548	0.111645	1.04834	0.345173	0.930738	0.263388	-0.103554	-1.92474
GAGCATGGCGTAGCTTCGCG	ACE	5.57571	3.90398	6.62167	4.00751	7.44696	5.4442	6.70682	0.83135	0.58209	0.987304	0.597528	1.11036	0.81174	0.976337	0.663786	-0.0345491	-0.59121
CCCGCTGAAACCGCTGTACG	ACE	6.7652	2.8819	5.66815	4.58552	7.68362	9.68319	5.47154	1.23643	0.526708	1.03593	0.838067	1.40429	1.76974	1.22555	1.04484	0.293432	0.0632786
AGGAGCTGTATGAACCGATC	ACE	6.27453	7.25503	7.0278	4.75892	3.25016	2.68054	8.31195	0.754881	0.872843	0.845505	0.572539	0.391022	0.322492	0.663803	0.589291	-0.591173	-0.762947
CAAGTGAACTTTGATAGAAC	ACE2	5.42703	5.74705	6.1096	3.04417	4.19681	10.2442	6.14753	0.882798	0.934855	0.993829	0.495185	0.682681	1.6664	0.853103	1.03215	-0.229209	0.0456469
ATGAGCACCATCTACAGTAC	ACE2	19.1358	23.3233	14.6913	24.7387	18.2545	25.7664	18.0503	1.06014	1.29213	0.813909	1.37054	1.01132	1.42748	0.961789	1.36339	-0.0562077	0.447193
TGCTGCTCAGTCCACCATTG	ACE2	22.0501	17.1741	19.2647	17.2439	26.7428	35.0964	17.934	1.22951	0.95763	1.0742	0.961517	1.49118	1.95697	1.26496	1.29204	0.339095	0.369651
CATTCTCTACATCGTGTGCC	ACER1	21.9757	32.2539	20.8892	23.1973	28.3363	12.4261	17.8593	1.23049	1.806	1.16965	1.29889	1.58664	0.695776	1.32893	1.26689	0.410266	0.341292
GAGGGCGTAGGCGTTGACCG	ACER1	7.58297	11.9297	5.27968	8.20769	7.87295	1.99482	5.48223	1.38319	2.17608	0.963054	1.49715	1.43609	0.36387	1.26078	1.3457	0.334314	0.428354
GCACCTGATTGAGGTCTCCG	ACER1	14.4374	21.6143	10.5417	9.5371	13.8999	7.62603	10.0147	1.44162	2.15825	1.05262	0.952309	1.38795	0.761482	1.29406	1.29068	0.371908	0.368133
TATCGCCGAGTTCTACAACA	ACER2	9.6943	6.367	5.70347	6.55074	7.68362	5.09095	9.33619	1.03836	0.681969	0.610899	0.70165	0.822993	0.545291	0.824083	0.64297	-0.279138	-0.637176
CCGCACCGTGTTGTAGAACT	ACER2	0.460926	0.167553	0.582707	0.0192669	0.631099	1.97404	1.03295	0.446224	0.162209	0.564122	0.0186524	0.61097	1.91108	0.540439	0.697313	-0.887797	-0.520121
CTACTTAATCTGGACTCTTT	ACER2	9.8876	10.6228	10.3475	11.6565	8.1885	15.9586	10.4612	0.945172	1.01545	0.989132	1.11426	0.782753	1.52551	0.905686	1.21841	-0.142917	0.284997
CTCTGAACTGCACCGAACAT	ACER3	10.4972	12.7675	13.7554	17.5714	12.5431	2.07794	10.8481	0.967655	1.17694	1.268	1.61977	1.15625	0.191549	1.13064	0.996085	0.177135	-0.00565937
ATGATTATACCTCCAATGTT	ACER3	6.46783	3.78669	10.8419	8.70863	5.90077	2.95067	8.26214	0.782827	0.458318	1.31224	1.05404	0.714194	0.357132	0.93642	0.623163	-0.094773	-0.682317
ACACAGGAACTTTCGAAAGA	ACER3	6.49756	0.98856	7.34564	6.70487	11.2336	11.3248	6.82154	0.952506	0.144917	1.07683	0.982897	1.64678	1.66015	1.22537	0.92932	0.293218	-0.105752
CCCAGCGACTGATGCGATAC	ACHE	9.70917	4.54067	6.92185	8.72789	11.1862	15.9586	9.40529	1.03231	0.482779	0.735954	0.927978	1.18935	1.69676	0.985873	1.03584	-0.0205264	0.0508019
CCACAATGTCGTGTGCCCCG	ACHE	10.3634	3.95424	7.6988	2.36983	6.61076	6.27537	8.2607	1.25454	0.478681	0.931979	0.28688	0.800266	0.759666	0.995595	0.508409	-0.0063687	-0.975939
GGCTCAGCAGTACGTTAGTC	ACHE	8.99548	16.3866	8.51106	17.398	12.7955	15.5014	8.75232	1.02778	1.87226	0.972434	1.98781	1.46196	1.77112	1.15406	1.87707	0.206715	0.908479
TTTCGATCTTCAGTCAGTCG	ACIN1	12.891	16.7888	16.2628	11.7335	15.3041	12.5092	12.7587	1.01037	1.31587	1.27465	0.919649	1.19951	0.980444	1.16151	1.07199	0.216	0.100288
GGTTGGCATGAGTACGTGCC	ACIN1	8.50482	1.87659	6.76293	2.7937	4.79635	2.18183	5.00637	1.6988	0.374841	1.35087	0.558029	0.95805	0.435812	1.33591	0.456227	0.417818	-1.13218
AAGGAGAAAGACGATCATCT	ACIN1	5.91769	8.09279	5.1031	1.27161	5.93233	9.95332	5.83698	1.01383	1.38647	0.874272	0.217855	1.01634	1.70522	0.968145	1.10318	-0.0467051	0.141669
TGCTCCGTTACGTGCCTCGC	ACKR2	25.3063	6.97019	20.0769	17.7641	19.2327	28.156	26.2267	0.964907	0.265767	0.765515	0.677328	0.733327	1.07357	0.82125	0.67222	-0.284107	-0.572994
CAATGACGAAAACTATTGTG	ACKR4	11.8205	33.8624	6.09194	10.7895	9.16671	11.1585	7.833	1.50907	4.32304	0.777727	1.37744	1.17027	1.42455	1.15235	2.37501	0.204583	1.24793
TGTGCTACTTTATCACAGCA	ACKR4	13.0992	5.22764	12.9432	17.7641	11.7227	9.7663	13.3061	0.984453	0.392876	0.972725	1.33503	0.881	0.733973	0.946059	0.820627	-0.0799975	-0.285201
GACCAGCTGATCAAACGTCG	ACLY	2.14107	0.150797	1.04181	0.0770675	2.12996	1.68313	7.07281	0.302719	0.0213207	0.147298	0.0108963	0.301147	0.237972	0.250388	0.0900629	-1.99776	-3.47292
GAGAGCAATTCGAGATTACC	ACLY	7.37481	6.01514	7.3633	5.22132	6.01121	1.51689	7.03104	1.04889	0.855512	1.04726	0.74261	0.854954	0.215742	0.983701	0.604621	-0.0237086	-0.725896
TTCCACGACGTTTGATCAGC	ACLY	19.002	26.7917	29.824	36.8768	15.7301	14.2546	17.92	1.06038	1.49507	1.66429	2.05786	0.877797	0.79546	1.20082	1.44946	0.264021	0.535518
TCAGGTCCCACTCGTTGACG	ACMSD	16.1027	10.8742	23.3436	50.4599	14.0735	22.795	11.8279	1.36141	0.919365	1.9736	4.26618	1.18986	1.92722	1.50829	2.37092	0.592914	1.24545
CCGCTACTCACCGCATAGAC	ACMSD	7.40455	7.59013	8.9525	3.44877	6.54765	19.5742	12.4469	0.594889	0.609799	0.719254	0.277078	0.526045	1.57261	0.613396	0.819829	-0.70511	-0.286605
GAGTGGTGCGAGAGAATTGC	ACMSD	15.0767	12.7508	10.012	16.7429	6.89475	3.94808	7.45544	2.02225	1.71026	1.34291	2.24573	0.924795	0.529557	1.42998	1.49518	0.515998	0.580323
TAAATTCGTCTTTCACGTAC	ACN9	14.3482	15.2305	14.7796	12.9088	14.9413	8.95591	14.5581	0.985579	1.04619	1.01521	0.886709	1.02632	0.615184	1.00904	0.84936	0.0129784	-0.235551
ACTCGAGAAACGTGCCGCCC	ACN9	10.4675	12.1141	14.8149	6.62781	11.2493	13.465	7.61986	1.37371	1.5898	1.94425	0.869806	1.47632	1.7671	1.59809	1.4089	0.676349	0.49457
TGCAACAGCGTTATTGCAAC	ACN9	7.53836	5.91461	10.2768	12.2537	7.51007	20.9664	7.25068	1.03968	0.815731	1.41736	1.69001	1.03577	2.89164	1.16427	1.79913	0.219427	0.847298
AATGGTGAGCACGATGTCAG	ACO1	6.09611	7.84146	6.28617	7.70675	6.01121	4.36367	5.74352	1.06139	1.36527	1.09448	1.34182	1.04661	0.759755	1.06749	1.15561	0.0942258	0.208659
ATGACACGAGCAGGCTTAAA	ACO1	2.11134	6.0654	2.91354	3.39097	3.9917	4.34289	2.43243	0.867995	2.49356	1.19779	1.39407	1.64103	1.78541	1.23561	1.89101	0.305218	0.919159
CGCACACCTTGCTGAGCCAT	ACO1	15.1957	10.3547	22.4077	10.1922	16.235	20.9248	15.869	0.95757	0.652514	1.41205	0.64227	1.02306	1.3186	1.13089	0.871128	0.177463	-0.199044
CACATAGCCGTCCCGCTCAA	ACO2	5.30808	4.27259	5.24436	2.31203	3.48682	0.581822	4.52863	1.17212	0.943462	1.15805	0.510535	0.76995	0.128477	1.03337	0.527491	0.0473583	-0.922781
TCTCGGGGTTTGCGTCGTTG	ACO2	5.56084	3.23376	7.8224	8.68936	6.7212	4.75848	9.66548	0.57533	0.334568	0.809313	0.89901	0.695382	0.492317	0.693342	0.575298	-0.528361	-0.797618
GCGCGGATCTGCTCGGAACC	ACO2	4.05912	3.11648	4.53805	11.4638	2.7295	1.18442	5.59585	0.72538	0.556927	0.810968	2.04862	0.487773	0.211661	0.674707	0.939071	-0.567667	-0.090694
AGTAGCGCTCGTGCCGCACC	ACOT1	14.1846	14.4095	19.6708	11.9262	24.4551	28.6132	13.5813	1.04443	1.06099	1.44838	0.878136	1.80065	2.10681	1.43115	1.34865	0.517175	0.431511
CGCTACCGCGCCGACACCCT	ACOT1	8.57916	7.65715	10.1179	7.22508	8.86693	9.05981	7.66924	1.11865	0.998424	1.31929	0.942086	1.15617	1.18132	1.19803	1.04061	0.260668	0.0574284
TGGGGGAACCTTACGCTACA	ACOT1	8.19258	4.10504	13.2787	9.22883	10.0187	8.16629	8.07533	1.01452	0.508343	1.64435	1.14284	1.24065	1.01126	1.29984	0.887483	0.378334	-0.172209
ACTGTCGTTCCCCGCACGTA	ACOT11	14.3036	4.50716	6.74528	9.71051	17.5288	18.5352	12.4787	1.14624	0.36119	0.540545	0.778168	1.4047	1.48535	1.03049	0.874903	0.0433367	-0.192805
CTTACCGGACAGGCAAGCCG	ACOT11	8.26692	12.2648	8.31682	3.12123	8.37783	11.2624	7.5619	1.09323	1.62193	1.09983	0.412758	1.1079	1.48936	1.10032	1.17468	0.137926	0.232272
CATAGACAAGGCGCATGCGC	ACOT11	12.1476	11.3936	9.32331	9.11323	8.85116	9.30916	13.8908	0.874506	0.820223	0.671185	0.656061	0.637194	0.670166	0.727628	0.715483	-0.458726	-0.48301
ATGACCACCTCGCCGGGCGC	ACOT12	1.70988	0.268084	3.63751	0.886276	3.07661	2.07794	3.48268	0.490968	0.0769764	1.04446	0.254481	0.883402	0.596649	0.806275	0.309369	-0.310655	-1.6926
GCTCAGCTCGCCGCGCGCAG	ACOT12	0.83264	0.117287	1.23605	0.0770675	0.631099	0.124676	1.3348	0.623795	0.0878687	0.926018	0.0577373	0.472805	0.0934047	0.674206	0.0796702	-0.568739	-3.64982
TAGAGCATTCAGCACAAGCA	ACOT12	1.51659	0.737231	1.74812	2.92857	3.39215	3.65717	3.14865	0.481664	0.234142	0.555197	0.930101	1.07734	1.1615	0.704732	0.775249	-0.504853	-0.367269
TCTCTCAAAATTGCGAGCCT	ACOT13	3.9253	1.37393	2.86056	0.558739	3.69193	2.97145	1.7722	2.21493	0.775269	1.61413	0.31528	2.08325	1.6767	1.97077	0.922417	0.978759	-0.116509
GGTGATAAAGGCCATGACCA	ACOT13	7.37481	15.7499	10.1179	4.75892	4.90679	2.92989	6.49258	1.13588	2.42584	1.55838	0.732978	0.755753	0.451268	1.15001	1.20336	0.201641	0.267069
TGATATGTTATCTACTAACG	ACOT13	12.9208	13.4042	9.4116	14.5465	15.383	13.465	12.1985	1.05921	1.09884	0.771536	1.19248	1.26106	1.10382	1.0306	1.13171	0.0434848	0.178509
GGTACAGCCGGGACGCTCGA	ACOT2	1.91804	5.16062	2.78993	0.423871	1.56197	0.748057	2.00275	0.957708	2.57677	1.39305	0.211645	0.779914	0.373516	1.04356	1.05398	0.061511	0.0758444
GGAACTGCGCCGAACTCTTC	ACOT2	2.76555	1.02207	4.74995	4.10384	4.08636	2.43119	4.58671	0.602949	0.222833	1.03559	0.894725	0.890914	0.53005	0.843151	0.549203	-0.246137	-0.864589
TGGGGGAACCTTACACTACA	ACOT2	13.6642	8.74624	11.248	15.953	8.59872	11.5118	10.4547	1.307	0.836589	1.07589	1.52592	0.822477	1.10111	1.06845	1.15454	0.0955244	0.20732
ATAAGGAATGCTCTCGTAGG	ACOT4	2.1262	0.201063	2.86056	2.58176	5.20656	8.00006	3.49998	0.60749	0.0574469	0.817307	0.73765	1.4876	2.28574	0.970798	1.02695	-0.0427571	0.0383604
CCGCGCACGGCAATGCGCAC	ACOT4	2.26002	3.971	1.50091	4.27725	14.9255	27.1379	3.30349	0.684132	1.20206	0.454341	1.29477	4.5181	8.21491	1.88552	3.57058	0.914965	1.83616
CGCAGCGTAACCCGCTGCTC	ACOT4	1.6058	1.34042	2.50741	1.38722	1.87752	1.16364	1.27473	1.25972	1.05153	1.967	1.08824	1.47287	0.912852	1.56653	1.01754	0.647572	0.0250853
GGTCCTAGTATTGCGCTTCT	ACOT6	18.6006	33.8289	12.7313	20.1724	17.513	13.8183	11.6019	1.60324	2.91581	1.09735	1.73872	1.5095	1.19104	1.40336	1.94852	0.488886	0.962381
AATCCAAGAAGCGCAATACT	ACOT6	5.32295	1.64202	5.54455	2.7359	8.83538	2.36885	5.16164	1.03125	0.318119	1.07418	0.530044	1.71174	0.458933	1.27239	0.435698	0.347541	-1.1986
CTTTATGCTGCAGCATCCAA	ACOT6	4.66873	0.787497	3.90237	1.27161	3.94437	7.43902	5.02874	0.92841	0.156599	0.776015	0.252869	0.784365	1.4793	0.829597	0.62959	-0.269518	-0.667515
CGGTGCGCTCGACACGAGCC	ACOT7	5.94743	4.08828	7.45159	13.14	4.38613	3.17924	5.80854	1.02391	0.703839	1.28287	2.26219	0.755118	0.547339	1.02063	1.17112	0.0294619	0.227891
TTTCTCGCAGTATTCCCGGC	ACOT7	8.81706	3.14999	6.26852	13.3134	13.5055	16.2495	9.01384	0.978169	0.349461	0.695432	1.477	1.49831	1.80272	1.0573	1.20973	0.0803891	0.274682
CCTCGAGGTGCCTCCTGTTG	ACOT7	19.9536	32.6895	16.9691	8.28476	18.7121	22.5456	12.6868	1.57278	2.57665	1.33754	0.65302	1.47492	1.77709	1.46175	1.66892	0.547693	0.738914
CGGTCGTGACCAAGACGCTA	ACOT8	3.52385	7.72417	5.08544	1.63768	4.51235	5.4442	4.77714	0.737648	1.6169	1.06454	0.342817	0.944572	1.13963	0.915586	1.03312	-0.127233	0.0470054
ACGAACAGGGTCGAGCTTCT	ACOT8	7.70192	11.7119	3.95535	3.00563	8.74071	10.1819	3.53866	2.17651	3.30971	1.11775	0.84937	2.47006	2.87733	1.92144	2.34547	0.942188	1.22988
CTGTTCGTGTCCGCTCCACT	ACOT8	23.2693	12.9686	20.642	8.41962	24.6444	23.4807	26.3538	0.882957	0.492094	0.783262	0.319484	0.935135	0.890978	0.867118	0.567519	-0.2057	-0.817261
TGACTGTTCAAAACACCGTA	ACOT9	16.0432	12.6167	8.93484	12.0996	15.9668	34.9925	12.0571	1.3306	1.04641	0.741042	1.00352	1.32426	2.90222	1.13197	1.65072	0.178831	0.723093
AAATATTTCTCTCGTAATTC	ACOT9	3.71714	4.64121	2.70164	18.6311	4.16525	3.30392	3.07801	1.20764	1.50786	0.877724	6.05296	1.35323	1.0734	1.1462	2.87807	0.196858	1.5251
CTCCATCCACACTGCATTAG	ACOT9	11.5826	10.5391	13.6848	11.8684	21.7729	20.8625	9.67143	1.19761	1.08971	1.41497	1.22716	2.25126	2.15713	1.62128	1.49133	0.697134	0.576602
CACTCGCAGCCAGCGTTATG	ACOX1	5.29321	3.45158	5.75644	0.809209	4.46502	3.01301	5.75609	0.919585	0.599641	1.00006	0.140583	0.775705	0.523448	0.89845	0.421224	-0.154489	-1.24734
ATCGTACCTATTCGTGAAAT	ACOX1	12.3409	27.4116	10.4358	8.22696	12.1329	13.5482	7.69833	1.60306	3.56072	1.35559	1.06867	1.57604	1.75988	1.51156	2.12976	0.596041	1.09069
TTCACGAATAGGTACGATAA	ACOX1	5.84335	2.26196	7.41627	4.16165	4.54391	4.11432	5.37875	1.08638	0.420537	1.37881	0.77372	0.84479	0.764921	1.10333	0.653059	0.141859	-0.614714
GCCGAGCTATCAACCGGATG	ACOX2	6.64625	4.69147	8.19322	4.50845	3.97592	2.84677	6.0716	1.09464	0.772691	1.34943	0.742547	0.654839	0.468867	1.03297	0.661368	0.046801	-0.596474
TGATAGCTCGGCGCCTGGGT	ACOX2	7.99929	5.29466	4.29084	2.54323	5.91655	15.4183	7.92777	1.00902	0.667862	0.541242	0.3208	0.746306	1.94485	0.765523	0.977836	-0.385483	-0.0323361
AGGCGCTCACCTTAGCAGCC	ACOX2	6.98823	26.1885	9.07611	6.26173	10.5236	5.21562	6.52289	1.07134	4.01486	1.39142	0.959963	1.61333	0.799588	1.3587	1.9248	0.442224	0.94471
CGAAGATCCGCTTGCATCGA	ACOX3	10.5567	6.08216	10.1709	3.94971	10.5551	6.94031	9.44574	1.11761	0.643905	1.07677	0.418147	1.11745	0.734756	1.10394	0.598936	0.142667	-0.739526
CAGCTCGCGATACTTCTCCA	ACOX3	6.17045	4.89254	6.33915	8.20769	12.4169	6.52472	10.1564	0.607541	0.481717	0.62415	0.808126	1.22256	0.642422	0.818084	0.644089	-0.289679	-0.634669
AGCAAACACCACCGCGTGAG	ACOX3	1.05567	2.27872	1.07713	2.21569	1.64086	0.249352	1.34868	0.78274	1.68959	0.79865	1.64286	1.21664	0.184886	0.932676	1.17244	-0.100552	0.229518
CTGCCTCTGTTAAAACGTGC	ACOXL	0.713691	0.067021	0.776943	0.404604	2.44551	0.249352	6.82904	0.104508	0.00981412	0.11377	0.0592476	0.358104	0.0365135	0.192128	0.0351918	-2.37986	-4.82862
GTCAGCCGAAGCCTTGTCAT	ACOXL	9.4118	2.44627	5.4386	2.10009	6.83164	5.15328	9.39812	1.00146	0.260293	0.57869	0.223458	0.726916	0.548331	0.76902	0.344028	-0.378906	-1.5394
AGAGGACTTCTCCTATGACA	ACOXL	6.46783	3.50185	9.65881	3.2561	10.8391	4.25977	11.0592	0.584835	0.316645	0.873371	0.294424	0.980096	0.385178	0.812767	0.332082	-0.299086	-1.59039
ACGGTACCTGCCGGGCAACG	ACP1	6.91388	5.37844	3.973	9.46004	5.28545	4.6338	5.09244	1.35768	1.05616	0.780177	1.85766	1.0379	0.909938	1.05859	1.27459	0.0821374	0.350031
TGCTGTTTCTGACTGGAACG	ACP1	7.52349	6.56806	15.5918	11.3097	10.2238	6.10914	7.84258	0.959313	0.837487	1.9881	1.44208	1.30363	0.77897	1.41701	1.01951	0.502852	0.0278802
CAACTTCCGGGTATGAGATA	ACP1	6.58677	11.4103	5.4386	6.58927	7.62051	9.35072	6.81692	0.966239	1.67383	0.797809	0.966606	1.11788	1.37169	0.960644	1.33737	-0.0579266	0.419404
GTTGAAGCGCTGCATCCCGT	ACP2	10.3783	5.74705	12.5194	8.03429	5.71144	7.75071	13.0355	0.796151	0.440876	0.960404	0.616337	0.438144	0.594583	0.731566	0.550599	-0.450939	-0.860927
GCCCTGCGGCAGCGCTATCA	ACP2	8.8468	8.52843	10.3475	8.14989	9.90825	3.94808	6.56113	1.34837	1.29984	1.57709	1.24215	1.51014	0.601738	1.47853	1.04791	0.564165	0.0675135
AGCCGTGATAGCGCTGCCGC	ACP2	2.05186	0.502658	2.66633	3.83411	2.80839	9.03903	1.68569	1.21723	0.298192	1.58174	2.27451	1.66602	5.36222	1.48833	2.64497	0.573694	1.40325
TTTCCGGCTAGCACGTACCA	ACP5	8.46021	36.6773	5.22671	4.72038	6.70542	6.35849	4.54703	1.8606	8.06619	1.14948	1.03812	1.47468	1.39838	1.49492	3.5009	0.580067	1.80773
GGTAGGCCCGTGCTCGGCTA	ACP5	4.56465	2.34574	3.83174	0.905543	3.8497	1.76625	5.00593	0.911849	0.468592	0.765441	0.180894	0.769029	0.352831	0.81544	0.334106	-0.29435	-1.58162
CACAGTCCGAGCGATCTCCT	ACP5	2.8845	0.770742	3.5139	1.46428	10.7129	2.38963	3.97871	0.724985	0.193717	0.883177	0.36803	2.69256	0.600604	1.43357	0.38745	0.519616	-1.36792
GGAGTCCACCCGTTGTTTGC	ACP6	7.62757	17.3584	10.4534	6.78194	15.4935	14.9196	7.64863	0.997247	2.26948	1.3667	0.886687	2.02565	1.95062	1.4632	1.70226	0.549128	0.767455
ACGAACCTTCTTTCTGACAC	ACP6	10.0065	13.1696	10.4534	8.61229	11.628	20.9872	8.55319	1.16992	1.53973	1.22217	1.00691	1.35949	2.45372	1.25053	1.66679	0.322535	0.737072
CTTTAGGGGGGCATGTTTGC	ACP6	21.1282	30.394	16.3335	16.4924	19.3432	11.865	12.2991	1.71786	2.47123	1.32802	1.34094	1.57272	0.964703	1.53953	1.59229	0.622494	0.671105
GAAACCGTATCACCCAAAAC	ACPL2	2.51279	0.921539	1.09478	0.809209	2.74528	1.22598	4.51034	0.557117	0.204317	0.242727	0.179412	0.608663	0.271816	0.469503	0.218515	-1.09079	-2.1942
CGTTTCAGTCCACCTGATCC	ACPL2	9.3672	13.555	10.3651	8.74716	6.02699	3.9273	11.4243	0.819933	1.1865	0.907284	0.76566	0.527557	0.343766	0.751592	0.765309	-0.411979	-0.385885
GTTCAAGGGGCTTTCGAAAG	ACPL2	4.65386	6.76912	8.2815	3.3139	10.1922	16.0417	6.36375	0.731308	1.0637	1.30136	0.520747	1.60161	2.52079	1.21142	1.36841	0.276704	0.452502
AGACCGAAGTGTACTAGCCA	ACPP	6.22993	1.50797	5.4386	6.4544	7.46274	32.1457	8.63033	0.721864	0.174729	0.630173	0.747874	0.864711	3.72473	0.738916	1.54911	-0.436518	0.631442
TACTTTCAGGTGTTTCGGCA	ACPP	1.76936	0.284839	2.73696	0.982611	2.00374	1.12209	2.61217	0.677351	0.109043	1.04777	0.376166	0.767077	0.42956	0.830733	0.304923	-0.267544	-1.71348
TCCTCATGGCCACAAGGATT	ACPP	23.1355	19.3858	20.7479	25.7213	19.4852	14.2546	16.0593	1.44063	1.20714	1.29195	1.60164	1.21332	0.887625	1.3153	1.23214	0.395394	0.30116
GAACTTCACGGGACTGTCGC	ACPT	6.55704	4.85902	11.8837	16.6658	9.70314	2.43119	8.33763	0.786439	0.582783	1.42531	1.99887	1.16378	0.291592	1.12518	0.957749	0.17015	-0.0622806
ACAGTCCCGTGAAGTTCTCC	ACPT	4.47544	1.20638	6.02131	11.5601	2.71372	1.76625	5.21542	0.858116	0.23131	1.15452	2.21653	0.520327	0.338658	0.844321	0.928832	-0.244137	-0.106511
ACCCCTGGTGTTCGTGGCTC	ACPT	8.83193	13.9571	13.2433	8.47743	11.4544	3.71951	7.13352	1.23809	1.95655	1.85649	1.18839	1.60572	0.521412	1.56677	1.22212	0.64779	0.289385
GTGGTGTCCGCATCGTCGGC	ACR	2.57226	1.89334	2.5957	8.7857	2.83994	1.32988	2.86025	0.899315	0.661952	0.907508	3.07166	0.992902	0.464953	0.933242	1.39952	-0.0996776	0.484933
TTGCCTGAACCGTAACCCAC	ACR	10.7648	7.50636	9.80007	10.6931	16.6768	15.4391	17.6012	0.611597	0.426469	0.556785	0.607522	0.94748	0.877161	0.705287	0.63705	-0.503717	-0.650521
GGCGTTATCTTTAGCAACCA	ACR	6.22993	4.44014	4.53805	1.36795	5.22234	3.55327	6.84149	0.91061	0.649002	0.663314	0.199949	0.763334	0.519371	0.779086	0.456107	-0.360146	-1.13255
TGCGAAGAAGCGTTCGTATT	ACRBP	14.1103	9.33268	9.05845	11.5216	8.09384	3.2208	8.57996	1.64456	1.08773	1.05577	1.34285	0.943342	0.375387	1.21456	0.935322	0.28043	-0.0964654
CACCATCGGGCACTAAGCCG	ACRBP	8.20745	3.14999	5.80941	3.1405	5.99544	2.6182	6.54218	1.25454	0.481489	0.887994	0.480039	0.916428	0.400203	1.01966	0.453911	0.0280816	-1.13952
GGGTGCTCACCTTCCGATTG	ACRBP	1.26383	0.251329	1.00649	0.327537	1.27797	0.727278	1.81	0.698249	0.138856	0.556075	0.18096	0.706065	0.401812	0.653463	0.240543	-0.613822	-2.05564
CACTGCTTGACTGAACATTA	ACRC	9.3672	10.5055	8.14024	8.14989	12.764	8.49876	11.2154	0.835209	0.936708	0.72581	0.72667	1.13808	0.757776	0.899698	0.807051	-0.152488	-0.309268
TCAAGCAGTGATGACACCAG	ACRC	1.24896	5.41195	4.55571	0.905543	1.21486	0.145456	2.19924	0.567905	2.46083	2.07149	0.411753	0.552402	0.066139	1.06393	0.979573	0.0894081	-0.0297751
ACTCACCTCGCCTGTCTCTT	ACRC	12.9505	11.0585	11.301	9.80684	11.1389	14.8573	9.97768	1.29795	1.10832	1.13263	0.982877	1.11638	1.48905	1.18232	1.19342	0.241619	0.255096
TAATTTGCATCCTCGTTCCA	ACRV1	16.6231	21.1619	15.7154	14.0648	21.1576	14.2339	13.2552	1.25408	1.5965	1.18561	1.06108	1.59618	1.07384	1.34529	1.24381	0.427916	0.314762
CTCACCAGAAGGCTGTTCAC	ACRV1	7.74652	5.31142	5.75644	3.29464	10.0818	28.0314	7.72808	1.00239	0.687288	0.744873	0.42632	1.30457	3.62721	1.01728	1.58027	0.0247101	0.660173
CCTTTGAGTGAGCTTGAGTC	ACRV1	15.6269	31.8517	13.6848	17.3595	9.92402	8.70656	13.1177	1.19128	2.42814	1.04323	1.32336	0.756534	0.663724	0.997013	1.47174	-0.00431631	0.557523
CTGTCCACAGGTCGTAGATC	ACSBG1	8.26692	21.4802	7.20438	11.0399	6.67387	10.2442	6.06014	1.36415	3.54451	1.18881	1.82173	1.10127	1.69043	1.21808	2.35222	0.284606	1.23402
CCGCCCAGATCTACGACCTG	ACSBG1	7.5681	3.48509	9.87071	5.29839	8.56716	1.413	8.33178	0.908341	0.418289	1.1847	0.635925	1.02825	0.169591	1.04043	0.407935	0.0571827	-1.29359
TGTGTGCTAGTCTACACTTC	ACSBG1	25.2617	10.6061	23.6261	53.9665	17.5919	28.8625	25.6655	0.984266	0.413243	0.92054	2.10269	0.685429	1.12457	0.863412	1.2135	-0.21188	0.279172
TCCGACAAGCCTCATAGTAC	ACSBG2	15.5228	6.80263	19.1057	14.2575	16.5663	39.4808	19.0303	0.815687	0.357463	1.00396	0.749199	0.870523	2.07463	0.896724	1.06043	-0.157263	0.0846488
CGAGAGTCAGTCAACCGATT	ACSBG2	12.787	17.2914	17.234	8.32329	14.4048	18.5352	12.5948	1.01526	1.3729	1.36834	0.66085	1.14371	1.47165	1.17577	1.16847	0.233605	0.224618
ATGACCTTACCCGGCTAGGA	ACSBG2	4.1632	1.49122	3.88471	22.3881	4.68591	3.71951	5.06235	0.822385	0.29457	0.767374	4.42248	0.925639	0.73474	0.838466	1.81726	-0.254176	0.861766
CAAGATCGTGGGCCGCTCTA	ACSF2	6.39348	23.7087	8.1579	6.37734	5.14345	2.07794	6.51925	0.980708	3.63672	1.25136	0.978231	0.788964	0.318739	1.00701	1.64456	0.0100767	0.717705
CGAGCCATGGCTGTCTACGT	ACSF2	5.65005	1.47446	6.74528	7.68748	7.16297	4.42601	8.65358	0.652915	0.170388	0.779478	0.888358	0.827746	0.511465	0.75338	0.523404	-0.408551	-0.934004
TGCACCCCTGAACGTAGCTG	ACSF2	2.58713	0.335105	2.31317	3.62217	4.65435	11.0338	2.7312	0.947251	0.122695	0.846944	1.32622	1.70414	4.03993	1.16611	1.82962	0.221708	0.871541
GCAGCGCGTTGACCACACCA	ACSF3	8.51969	13.0021	8.65232	2.11936	8.59872	3.26236	8.60079	0.99057	1.51173	1.00599	0.246414	0.999759	0.37931	0.998774	0.712485	-0.00177047	-0.489069
GGACAGAGCCATGCCGATCT	ACSF3	10.8689	13.0356	10.6476	9.11323	10.5709	5.63121	8.98121	1.21018	1.45143	1.18555	1.0147	1.177	0.626999	1.19091	1.03104	0.252065	0.0441036
TCTTAAGTTCTGAAACGCCG	ACSF3	4.7282	15.8672	2.61335	3.52584	2.5875	6.91953	4.31649	1.09538	3.67596	0.605435	0.81683	0.599447	1.60305	0.766755	2.03195	-0.383163	1.02286
TCTTCCGACCAACACGCTTA	ACSL1	15.7904	15.2473	16.616	15.9337	17.1659	23.2729	11.5306	1.36944	1.32233	1.44104	1.38187	1.48873	2.01836	1.43307	1.57419	0.519106	0.654608
ACTTGACAGCGACGAGCCCT	ACSL1	11.6272	6.14918	13.0315	17.398	10.0345	4.71692	12.9541	0.897571	0.47469	1.00597	1.34305	0.774618	0.364126	0.89272	0.727289	-0.16372	-0.4594
CTCGTCGCTGTCAAGTAGTG	ACSL1	11.6867	31.6004	10.5594	8.43889	6.76853	8.29097	8.53114	1.36989	3.70412	1.23774	0.989187	0.793391	0.971848	1.13367	1.88839	0.181005	0.917154
CAACAGTGATGATGTGCCGC	ACSL3	6.46783	2.44627	5.95068	7.62968	8.25161	4.34289	8.06112	0.802348	0.303465	0.738194	0.946479	1.02363	0.538745	0.854724	0.59623	-0.226469	-0.74606
CGAGTGGATGATAGCTGCAC	ACSL3	5.57571	13.1529	5.47392	6.1654	5.80611	13.7975	6.55496	0.850609	2.00655	0.83508	0.94057	0.885758	2.10489	0.857149	1.68401	-0.222382	0.751897
CTCACAGAAGATGGCGATGT	ACSL3	8.99548	9.76832	6.42744	3.0249	6.24788	21.8183	9.43548	0.953368	1.03527	0.681199	0.320588	0.662168	2.31237	0.765578	1.22275	-0.385378	0.290124
AATCGCAGAGTGAATAACTT	ACSL4	5.09992	16.0013	5.29734	3.81484	3.43949	4.5299	5.63112	0.905667	2.84158	0.940726	0.677457	0.6108	0.804441	0.819064	1.44116	-0.287951	0.52723
TCATGGGCTAAATGAATCTG	ACSL4	10.2593	3.08297	9.60584	11.1748	12.054	21.195	10.1114	1.01463	0.304901	0.950004	1.10517	1.19212	2.09615	1.05225	1.16874	0.0734808	0.224956
GATTACCAGTGTTGAACTTC	ACSL4	12.4599	21.1786	14.0026	17.6485	16.3928	15.9378	11.4669	1.0866	1.84694	1.22114	1.53908	1.42958	1.3899	1.24577	1.59197	0.317038	0.670816
CAGACACAGCGAGTCCTCTT	ACSL5	19.3143	16.9731	14.6207	26.1259	14.0735	15.7715	12.5354	1.54078	1.35401	1.16635	2.08417	1.1227	1.25816	1.27661	1.56544	0.352315	0.646572
GTCAGGATGCAGATCAACGC	ACSL5	0.758297	0.117287	0.565049	0.30827	2.27195	0.0415587	1.98996	0.381061	0.0589392	0.28395	0.154913	1.14171	0.0208842	0.60224	0.0782453	-0.731591	-3.67585
TTTAGACAATGGGCCCTGCT	ACSL5	12.0733	6.78588	11.5129	5.68373	19.0276	30.7327	11.3357	1.06506	0.598627	1.01563	0.501399	1.67855	2.71113	1.25308	1.27039	0.32548	0.345268
CGGCGATCTGTGATTGGGTC	ACSL6	8.26692	6.19945	16.2452	13.0629	8.39361	24.5404	8.18587	1.0099	0.757335	1.98454	1.59579	1.02538	2.9979	1.33994	1.78368	0.422167	0.834853
ATGTACCAGGTGTTCCGCCG	ACSL6	8.04389	6.68535	5.05013	6.4544	9.68736	10.1196	6.67387	1.20528	1.00172	0.756702	0.967116	1.45154	1.5163	1.13784	1.16171	0.186298	0.21625
ATCCGCTACATCATCAATAC	ACSL6	3.80635	1.40744	2.10128	3.0249	5.64833	4.38445	9.47737	0.401626	0.148506	0.221715	0.319171	0.595981	0.462623	0.406441	0.3101	-1.29888	-1.6892
CAATCCATCCTGAGTCCGAC	ACSM1	10.3485	1.99388	9.85305	7.22508	8.89849	11.865	15.2135	0.680219	0.13106	0.647651	0.474912	0.584907	0.779901	0.637593	0.461957	-0.649293	-1.11417
GTCGGACTCAGGATGGATTG	ACSM1	13.7683	8.2771	8.17556	10.9436	26.3168	7.18966	10.2296	1.34592	0.809131	0.799205	1.06979	2.57261	0.702828	1.57258	0.860585	0.653133	-0.216611
AACGTCTTCACACAGACCTG	ACSM1	1.50173	1.05558	2.64867	2.6203	3.0135	8.33253	2.25346	0.666409	0.468427	1.17538	1.16279	1.33727	3.69766	1.05969	1.77629	0.0836388	0.828868
GTGCATGCTCCTAATGCCCA	ACSM2A	17.3665	6.97019	19.8297	8.28476	16.8346	13.6936	13.6638	1.27099	0.510121	1.45126	0.606329	1.23206	1.00218	1.3181	0.70621	0.398459	-0.50183
ACAGGCTCCCGAGAGGACGT	ACSM2A	6.02177	7.94199	4.00832	3.44877	4.05481	11.304	8.40089	0.716802	0.945375	0.47713	0.410525	0.482664	1.34557	0.558865	0.90049	-0.839427	-0.151218
GAACATCTTGTGCTCACTTA	ACSM2A	19.7752	10.6899	22.8492	10.9629	12.2591	12.0936	11.9302	1.65758	0.896034	1.91524	0.918917	1.02757	1.0137	1.53346	0.942883	0.616793	-0.0848493
ACAGGCTCCCGAGAGGATGT	ACSM2B	11.5677	7.69066	9.90602	5.08646	11.5649	8.35331	8.01803	1.44272	0.959171	1.23547	0.634377	1.44236	1.04182	1.37351	0.878455	0.457872	-0.18696
TGTCTGAGAAAAGCTGCGAT	ACSM2B	10.5864	4.9428	9.76476	4.46992	14.1682	9.24682	10.7466	0.985096	0.459942	0.908638	0.415938	1.31839	0.860443	1.07071	0.578774	0.0985641	-0.788928
AACATCCTCTCGGGAGCCTG	ACSM2B	5.08505	2.89866	6.18023	7.09021	24.5182	4.09354	5.17035	0.983502	0.560631	1.19532	1.37132	4.74207	0.791733	2.30697	0.907895	1.206	-0.139402
GATGCAACAGCGTCTACTGC	ACSM3	4.7282	7.45609	6.32149	2.00376	4.41769	2.90911	7.69921	0.614115	0.968423	0.821057	0.260255	0.573785	0.377846	0.669652	0.535508	-0.578516	-0.901021
TGATGCTAGCTCGTGTCACC	ACSM3	9.39693	10.7234	13.6671	5.8764	9.76625	7.62603	12.952	0.72552	0.827932	1.05521	0.453706	0.754035	0.588792	0.844923	0.623477	-0.243108	-0.681593
TTACCCGATCTCCTCTTTGT	ACSM3	8.46021	10.5558	7.22204	5.8186	12.0382	18.0573	8.38237	1.00929	1.25929	0.861575	0.694147	1.43613	2.1542	1.10233	1.36921	0.140559	0.453345
AATGTAGCTTGCATACGAAC	ACSM4	6.89901	13.3539	7.43393	3.1983	8.56716	13.7559	13.6119	0.506837	0.981049	0.546134	0.234964	0.629387	1.01058	0.560786	0.742198	-0.834477	-0.430124
AATACAATGGACTCCACCGC	ACSM4	10.0214	8.04252	9.4116	4.66258	16.7714	6.00524	11.944	0.839036	0.673355	0.787981	0.390372	1.40418	0.502785	1.0104	0.522171	0.0149245	-0.937407
CCCAGGGATCATCTTCATGC	ACSM4	14.4225	9.98613	18.0992	8.74716	14.4522	7.62603	16.0613	0.897966	0.621751	1.12688	0.544611	0.899812	0.474808	0.974888	0.547057	-0.0366921	-0.870238
TGACCGAATCTGACATCTTC	ACSM5	4.26728	1.96037	3.1784	2.75516	4.73324	5.50653	5.29245	0.806295	0.370408	0.600554	0.520583	0.894337	1.04045	0.767062	0.643814	-0.382585	-0.635285
TCTTACATTCAGGATAACTT	ACSM5	7.52349	6.83615	7.16906	10.2307	8.48827	12.8209	12.2583	0.613749	0.557676	0.584835	0.834597	0.692453	1.0459	0.630346	0.812723	-0.665785	-0.299164
CGTACAGCTCCACACCAGTC	ACSM5	4.34162	6.66859	4.11427	1.32941	4.10214	1.08053	3.32718	1.30489	2.00428	1.23656	0.399562	1.23292	0.324758	1.25812	0.909532	0.331275	-0.136803
ACGAGAGTGTCCCGCGCCAG	ACSS1	6.37861	18.0454	6.12725	5.02865	9.52959	5.77667	6.54482	0.974605	2.75721	0.936199	0.768341	1.45605	0.882632	1.12228	1.46939	0.166439	0.55522
CCAGATCAAAGCAACGCTCT	ACSS1	7.93981	5.98163	14.2322	6.1654	6.64231	7.45979	7.29002	1.08913	0.820523	1.95228	0.845732	0.911151	1.02329	1.31752	0.896514	0.397828	-0.157601
CCGAGAGCGTTGCTTTGATC	ACSS1	3.30082	1.45771	2.01299	2.75516	4.03903	6.42083	3.56897	0.924867	0.408439	0.564025	0.771977	1.13171	1.79907	0.873533	0.993162	-0.195066	-0.00989903
TCACATCAAAGTTGTACCGA	ACSS2	10.6162	21.0111	8.01664	13.8722	10.8707	3.26236	13.1026	0.81023	1.60358	0.611834	1.05873	0.829655	0.248985	0.750573	0.97043	-0.413936	-0.0433036
CCACAGTAGACATGTCCCCG	ACSS2	10.4675	14.242	14.3911	19.2669	16.0457	15.1274	14.3562	0.729125	0.992042	1.00243	1.34206	1.11768	1.05372	0.949745	1.12927	-0.0743872	0.175393
GGTGCATTCTGGATGTAGTC	ACSS2	5.69466	6.58482	10.1885	6.4544	8.29895	4.01042	5.04692	1.12834	1.30472	2.01876	1.27888	1.64436	0.794627	1.59716	1.12608	0.675505	0.171303
CTCCCGGTCGTGACCTTGAT	ACSS3	12.4747	21.8321	14.0379	13.3134	18.1914	22.608	11.4044	1.09385	1.91436	1.23092	1.16739	1.59512	1.98239	1.30663	1.68805	0.385855	0.755356
TAGTCGCATTGATCATGTAA	ACSS3	3.31569	0.402126	3.37264	0.770675	1.73552	0.394808	3.62771	0.91399	0.110848	0.929688	0.212441	0.478407	0.108831	0.774028	0.14404	-0.369542	-2.79546
TACATCGCCTGTGGGATCAT	ACSS3	1.41251	1.57499	0.794601	0.366071	0.615321	0.166235	2.18888	0.645314	0.719544	0.363017	0.167241	0.281113	0.0759453	0.429815	0.32091	-1.21821	-1.63976
GCCCCCCGACATGACGTTGT	ACTA1	16.4298	9.51699	24.7739	25.6249	20.416	22.6287	16.7889	0.97861	0.566863	1.47561	1.52631	1.21605	1.34784	1.22342	1.147	0.290923	0.197869
GGGGCACCACGATGTACCCT	ACTA1	12.4896	6.13242	10.4887	8.43889	10.7287	43.0133	11.0484	1.13044	0.555049	0.949341	0.763809	0.971058	3.89316	1.01695	1.73734	0.0242435	0.796879
CGGTGAGATCGCGGCCCGCC	ACTA1	7.38968	17.9616	6.81591	14.0456	8.26739	9.66241	6.13585	1.20434	2.92733	1.11083	2.2891	1.34739	1.57475	1.22086	2.26372	0.287894	1.1787
CCTACCAGTTGTGCGTCCAG	ACTA2	10.4823	19.2015	11.1244	5.29839	7.11564	15.6261	8.63474	1.21397	2.22375	1.28833	0.613613	0.824071	1.80968	1.10879	1.54901	0.148989	0.631351
GGCCTCACCAGTAGTAACGA	ACTA2	5.60545	1.00532	5.01481	5.51033	5.47478	6.40005	5.30436	1.05676	0.189526	0.945414	1.03883	1.03213	1.20656	1.01144	0.81164	0.0164038	-0.301088
GGGACAAAAAGACAGCTACG	ACTA2	3.18187	1.20638	2.06596	0.905543	0.773096	1.99482	1.40985	2.2569	0.855682	1.46538	0.6423	0.548355	1.41492	1.42354	0.970967	0.509487	-0.0425053
CAACCGCGAGAAGATGACCC	ACTB	1.6058	0.720476	1.48325	0.886276	2.65061	2.36885	2.98323	0.538277	0.241509	0.497197	0.297086	0.888504	0.794054	0.641326	0.444216	-0.64087	-1.17067
TCCTTCCCAGGGCGTGATGG	ACTB	1.62067	1.92685	3.92003	1.13675	2.66639	2.70132	3.75588	0.431503	0.513024	1.04371	0.302658	0.709925	0.719224	0.728378	0.511635	-0.457241	-0.966813
AGCCATGTACGTTGCTATCC	ACTB	22.5259	5.07684	23.6791	12.7547	28.1154	18.0365	25.0049	0.900857	0.203034	0.946977	0.510086	1.1244	0.721317	0.990743	0.478146	-0.0134171	-1.06448
TCCTCGACACCAGGGCGTTA	ACTBL2	15.5971	20.743	14.8679	19.8256	11.7227	22.4417	9.70262	1.60752	2.13788	1.53236	2.04333	1.2082	2.31296	1.44936	2.16472	0.535412	1.11418
TGCCAGATCCAGGCGTAGAA	ACTBL2	16.2662	10.2877	11.2833	10.038	13.4424	9.12214	12.9892	1.25228	0.792019	0.868667	0.772797	1.03489	0.702285	1.05195	0.7557	0.0730604	-0.404114
GCCTCATGCCATTCTACGCC	ACTBL2	14.2441	9.85209	14.9208	28.8232	17.5919	27.9483	16.0711	0.886316	0.613031	0.928426	1.79348	1.09463	1.73904	0.96979	1.38185	-0.0442562	0.466601
TCCCCGGGCAGGCATTGTTC	ACTC1	11.1068	8.66247	11.1244	4.73965	11.3756	23.2729	7.43813	1.49323	1.1646	1.49559	0.63721	1.52936	3.12886	1.50606	1.64356	0.590777	0.716822
TGCATACGATCAGCAATACC	ACTC1	11.1068	41.0169	11.5129	12.7547	11.06	18.3066	12.9467	0.857888	3.16813	0.889252	0.985167	0.854272	1.414	0.867137	1.85577	-0.205668	0.892015
TGGTACGGCCAGAAGCATAC	ACTC1	5.36755	2.89866	4.7676	2.25422	4.46502	2.36885	4.75962	1.12773	0.609011	1.00168	0.473615	0.938105	0.497697	1.0225	0.526774	0.0321063	-0.924743
TCCCCTGCAGGGCGTCATGG	ACTG1	4.95123	2.84839	7.04546	4.70112	4.6228	2.80522	10.7394	0.461033	0.265228	0.656037	0.437744	0.430451	0.261207	0.515841	0.321393	-0.955003	-1.63759
TCGACTCACCTTGATCTTCA	ACTG1	14.1697	8.49492	15.7684	9.44077	16.4559	16.956	21.4751	0.659822	0.39557	0.734265	0.439615	0.766278	0.789564	0.720122	0.541583	-0.473688	-0.884745
CAAGCAGGAGTACGACGAGT	ACTG1	0.62448	1.15611	0.512076	0.289003	0.378659	0.0207794	1.20101	0.519963	0.962619	0.426372	0.240634	0.315284	0.0173016	0.42054	0.406851	-1.24969	-1.29743
ACCGCGCTCGTGTGTGACAA	ACTG2	12.8613	6.26647	19.6708	8.41962	14.8308	15.8962	15.2221	0.844911	0.411669	1.29225	0.553119	0.974295	1.04429	1.03715	0.669691	0.0526282	-0.578432
CCACTAGGCATGGAGTCCGC	ACTG2	8.34126	7.15449	6.48041	5.43326	9.05626	5.02861	9.22962	0.90375	0.775167	0.702132	0.588676	0.981217	0.544834	0.862366	0.636226	-0.213627	-0.65239
GTGTGACATTGACATCCGTA	ACTG2	8.44534	2.17818	10.2062	10.25	5.72722	5.67277	9.05351	0.932825	0.24059	1.12732	1.13215	0.632596	0.626582	0.89758	0.666442	-0.155887	-0.585448
CCCGTTACCCACGCTGAAAC	ACTL10	10.0809	4.49041	6.83357	14.5272	12.6851	8.49876	9.1916	1.09675	0.488534	0.743457	1.58049	1.38007	0.924623	1.07343	0.997882	0.102224	-0.00305931
TGCTCCACCGGCGCGTTCAG	ACTL10	2.09647	0.184308	0.865232	0.693608	3.67615	13.1949	2.36994	0.884606	0.0777688	0.365085	0.292668	1.55115	5.5676	0.933615	1.97935	-0.0991002	0.985023
CATGGCTAGCACCGCGTTGC	ACTL10	33.826	31.4664	28.429	120.823	36.7615	25.4963	18.7579	1.80329	1.6775	1.51558	6.44116	1.95979	1.35923	1.75955	3.1593	0.815209	1.6596
GTTGAAGGACATAGCCATCG	ACTL6A	1.76936	1.35718	1.11244	1.25235	3.54993	2.1195	8.85118	0.199901	0.153333	0.125683	0.141489	0.401069	0.239459	0.242217	0.178094	-2.04563	-2.48929
TGCCAAGACCTCGTAACCTG	ACTL6A	2.45331	0.653455	1.81875	3.35244	5.93233	3.55327	12.3428	0.198765	0.0529422	0.147353	0.271611	0.480631	0.287882	0.275583	0.204145	-1.85944	-2.29233
TCGTTCTACTGGGCTGATTT	ACTL6A	21.7081	29.4893	18.1875	59.0337	27.0426	26.9301	16.1329	1.34558	1.82789	1.12735	3.6592	1.67623	1.66926	1.38305	2.38545	0.467858	1.25426
ACTATGAGCGGGGGCGTCTA	ACTL6B	3.6874	2.0609	2.20722	8.18842	5.61678	2.65976	3.54946	1.03886	0.580622	0.621847	2.30695	1.58243	0.749341	1.08105	1.2123	0.112429	0.277751
ATGACCTCCGCTCCATCCCG	ACTL6B	13.7832	17.1909	16.2275	23.5634	17.7496	16.5819	19.6298	0.702154	0.875753	0.826676	1.20039	0.904218	0.844731	0.811016	0.973624	-0.302198	-0.0385636
GTCATGTCGCCCCTCAAGAA	ACTL6B	6.43809	1.35718	6.65699	5.14426	10.0976	2.97145	9.5988	0.670718	0.14139	0.693523	0.535927	1.05196	0.309565	0.805401	0.328961	-0.312221	-1.60401
TACGATCCGCTACGTGCTGC	ACTL7A	22.6597	47.0153	24.3148	19.71	28.7939	36.7172	22.5836	1.00337	2.08183	1.07665	0.872756	1.27499	1.62583	1.11834	1.5268	0.161355	0.610516
GGTCCACCGCTTTGAGTACG	ACTL7A	17.2178	22.4856	23.273	17.109	15.8879	32.1665	13.0006	1.32439	1.72958	1.79015	1.31602	1.22209	2.47423	1.44554	1.83994	0.53161	0.879661
ACCCACACGGCCCGCTTCGC	ACTL7A	8.54942	10.338	10.9655	7.45628	14.8624	9.3715	9.25629	0.923634	1.11686	1.18465	0.805537	1.60565	1.01245	1.23798	0.978282	0.307987	-0.0316784
CGTAGCCGCACTTGCAGTAC	ACTL7B	5.4865	1.89334	6.26852	8.22696	4.24414	9.10136	4.43231	1.23784	0.427169	1.41428	1.85613	0.957545	2.05341	1.20322	1.44557	0.266902	0.53164
CTTGCGGGTGTCGCCAGCGT	ACTL7B	6.06637	6.66859	2.36614	2.83223	7.80984	2.97145	5.76193	1.05284	1.15735	0.410651	0.491542	1.35542	0.515704	0.939637	0.721534	-0.0898245	-0.470861
ACCAGCCGCGCCGACTACGC	ACTL7B	5.85821	7.38907	5.98599	5.33692	10.35	35.9275	7.78506	0.752494	0.949134	0.768907	0.685534	1.32947	4.61493	0.950291	2.0832	-0.0735586	1.0588
GAACTCCAGCGTCTTGCCGC	ACTL8	4.95123	3.30079	2.94885	2.69736	7.57318	8.00006	5.11051	0.968834	0.645882	0.577017	0.527807	1.48188	1.56541	1.00925	0.913034	0.0132769	-0.131259
GATAACGGTTCTTGCAGCCA	ACTL8	13.5304	31.6172	21.4189	16.0108	11.912	11.0131	8.94463	1.51268	3.53476	2.39461	1.78999	1.33175	1.23125	1.74635	2.18533	0.80434	1.12785
GTGCTACGTGCCGCAGAATC	ACTL8	1.8437	3.80344	0.935863	0.327537	1.68819	2.34807	2.00473	0.919677	1.89724	0.466828	0.163382	0.842104	1.17127	0.74287	1.07729	-0.428819	0.107413
TAAGCACCACTATTGCTACG	ACTL9	11.8205	2.34574	13.0315	5.20206	11.1862	19.5326	9.71462	1.21677	0.241464	1.34143	0.535487	1.15148	2.01064	1.23656	0.929197	0.306333	-0.105944
CGACTGCGATGCCACGTACA	ACTL9	2.09647	1.35718	3.14309	2.29276	1.78285	1.60001	2.65141	0.7907	0.51187	1.18544	0.864732	0.672418	0.603457	0.882853	0.66002	-0.179755	-0.599419
TGGGGAGCGCAGCGACTCGA	ACTL9	3.43464	1.87659	6.42744	0.944077	0.978203	1.37144	2.3695	1.44952	0.791975	2.71257	0.398428	0.41283	0.578787	1.52497	0.58973	0.608782	-0.761873
GGCCTTACCTTCGGCTCCGA	ACTN1	9.63483	11.4103	9.959	10.7316	10.4131	21.2989	9.37476	1.02774	1.21713	1.06232	1.14474	1.11076	2.27194	1.06694	1.5446	0.0934811	0.627236
GATCCAAACAGGTGAACGCT	ACTN1	15.7012	21.3797	13.8967	22.234	19.848	16.2495	16.9239	0.927755	1.26329	0.821129	1.31376	1.17278	0.960151	0.973889	1.17907	-0.0381701	0.237646
CCAGCGGACCGAGAAACTGC	ACTN1	5.45676	1.70904	4.46742	2.56249	6.12166	6.19225	4.96493	1.09906	0.344222	0.899795	0.516119	1.23298	1.2472	1.07728	0.702513	0.107392	-0.509403
CACGTAGTTGTACTGCACGC	ACTN2	5.33781	5.86434	5.57986	1.61842	9.46648	14.9196	6.57227	0.812173	0.892286	0.849001	0.24625	1.44037	2.27008	1.03385	1.13621	0.048023	0.184225
GTACAACTACGTGTACGACG	ACTN2	9.61996	5.76381	12.9255	7.47555	5.80611	2.63898	7.68665	1.25152	0.749847	1.68155	0.972537	0.75535	0.34332	1.22947	0.688568	0.29804	-0.538329
CATCCTTCGCTTTGCTATTC	ACTN2	25.8713	15.6327	22.0369	30.9811	22.7984	28.4677	16.3652	1.58087	0.955235	1.34657	1.89311	1.3931	1.73952	1.44018	1.52929	0.526249	0.612861
GCATGAGCTTGAGCCCGTCT	ACTN4	13.4114	5.07684	7.61051	5.06719	8.45672	5.1325	14.2945	0.938224	0.35516	0.532408	0.354485	0.591606	0.359054	0.687413	0.356233	-0.540752	-1.48911
GGAGTTGCACCATGCCGTGA	ACTN4	4.05912	1.02207	3.42561	8.57376	4.9699	6.87797	4.94002	0.82168	0.206896	0.693441	1.73557	1.00605	1.3923	0.84039	1.11159	-0.25087	0.152622
TGCACATTGACGTTCTTATA	ACTN4	1.78423	1.45771	1.20073	1.09821	3.17127	1.37144	1.74145	1.02456	0.837066	0.6895	0.630631	1.82105	0.787527	1.17837	0.751741	0.236795	-0.411692
GCTCCCCAACAATTTAGAAC	ACTR10	1.21922	0.569679	0.812258	0.0963344	1.53041	1.49611	2.2172	0.549892	0.256936	0.366343	0.0434486	0.690245	0.674775	0.535493	0.325053	-0.90106	-1.62125
GATCTAACCTGATTGATCCA	ACTR10	17.307	10.7736	17.0927	14.508	13.1268	10.4105	11.966	1.44635	0.900354	1.42844	1.21243	1.09701	0.870004	1.32393	0.994263	0.404832	-0.0083003
TTATACTGAACAACTCTGAC	ACTR10	2.8399	4.17206	2.10128	3.87264	1.40419	0.0831175	5.99479	0.473727	0.695947	0.350517	0.646001	0.234236	0.0138649	0.352827	0.451938	-1.50297	-1.1458
ACCCAAGCACGTTCGTGTCA	ACTR1A	11.1217	8.31061	11.4246	14.4116	11.5175	4.1351	18.4079	0.604181	0.45147	0.620636	0.782905	0.625686	0.224637	0.616834	0.486337	-0.697046	-1.03997
TGCCATGACACGAACGTGCT	ACTR1A	9.27798	5.71354	14.7796	4.06531	13.4424	9.43383	6.1126	1.51785	0.934716	2.41789	0.665071	2.19913	1.54334	2.04495	1.04771	1.03207	0.0672393
AAACTTCGGCAGCTCGTTCC	ACTR1A	10.3485	13.6723	6.74528	4.97085	13.3004	9.95332	9.27866	1.1153	1.47352	0.726967	0.53573	1.43344	1.07271	1.0919	1.02732	0.126845	0.0388859
TCGGGCGGCCGAAGCACATG	ACTR1B	1.93291	0.251329	1.07713	0.886276	3.23438	0.290911	2.94808	0.655652	0.0852518	0.365365	0.300628	1.09711	0.0986782	0.706044	0.161519	-0.50217	-2.63022
CGCTCAACCCGAGTAAGAAC	ACTR1B	2.75068	0.753987	0.812258	1.44502	2.31929	1.26754	6.90751	0.398217	0.109155	0.117591	0.209195	0.335763	0.183502	0.283857	0.167284	-1.81676	-2.57963
CTGGCAGTACGTCTACTCCA	ACTR1B	0.921851	0.67021	2.8429	0.134868	0.773096	0.187014	2.68502	0.343331	0.249611	1.0588	0.0502298	0.287929	0.069651	0.563354	0.123164	-0.827886	-3.02135
TATAACTAGATATCTTATCA	ACTR2	1.18949	0.184308	0.353156	0.134868	0.678431	0.0207794	4.5164	0.26337	0.0408086	0.0781941	0.0298619	0.150215	0.00460087	0.163926	0.0250904	-2.60888	-5.31672
TCATTCCAGTTTGTGAAGTG	ACTR2	7.25586	4.55743	7.80474	12.7932	8.07806	7.39746	14.6149	0.496471	0.311835	0.534028	0.875356	0.552729	0.50616	0.527743	0.56445	-0.922094	-0.825082
CACATTTGCCCAGTATATGA	ACTR2	1.93291	0.586434	3.67282	1.63768	5.08034	1.24676	5.12429	0.377206	0.114442	0.716748	0.319593	0.991424	0.243305	0.695126	0.22578	-0.524653	-2.14701
TGTCAGACGTCCTCTCTACA	ACTR3	2.45331	1.05558	1.73046	0.192669	2.22462	1.45456	7.32937	0.334724	0.144021	0.2361	0.0262872	0.303522	0.198456	0.291448	0.122921	-1.77869	-3.02419
AAGTGGGTGATCAAGCTCAA	ACTR3	5.12965	17.2412	4.71463	3.04417	7.41541	14.0884	7.73084	0.663531	2.23018	0.609847	0.393769	0.959198	1.82237	0.744192	1.4821	-0.426253	0.567647
CACTAGAATATTGTCCTCTC	ACTR3	6.33401	2.59706	5.80941	5.89566	12.9849	15.4599	8.49787	0.745365	0.305614	0.683632	0.693782	1.52801	1.81926	0.98567	0.939553	-0.0208233	-0.0899537
GGTGCCACAGTCCACCACGC	ACTR3B	3.77662	1.22313	4.69697	3.2561	4.27569	3.61561	11.7925	0.320255	0.103721	0.398301	0.276116	0.362576	0.306602	0.360377	0.228813	-1.47242	-2.12776
TTTGAATCATTTAACGTACC	ACTR3B	17.9761	25.8701	25.5155	32.5803	20.6369	23.9378	13.6336	1.31851	1.89753	1.87152	2.3897	1.51368	1.7558	1.5679	2.01434	0.648837	1.01031
AGGCTCCCTGCCTCCCTGCG	ACTR3B	22.8084	9.86885	14.3911	7.14801	13.9946	10.9299	11.3712	2.0058	0.867879	1.26557	0.628605	1.2307	0.961194	1.50069	0.819226	0.585628	-0.287666
TTCGAATCATTTAACGTTCC	ACTR3C	22.8976	40.7991	22.1076	84.5045	19.99	17.2677	15.7932	1.44984	2.58334	1.39982	5.3507	1.26574	1.09336	1.3718	3.00913	0.45607	1.58935
TCTCCAGGCAGTGCTGGCCT	ACTR3C	6.21506	4.33961	4.99716	3.52584	6.32676	2.86755	8.91312	0.697294	0.486879	0.560652	0.395579	0.709826	0.321723	0.655924	0.401394	-0.6084	-1.31691
TGAGCACAGCTACATCGCTG	ACTR5	7.68705	1.49122	6.65699	3.12123	3.80237	11.2209	13.4346	0.572184	0.110998	0.495511	0.232328	0.283028	0.835222	0.450241	0.39285	-1.15123	-1.34795
AACTGCAAGCGCATCAATCT	ACTR5	12.5193	49.1599	8.88187	12.6005	8.06228	4.59224	7.66086	1.63419	6.41703	1.15938	1.64479	1.0524	0.599442	1.28199	2.88709	0.358388	1.52961
TTACCTGCACATATAGCAGT	ACTR5	1.99239	2.09441	2.11894	1.02114	4.19681	1.28832	7.1796	0.277507	0.291717	0.295133	0.142229	0.584546	0.179442	0.385729	0.204462	-1.37434	-2.29009
GGAGCTTACAACGCCAAAAT	ACTR6	1.85857	0.335105	0.865232	0.404604	2.90305	1.35066	3.47827	0.534337	0.0963424	0.248753	0.116323	0.834625	0.388313	0.539238	0.200326	-0.891005	-2.31958
TGAGATGACGACCTTAGTGC	ACTR6	1.07054	2.51329	2.68398	2.27349	2.61906	6.77408	16.6704	0.0642178	0.150763	0.161003	0.136379	0.157108	0.406353	0.127443	0.231165	-2.97208	-2.113
ACTCTTAACCAATCATCTAA	ACTR6	7.12204	6.367	6.81591	4.37358	6.15321	3.4286	14.0057	0.508511	0.454601	0.486653	0.312272	0.439337	0.244801	0.478167	0.337225	-1.06441	-1.56822
GCGGCCCATCGTGCCCGCGC	ACTR8	3.33056	0.586434	3.01948	1.00188	4.25991	3.76107	6.42767	0.518159	0.0912358	0.469763	0.155869	0.662746	0.585136	0.550223	0.277414	-0.861913	-1.84989
CGCACCTCTTGCAGCGACTC	ACTR8	12.9208	6.26647	9.34097	41.1348	6.8632	7.72993	11.7261	1.10188	0.534404	0.796598	3.50797	0.585293	0.659208	0.827925	1.56719	-0.272428	0.648184
CATCACCCTGAGTATTTAGT	ACTR8	7.06257	1.07234	6.63933	5.33692	6.12166	1.39222	9.36727	0.753962	0.114477	0.70878	0.569742	0.653516	0.148626	0.705419	0.277615	-0.503447	-1.84884
GAGGGCTCGGTCATAAGTAC	ACTRT1	4.81741	4.18881	2.61335	3.4295	3.92859	2.16105	3.94807	1.22019	1.06098	0.661931	0.868653	0.995065	0.54737	0.959064	0.825666	-0.0603017	-0.276369
AGTTAAACCCGCTAGCAAAG	ACTRT1	3.46438	3.08297	5.315	21.444	3.48682	9.91176	5.90674	0.586512	0.521941	0.899819	3.63044	0.590312	1.67804	0.692214	1.94347	-0.530709	0.958637
CGCAGTCACCAAACTCTGTA	ACTRT1	14.6753	11.913	10.5594	9.46004	15.3515	11.6988	13.4075	1.09456	0.888533	0.787573	0.705579	1.14499	0.872557	1.00904	0.822223	0.012986	-0.282398
GGAGACCATATTCGAGAGCC	ACTRT2	0.446057	0.0837763	0.141262	0	0.0788873	0	0.532398	0.837826	0.157357	0.265332	0	0.148174	0	0.417111	0.0524522	-1.2615	-4.25285
CTGCACTCCCCTTTCGAGCG	ACTRT2	11.9395	14.7111	16.3335	22.889	15.0359	9.2676	10.1411	1.17733	1.45064	1.61062	2.25705	1.48267	0.913864	1.42354	1.54052	0.509482	0.623416
AGATCACGGCTCCCCCCGAC	ACTRT2	6.2448	2.91541	7.71646	15.4906	7.9834	7.52213	7.07502	0.882655	0.412072	1.09066	2.18947	1.12839	1.0632	1.0339	1.22158	0.0481015	0.28875
GAGCCGTTGTCGATCACCAC	ACTRT3	7.49376	3.90398	5.63284	3.44877	7.73096	3.4286	8.91972	0.840133	0.437679	0.631503	0.386645	0.866726	0.384384	0.779454	0.402903	-0.359464	-1.3115
CAACGGCTCGGGAATGATCA	ACTRT3	4.50518	0.804252	2.08362	1.15601	0.709986	0.124676	0.958337	4.70103	0.839216	2.1742	1.20627	0.740852	0.130096	2.5387	0.725194	1.34409	-0.463561
ACTAACCGCTTGTCTAAACC	ACTRT3	4.66873	14.1749	4.89121	1.32941	2.7295	2.99223	5.74044	0.813305	2.46931	0.852062	0.231588	0.475486	0.521255	0.713618	1.07405	-0.486776	0.103064
TTGGATCATTCGTGTACATC	ACVR1	20.3105	35.1525	23.9793	12.4849	22.9089	30.7535	15.9216	1.27566	2.20786	1.50609	0.784153	1.43886	1.93156	1.40687	1.64119	0.492488	0.714743
GGCTCGCCAGATTACACTGT	ACVR1	7.58297	4.97631	5.73878	8.67009	3.72348	2.1195	6.86442	1.10468	0.724943	0.836019	1.26305	0.542432	0.308766	0.82771	0.765586	-0.272803	-0.385364
AGCAGCCTTTCTGGTAGACG	ACVR1	6.98823	12.3319	7.6988	14.6236	4.05481	11.9481	6.58196	1.06172	1.87359	1.16968	2.22176	0.616049	1.81529	0.949152	1.97021	-0.0752889	0.978352
TGCCCACGATCTCCATGTGC	ACVR1B	10.6459	5.04333	11.9543	14.4116	16.7872	19.6573	16.1285	0.660066	0.312696	0.741191	0.893549	1.04084	1.21879	0.814032	0.808345	-0.296842	-0.306957
AGCCTGAGCACCCGTCCATG	ACVR1B	16.6974	33.2592	12.7842	12.0611	20.2583	22.3378	10.4629	1.59586	3.17877	1.22186	1.15274	1.9362	2.13495	1.58464	2.15549	0.664156	1.10801
ACACCTGCACATGGAGATCG	ACVR1B	2.52766	0.502658	2.33083	2.6203	2.00374	2.41041	1.88438	1.34137	0.266749	1.23692	1.39053	1.06334	1.27915	1.21388	0.97881	0.279621	-0.0308995
ATTTATGATGTGACCGCCTC	ACVR1C	7.03283	2.36249	7.41627	8.13062	7.39963	3.17924	8.06377	0.872152	0.292976	0.919703	1.00829	0.917639	0.394263	0.903165	0.565177	-0.146939	-0.823226
TTGGTTAGGTCTACCTCTGT	ACVR1C	23.4477	14.3257	23.8027	24.5075	28.9674	11.7819	25.1214	0.933376	0.57026	0.947506	0.97556	1.1531	0.468998	1.01133	0.671606	0.0162481	-0.574313
AGGGTCGACAGTGCTCCTAC	ACVR1C	12.2666	14.1582	9.64115	7.91869	11.8173	10.1611	12.4063	0.98874	1.14121	0.77712	0.638281	0.952529	0.819031	0.906129	0.866175	-0.142211	-0.207269
TGCCACTTATGTTAATTGCG	ACVR2A	30.8969	11.4606	28.7822	15.5098	30.3558	15.6469	21.5091	1.43645	0.532824	1.33814	0.721081	1.4113	0.727452	1.3953	0.660452	0.480572	-0.598473
ACTTGAGTTGGAACAAGTAC	ACVR2A	9.02522	9.28241	8.81124	6.99388	8.20428	6.71174	10.6406	0.84819	0.872361	0.82808	0.657284	0.771038	0.630769	0.815769	0.720138	-0.293767	-0.473655
CCAGTTGCTTAACGAATATG	ACVR2A	8.01416	7.38907	11.3186	8.28476	10.1291	1.82858	10.6697	0.751116	0.692531	1.06083	0.776478	0.94934	0.171382	0.920427	0.546797	-0.119624	-0.870923
GCGATGCCGGTACATCCAAA	ACVR2B	0.0297371	0.0335105	0.0706312	0.0192669	0.12622	0	0.208838	0.142394	0.160462	0.338211	0.0922577	0.604392	0	0.361665	0.0842399	-1.46727	-3.56935
CGGCATCGCAAGCCCCCCTA	ACVR2B	8.20745	3.60238	5.19139	6.78194	9.32448	2.20261	5.92349	1.38558	0.608152	0.876408	1.14492	1.57415	0.371844	1.27871	0.708306	0.354692	-0.497554
CGCGGAACATGACGGCGCCC	ACVR2B	10.2147	6.23296	11.6541	5.8764	10.8549	7.16888	11.655	0.876422	0.534788	0.999926	0.504195	0.931351	0.615091	0.9359	0.551358	-0.095574	-0.858939
GCAGTGTTGCATCGCCGACC	ACVRL1	7.16665	2.01063	5.5622	9.20957	5.85344	6.15069	8.88799	0.806329	0.226219	0.625811	1.03618	0.658578	0.692023	0.696906	0.651474	-0.520963	-0.61822
CTCAGACACGACAACATCCT	ACVRL1	14.6009	5.12711	15.168	7.93795	17.8916	19.3664	13.2333	1.10334	0.387438	1.1462	0.599845	1.35201	1.46345	1.20052	0.816912	0.263657	-0.291748
CATCGGCAACAACCCGAGAG	ACVRL1	7.93981	8.93055	4.78526	4.83599	6.70542	11.1377	6.61469	1.20033	1.35011	0.72343	0.731098	1.01372	1.68379	0.979159	1.255	-0.0303846	0.327686
TGGCGGAAGAGCGTCACCGA	ACY1	5.62032	1.29015	4.52039	2.38909	2.33506	4.30133	5.35164	1.05021	0.241077	0.844675	0.446423	0.436327	0.803741	0.777069	0.49708	-0.363885	-1.00845
GCTGGACAGTGCGGATACGC	ACY1	7.06257	3.65265	7.04546	7.97649	6.7212	2.32729	6.90442	1.02291	0.529031	1.02043	1.15527	0.973464	0.337073	1.0056	0.673792	0.00805567	-0.569624
TGAGGAGACAGCCCGCCAGC	ACY1	3.58332	1.2734	2.22488	3.17903	2.82417	3.69873	3.92096	0.913889	0.324767	0.567433	0.810779	0.720274	0.943322	0.733865	0.692956	-0.446413	-0.529164
GGGGAAGTCCACGACGCCCA	ACY3	2.27489	1.23989	2.40146	1.92669	3.45526	1.05975	3.22524	0.705339	0.384433	0.744583	0.597378	1.07132	0.328579	0.840414	0.436797	-0.250828	-1.19497
CTATAGACCCGTGGGCGTCG	ACY3	5.36755	1.29015	4.66166	2.04229	9.11937	8.24941	6.19911	0.865859	0.208119	0.751988	0.329449	1.47108	1.33074	1.02964	0.62277	0.0421422	-0.683229
GGCAACGCCCTTCTCATAGT	ACY3	2.52766	10.7736	3.19606	12.851	1.87752	0.249352	2.5228	1.00192	4.27051	1.26687	5.09395	0.74422	0.0988396	1.00434	3.15443	0.00624545	1.65738
CAGGAACTTACCTGCATAAC	ACYP1	15.8648	24.8145	16.1569	22.311	15.6197	10.452	11.3829	1.39374	2.17998	1.4194	1.96005	1.37221	0.918221	1.39511	1.68608	0.480383	0.753677
CACATACCTGAGTATGCTTA	ACYP1	9.24825	12.9853	11.1068	6.3966	10.4289	3.44938	9.64432	0.958932	1.34642	1.15164	0.663251	1.08135	0.357659	1.06397	0.789111	0.0894627	-0.3417
TTTCATAATCCACTGATATC	ACYP1	14.6009	31.8685	15.839	11.5409	11.5175	12.2391	13.8804	1.05191	2.29594	1.14111	0.831453	0.829773	0.881753	1.0076	1.33638	0.0109224	0.418333
TCCGAACACCTCGTAGTCCA	ACYP2	24.2804	18.7324	22.2841	80.2851	17.1974	17.4962	13.959	1.7394	1.34195	1.59639	5.75147	1.23199	1.2534	1.5226	2.78227	0.606533	1.47626
CGAGGTGTTCGGAAGAGTGC	ACYP2	3.89556	3.68616	3.16074	3.64144	4.51235	1.26754	5.66759	0.68734	0.650392	0.557687	0.642502	0.796168	0.223647	0.680398	0.505514	-0.555548	-0.984178
AGAGTATTCAAGCTTAGAGA	ACYP2	1.54633	0.35186	0.971179	0.269736	1.38842	0.831175	2.23759	0.691069	0.15725	0.434028	0.120548	0.620496	0.371459	0.581864	0.216419	-0.781245	-2.2081
CAGGCTTGATGGATCCGTCT	ADA	5.45676	15.5656	7.34564	2.54323	5.08034	1.9117	6.91842	0.78873	2.24988	1.06175	0.367603	0.734322	0.276321	0.861601	0.964603	-0.214908	-0.0519935
GCTCACTTTGGGCTTGTCGA	ADA	19.7306	34.1137	16.6513	12.4849	17.2132	18.0781	17.3248	1.13886	1.96907	0.961125	0.72064	0.993559	1.04348	1.03118	1.2444	0.0443001	0.315445
GAACTGCATGTCCACCTAGA	ADA	1.7991	1.40744	2.27786	0.250469	1.51464	1.28832	2.66937	0.673977	0.527255	0.85333	0.0938308	0.567413	0.482631	0.69824	0.367906	-0.518205	-1.44259
GCGAGTTCAGCTTGACCTTA	ADAD1	24.4142	23.4909	17.0927	19.7871	17.8759	34.6184	15.839	1.5414	1.4831	1.07915	1.24926	1.1286	2.18564	1.24972	1.63934	0.3216	0.713112
CTCGCTGCATTTGTGCAAAC	ADAD1	2.602	6.43402	3.09011	7.74528	2.90305	3.05457	3.34449	0.777997	1.92377	0.923943	2.31584	0.868012	0.913315	0.856651	1.71764	-0.223221	0.780428
GCTAGTTCAGATAAAACAAC	ADAD1	0.41632	0.737231	0.759285	2.38909	2.33506	1.53767	2.18712	0.190351	0.337079	0.347163	1.09235	1.06765	0.70306	0.535053	0.710829	-0.902246	-0.492425
ATGGCGAGCGCTCGTCCAAC	ADAD2	4.53491	1.47446	3.90237	2.04229	7.02097	10.265	4.31913	1.04996	0.34138	0.903509	0.472847	1.62555	2.37664	1.19301	1.06362	0.254602	0.0889849
TGCTCACCTACCTACGCTCA	ADAD2	12.9951	28.9866	11.4599	24.2377	10.0502	11.8027	13.289	0.977886	2.18125	0.862361	1.82389	0.756283	0.888155	0.86551	1.6311	-0.208378	0.705844
CAGTTCCGCGCTCACCGAGA	ADAD2	8.34126	4.65796	7.18672	13.7758	8.93004	4.17665	7.66406	1.08836	0.607767	0.937718	1.79746	1.16519	0.544966	1.06375	0.983397	0.0891657	-0.024154
CAATCACAGTCATCTGATCG	ADAL	11.0771	5.36168	15.0444	14.6621	14.3417	20.1975	11.7989	0.938821	0.454421	1.27507	1.24266	1.21551	1.71181	1.14313	1.1363	0.192994	0.184343
TCAGATGACTGTGATTGACA	ADAL	21.039	24.7978	17.4636	5.54886	17.4183	9.05981	15.815	1.33032	1.56799	1.10424	0.350861	1.10138	0.572862	1.17865	0.830571	0.237132	-0.267824
GAATAGAAGTCTGTCTTGCA	ADAL	3.39003	0.737231	4.52039	1.94595	2.33506	3.4286	4.33412	0.782174	0.1701	1.04298	0.448985	0.538764	0.791071	0.787972	0.470052	-0.343783	-1.08911
AAAATGTGCCACCACGAGTC	ADAM10	2.73582	4.33961	2.01299	1.23308	1.8933	0.436367	2.01883	1.35515	2.14956	0.997105	0.610788	0.937817	0.216148	1.09669	0.992167	0.133155	-0.0113455
GATACCTCTCATATTTACAC	ADAM10	2.63174	1.32367	1.85407	5.60666	2.27195	5.71433	5.48642	0.479682	0.241262	0.337938	1.02192	0.414105	1.04154	0.410575	0.768239	-1.28428	-0.380372
AAGTGTCCCTCTTCATTCGT	ADAM10	4.6836	0.888029	3.14309	0.789942	4.65435	3.61561	4.41909	1.05986	0.200953	0.711253	0.178757	1.05324	0.81818	0.941449	0.399297	-0.087045	-1.32447
CCTCCTCTCCTCGCAATACG	ADAM11	7.40455	4.35637	9.97665	6.18467	10.9811	4.40523	13.9562	0.530557	0.312146	0.714856	0.443149	0.786828	0.315647	0.677413	0.356981	-0.561891	-1.48608
GGTCACGGAACCCAGCCGTC	ADAM11	5.94743	5.36168	2.64867	3.54511	3.0135	0.748057	4.87798	1.21924	1.09916	0.542985	0.726757	0.617775	0.153354	0.793333	0.659757	-0.334001	-0.599993
GCTCCACGTATTGCGAGGAG	ADAM11	7.50863	7.92524	7.13375	7.62968	7.44696	5.56887	9.42623	0.796567	0.840764	0.756798	0.80941	0.790026	0.590785	0.78113	0.746986	-0.356365	-0.420846
TTGGAGTCGAAGCTCTTCAC	ADAM12	13.0843	14.0242	18.1699	14.3538	12.3695	16.9352	12.9493	1.01042	1.083	1.40315	1.10846	0.955224	1.3078	1.12293	1.16642	0.167271	0.222088
GTCAGTCTCAGCACGTGTTC	ADAM12	15.7755	16.7553	12.3958	29.3435	12.9217	9.64163	10.1431	1.5553	1.65189	1.22209	2.89295	1.27394	0.95056	1.35044	1.8318	0.433433	0.87326
AATATCCCCGTACATGTCCA	ADAM12	8.92114	7.90848	8.05195	3.46804	10.5236	20.1768	6.86948	1.29866	1.15125	1.17213	0.504847	1.53193	2.93716	1.33424	1.53109	0.416021	0.614555
TAATTGGGAGATCGTCCTGA	ADAM15	5.11479	1.9101	3.8494	2.10009	5.12768	0.872734	6.30821	0.810814	0.302796	0.61022	0.332914	0.812857	0.138349	0.744631	0.258019	-0.425403	-1.95445
TTCCCCGAGTATTAGCTGTC	ADAM15	2.81016	0.737231	6.58636	2.04229	5.23812	2.07794	4.62517	0.60758	0.159396	1.42403	0.44156	1.13253	0.449268	1.05471	0.350074	0.0768469	-1.51427
CACAGCTTGCCCGCCAGCGC	ADAM15	8.86166	0.904784	5.68581	4.35431	5.72722	7.37668	8.37246	1.05843	0.108067	0.679109	0.520076	0.684055	0.881065	0.807198	0.503069	-0.309005	-0.991171
AACGTTCAGTACTTGATGTC	ADAM17	22.1393	20.3409	20.2888	40.8072	20.0532	19.9066	15.8473	1.39704	1.28356	1.28027	2.57503	1.2654	1.25615	1.31424	1.70491	0.394225	0.769699
GGACTTCTTCACTGGACACG	ADAM17	5.67979	11.6114	4.62634	13.7565	5.83766	8.91435	6.91368	0.82153	1.67948	0.669158	1.98976	0.844364	1.28938	0.778351	1.65287	-0.361508	0.724976
CTTAAGGTGAGCCTGACTCT	ADAM17	20.0428	19.0172	19.918	17.7255	18.4281	11.9274	17.3245	1.15691	1.09771	1.1497	1.02315	1.0637	0.688469	1.12344	0.936443	0.167921	-0.0947371
CAACCTTACACTCTACATCT	ADAM18	5.41216	12.2648	6.39212	2.48543	3.06083	11.2209	10.5813	0.511484	1.15911	0.604097	0.234889	0.289268	1.06044	0.468283	0.818147	-1.09455	-0.289568
TTTCCGAGATGTAGAGTGTA	ADAM18	14.8091	10.3715	12.643	16.3576	13.5371	14.878	11.4292	1.29573	0.907458	1.1062	1.43121	1.18443	1.30176	1.19545	1.21348	0.257556	0.279145
TCATTTGACTTAATCTTCCG	ADAM18	7.95468	4.00451	10.6653	9.88391	9.3087	12.4053	10.6222	0.748876	0.376995	1.00406	0.930499	0.876347	1.16787	0.876428	0.825121	-0.190292	-0.277323
ACTCACCTCCAATTTCCGTG	ADAM19	23.8789	25.0491	22.6726	16.7236	13.9788	11.3248	13.1204	1.81999	1.90918	1.72805	1.27463	1.06543	0.863143	1.53782	1.34898	0.620887	0.431873
TGAGGGGCGAGAACTGATCC	ADAM19	13.1289	23.3903	16.4217	6.37734	13.6002	9.43383	14.0145	0.936813	1.66901	1.17177	0.455053	0.970437	0.673149	1.02634	0.932405	0.0375087	-0.100971
TCAAACCACCACACGGAAAT	ADAM19	1.42738	0.435637	0.812258	0.173402	1.18331	0.685719	0.966161	1.47738	0.450894	0.840707	0.179475	1.22475	0.709736	1.18095	0.446702	0.239942	-1.16262
CAGAAACAAGACGCGCCACA	ADAM2	2.0816	0.569679	0.953521	0.982611	3.86548	0.581822	3.44124	0.604897	0.165544	0.277086	0.285539	1.12328	0.169073	0.668421	0.206719	-0.581171	-2.27426
CGCGTCTTGTTTCTGCTCAG	ADAM2	7.27073	5.27791	3.5139	1.48355	5.63255	5.81822	6.26832	1.15992	0.841997	0.560581	0.236674	0.898575	0.928196	0.873025	0.668956	-0.195906	-0.580017
TCCTACAAAATTGTAATTGA	ADAM2	1.93291	0.737231	1.69515	3.79557	2.57173	3.49093	1.93398	0.999449	0.381199	0.876508	1.96257	1.32976	1.80505	1.06857	1.38294	0.0956841	0.46774
CCAAATTATGACCAAGCTCG	ADAM20	5.90282	2.74786	10.5947	2.81296	10.8391	19.3872	8.17673	0.721905	0.336059	1.29571	0.344021	1.32561	2.37102	1.11441	1.01703	0.156277	0.0243651
GTAGCTCGCACACACACCAC	ADAM20	3.6428	10.405	4.23787	4.16165	4.87524	5.29874	3.16584	1.15066	3.28665	1.33862	1.31455	1.53995	1.67372	1.34308	2.09164	0.425542	1.06463
ACCCTCCCACACATGATATC	ADAM20	16.861	44.6695	15.2387	10.0766	16.8977	19.6365	14.8391	1.13625	3.01025	1.02692	0.679054	1.13872	1.32329	1.10063	1.67087	0.138333	0.740596
TCCATTGAGAGAAATCGTTC	ADAM21	5.59058	9.71805	7.96366	9.69124	8.31472	13.278	5.72787	0.97603	1.69662	1.39033	1.69194	1.45162	2.31814	1.27266	1.90224	0.347851	0.927696
ACGACATATTCCTGCAACAT	ADAM21	8.34126	9.19864	13.4199	5.89566	8.09384	7.70915	9.55594	0.872888	0.962609	1.40435	0.616963	0.846996	0.806739	1.04141	0.795437	0.0585418	-0.33018
TAAGAAGCCCGACAGTAAAC	ADAM21	1.47199	0.234574	1.48325	0.173402	2.25618	0.498705	2.54903	0.57747	0.0920247	0.58189	0.0680266	0.885112	0.195645	0.681491	0.118565	-0.553234	-3.07624
TGAACACTTACTGAAGTCCG	ADAM22	9.70917	13.1361	11.354	3.4873	9.37181	16.104	10.0635	0.964788	1.30532	1.12823	0.346529	0.931265	1.60023	1.00809	1.08403	0.0116293	0.116401
GAGAATGAATGACGTTCCAA	ADAM22	8.44534	10.9914	13.4199	3.66071	7.41541	9.78708	8.56696	0.985805	1.28301	1.56647	0.427305	0.865582	1.14242	1.13929	0.950911	0.188132	-0.0726178
AGGAGAGCACTGTTACTACC	ADAM22	8.8914	1.89334	8.06961	6.89754	9.19826	2.55586	11.4933	0.773614	0.164734	0.702113	0.600134	0.800313	0.222378	0.75868	0.329082	-0.398436	-1.60348
AACCGTACCTTAGAGTACTG	ADAM23	5.67979	5.12711	7.16906	9.57564	3.51837	6.0468	5.4809	1.03629	0.935449	1.30801	1.74709	0.641933	1.10325	0.995409	1.26193	-0.00663826	0.335631
TATGATAGAGCCACTAGAGC	ADAM23	3.01832	2.27872	6.26852	4.10384	9.13515	2.63898	5.96823	0.505731	0.381808	1.05031	0.687615	1.53063	0.442172	1.02889	0.503865	0.0410917	-0.988891
CACTTACTGAAGTCCATTGC	ADAM23	16.2216	17.9449	16.8102	9.1903	20.2583	15.2521	16.8651	0.961843	1.06402	0.996744	0.544929	1.20119	0.904355	1.05326	0.837769	0.0748613	-0.255376
TCATCCACTGCATAAAAGAG	ADAM28	10.0363	2.41276	20.5184	3.41024	15.1779	26.8054	10.2054	0.983432	0.23642	2.01055	0.334161	1.48725	2.6266	1.49374	1.06573	0.578931	0.091837
AAAAGCTGTACCTGTTGCTC	ADAM28	8.80219	6.80263	7.18672	4.39285	9.57692	3.3247	7.21541	1.21992	0.942792	0.996024	0.608815	1.32729	0.460778	1.18108	0.670795	0.240101	-0.576057
AATATGTACCTGCAACAGAG	ADAM28	6.37861	5.0936	5.79176	3.94971	3.96014	1.74547	7.11843	0.89607	0.71555	0.813628	0.554857	0.556322	0.245204	0.75534	0.505204	-0.404802	-0.985063
AGTCGGAGAACATTACGCCC	ADAM29	6.03664	9.78507	7.34564	35.8942	3.86548	2.6182	5.23515	1.1531	1.86911	1.40314	6.85638	0.73837	0.500119	1.0982	3.0752	0.135143	1.62068
GTGGTGCCAGTTATCCTCAC	ADAM29	11.7759	8.64571	11.6718	5.89566	14.4048	16.291	9.79375	1.20239	0.882778	1.19176	0.601982	1.47082	1.66341	1.28832	1.04939	0.365493	0.0695512
AGTAGTATGATCACTCATAT	ADAM29	8.17771	10.1537	7.01014	7.09021	8.42517	6.00524	5.29312	1.54497	1.91828	1.32439	1.33952	1.59172	1.13454	1.48703	1.46411	0.572431	0.550026
GCATTGTCGGAACTAGTAGA	ADAM30	6.09611	4.10504	11.972	1.52208	7.14719	1.2052	6.81526	0.89448	0.60233	1.75664	0.223335	1.0487	0.176839	1.23328	0.334168	0.302495	-1.58135
GGAACCCCTTGCAAGTATGA	ADAM30	2.86963	3.14999	6.46275	0.655074	5.82188	2.68054	6.45611	0.444484	0.487908	1.00103	0.101466	0.901764	0.415194	0.782426	0.334856	-0.353974	-1.57839
ATGCTCGCCTGTCATCAGAT	ADAM30	15.5079	15.7667	13.2257	9.0747	26.0486	33.808	13.2077	1.17416	1.19375	1.00136	0.687078	1.97223	2.55973	1.38259	1.48019	0.467369	0.565779
GCTCACCGGGTCTTGACGCC	ADAM32	4.53491	1.72579	4.04363	2.27349	4.78057	11.9066	6.22776	0.728177	0.277113	0.649292	0.365058	0.767623	1.91186	0.71503	0.851342	-0.483923	-0.232189
GCCGCACCATGTTCCGCCTC	ADAM32	25.5442	18.9167	32.6669	26.1644	26.1906	16.8521	31.3285	0.815367	0.603818	1.04272	0.835164	0.835999	0.537915	0.89803	0.658966	-0.155165	-0.601725
GTGTACAGTTTCTCATCTAT	ADAM32	11.4339	8.26034	6.25086	6.4544	5.38011	4.57146	7.45886	1.53293	1.10745	0.838045	0.865334	0.721305	0.61289	1.03076	0.861893	0.0437099	-0.21442
ACCCTGGCGCACCGTCAGCC	ADAM33	15.2551	8.05928	10.1003	15.375	10.3816	6.29615	11.0473	1.38089	0.729522	0.914271	1.39174	0.939735	0.569925	1.0783	0.897061	0.108757	-0.156722
GCAGCCAGTCACCCCGCACT	ADAM33	14.9726	5.94812	11.6895	15.1245	8.85116	5.71433	9.78373	1.53036	0.60796	1.19479	1.54588	0.904681	0.584064	1.20994	0.912636	0.274939	-0.131889
GAAACCCACTACGGCCCAGA	ADAM33	3.28595	1.37393	2.70164	4.43138	1.95641	0.540264	2.08628	1.57503	0.658556	1.29496	2.12406	0.937749	0.25896	1.26925	1.01386	0.343971	0.0198568
CTGATACAGAAGCGAGATAC	ADAM7	11.7908	7.10423	12.9608	8.16916	11.8647	8.04162	8.27733	1.42446	0.858275	1.56582	0.986931	1.43339	0.971523	1.47456	0.938909	0.560283	-0.090942
GTATCTCGCTTCTGTATCAG	ADAM7	15.7755	15.6829	17.4106	20.0761	12.5746	16.1248	14.2202	1.10937	1.10286	1.22435	1.4118	0.884278	1.13393	1.07267	1.2162	0.101205	0.282377
CAAGACATACCTTTAACCTG	ADAM7	3.79148	4.33961	4.96184	3.06343	4.84368	7.27278	4.55056	0.833191	0.953644	1.09038	0.673199	1.06441	1.59822	0.995995	1.07502	-0.00578909	0.104364
CGGCTACACAGAGACCTATA	ADAM8	3.86583	1.84308	3.01948	0.809209	2.30351	6.91953	4.29588	0.899892	0.429034	0.702879	0.188369	0.536214	1.61074	0.712995	0.742713	-0.488037	-0.429123
CTGGGCGCGATGATGCTGCC	ADAM8	2.72095	2.0609	3.30201	3.81484	4.29147	8.37409	3.03723	0.895864	0.678544	1.08718	1.25603	1.41295	2.75714	1.132	1.5639	0.178871	0.645152
CCGACCCATACCTGCCCGCG	ADAM8	4.1632	3.20025	3.72579	5.97273	7.16297	5.42342	5.32034	0.782506	0.601513	0.700292	1.12262	1.34634	1.01937	0.943045	0.914503	-0.0846017	-0.12894
CACTGACCATCCCAATATAC	ADAM9	2.03699	5.76381	1.04181	1.07895	1.67241	1.32988	2.71753	0.749575	2.12097	0.383366	0.397031	0.615415	0.48937	0.582785	1.00246	-0.778963	0.00354159
TTAGGTATCTTATGTTATTC	ADAM9	30.3319	33.3262	31.1483	31.3087	26.443	18.0573	21.017	1.44321	1.58568	1.48206	1.48969	1.25817	0.859176	1.39448	1.31151	0.479727	0.391233
CTTATGAAATTATAACTCCT	ADAM9	3.6428	2.6976	2.66633	3.10197	1.86174	1.16364	4.48873	0.811542	0.60097	0.594004	0.691056	0.414758	0.259237	0.606768	0.517088	-0.720782	-0.951519
TCGGACCCTACCATGTTCTC	ADAMDEC1	8.371	10.3547	12.3251	10.3078	10.0976	2.59742	7.78186	1.07571	1.33063	1.58383	1.32459	1.29758	0.333779	1.31904	0.996332	0.399486	-0.00530192
TACCACGAAACCTGAGAACA	ADAMDEC1	10.3337	17.1741	9.46458	6.83974	7.87295	6.12991	7.58791	1.36186	2.26336	1.24732	0.9014	1.03757	0.807853	1.21558	1.3242	0.281648	0.405125
ACCACAACTTCATGCTGCGT	ADAMDEC1	6.25967	13.555	6.51573	10.8473	6.68964	2.32729	5.92151	1.05711	2.28911	1.10035	1.83184	1.12972	0.393023	1.09573	1.50466	0.131887	0.589437
CTGCCGGTTGGCATCGTACG	ADAMTS1	5.97716	7.62364	11.3716	5.79933	12.7009	12.2806	7.22599	0.827175	1.05503	1.57371	0.802565	1.75766	1.6995	1.38618	1.1857	0.471117	0.245739
GCACCTCGTACGATGCCAAC	ADAMTS1	18.2735	17.9951	15.168	8.99763	19.3432	18.6599	17.3267	1.05464	1.03858	0.875416	0.519294	1.11638	1.07695	1.01548	0.878273	0.022162	-0.187258
GCTTGTGGCAGACCAGTCGA	ADAMTS1	13.3074	5.7303	9.09376	5.66446	12.6062	4.28055	10.531	1.26363	0.544135	0.863521	0.537883	1.19705	0.40647	1.10807	0.496163	0.148048	-1.01111
CTCACGTGTGCCCGATCTCG	ADAMTS10	11.2852	20.3241	9.97665	6.66634	9.98713	11.117	8.85128	1.27498	2.29618	1.12714	0.753149	1.12833	1.25597	1.17682	1.4351	0.23489	0.521151
CCAGACGCACACCATCGACA	ADAMTS10	5.14452	4.62445	5.93302	2.15789	5.77455	2.65976	9.61336	0.535143	0.481044	0.617164	0.224468	0.60068	0.276673	0.584329	0.327395	-0.775147	-1.6109
CGCTCACACATTCCGCCCAC	ADAMTS10	6.92875	2.6976	7.66348	11.4253	6.48454	5.65199	10.6862	0.648383	0.252437	0.717138	1.06916	0.606814	0.528906	0.657445	0.616834	-0.605057	-0.697045
ACCACCCGCACATCGTTTAC	ADAMTS12	6.15559	1.10585	2.86056	0.944077	3.10816	2.95067	3.05178	2.01705	0.362361	0.937343	0.309353	1.01847	0.966869	1.32429	0.546195	0.405218	-0.872513
CTCGGACTGGACCCACCACG	ADAMTS12	10.7054	1.6085	8.66998	8.9013	8.61449	4.44679	8.52464	1.25581	0.188689	1.01705	1.04418	1.01054	0.521639	1.09447	0.584838	0.13023	-0.773892
GTACTACAGAATTTCTCACG	ADAMTS12	8.11824	7.13774	5.8977	11.0399	9.11937	23.9586	7.35228	1.10418	0.970819	0.802159	1.50156	1.24035	3.25866	1.04889	1.91035	0.0688697	0.933836
TGCAGGCGGCATCCTACACC	ADAMTS13	9.14417	3.45158	7.96366	5.18279	11.3756	7.62603	11.6772	0.783082	0.295584	0.681987	0.44384	0.974172	0.653073	0.81308	0.464166	-0.29853	-1.10729
CATAGCGCTCTGTGTCCTCC	ADAMTS13	16.9948	10.6899	14.3911	18.0723	18.933	17.6417	17.7292	0.958573	0.60295	0.811715	1.01935	1.06789	0.995061	0.946061	0.872454	-0.0799955	-0.196849
AAGTAAGAAGACACGGCCTG	ADAMTS13	8.59403	3.56887	10.9655	14.8548	6.97364	8.4572	7.1245	1.20627	0.50093	1.53913	2.08503	0.978826	1.18706	1.24141	1.25767	0.311974	0.330756
ACACTTGTCATCCGCCTTCA	ADAMTS14	13.8724	8.763	6.58636	8.13062	9.46648	31.647	7.37345	1.8814	1.18845	0.893253	1.10269	1.28386	4.29202	1.35284	2.19439	0.435987	1.13382
AAGCCGGACCTTCACCGCCA	ADAMTS14	2.97371	4.23908	4.67932	0.886276	3.78659	6.27537	3.74706	0.793613	1.13131	1.2488	0.236526	1.01055	1.67475	1.01765	1.01419	0.0252461	0.0203329
GGCGGTGAAGGTCCGGCTTG	ADAMTS14	1.10027	1.08909	1.14776	6.31954	2.99772	2.28573	1.96351	0.56036	0.554665	0.584543	3.21849	1.52671	1.1641	0.890538	1.64575	-0.16725	0.718746
CGCGGAGCCTTTGGCTACCG	ADAMTS15	1.69502	1.80957	2.20722	9.4215	3.2186	2.20261	2.80757	0.603731	0.644532	0.78617	3.35575	1.1464	0.784527	0.845435	1.59494	-0.242235	0.6735
TTAACGGCCGCCGCTACTAC	ADAMTS15	14.4374	10.8742	12.4311	34.4299	14.9097	5.42342	12.0818	1.19497	0.900043	1.02891	2.84973	1.23406	0.448891	1.15265	1.39955	0.204949	0.484967
AGGGGTTGGCACGGTCGATC	ADAMTS15	1.0408	0.921539	1.27136	1.36795	2.2404	1.64157	0.898496	1.15838	1.02565	1.41499	1.52249	2.4935	1.82702	1.68896	1.45838	0.756132	0.544372
TGGATGAAGCCCCGCGCGCG	ADAMTS16	3.15214	3.63589	4.41445	0.886276	3.43949	13.7767	3.03569	1.03836	1.19771	1.45418	0.291952	1.13302	4.53825	1.20852	2.00931	0.27324	1.0067
GGGACACGTAATCGCCCCTG	ADAMTS16	23.7302	29.6401	26.7516	18.0723	24.4393	44.6549	13.343	1.77848	2.22139	2.00491	1.35444	1.83162	3.34669	1.87167	2.30751	0.904326	1.20634
TGTGCAGACTTTACCGCCAG	ADAMTS16	9.14417	3.95424	7.66348	19.2476	13.9788	7.87538	9.22862	0.990848	0.428476	0.830404	2.08564	1.51473	0.853365	1.11199	1.12249	0.153147	0.166708
CCGGCTCACCAGCGAGCACA	ADAMTS17	6.67599	22.7034	8.06961	12.0611	8.01495	15.7715	7.48938	0.891394	3.03141	1.07747	1.61042	1.07018	2.10586	1.01301	2.24923	0.0186553	1.16943
CCCGTGGTACTGCACCATGT	ADAMTS17	21.1877	15.1803	18.3641	30.6921	28.3521	51.2419	16.8529	1.25721	0.900751	1.08967	1.82118	1.68233	3.04054	1.34307	1.92082	0.425535	0.941725
GTGGACGAGAACATCTGATC	ADAMTS17	1.15975	0.184308	1.21839	2.15789	0.99398	0.893513	0.815844	1.42153	0.225911	1.49341	2.64498	1.21835	1.0952	1.37776	1.32203	0.462327	0.402756
GTGACTGCTCAAAATCGCCG	ADAMTS18	4.9661	3.50185	5.52689	8.80496	7.52585	1.82858	5.48796	0.904908	0.638096	1.00709	1.60441	1.37134	0.333199	1.09445	0.85857	0.130201	-0.219993
GTCGTGTGAAATATATGACC	ADAMTS18	16.519	7.42258	22.0016	20.0183	16.8661	13.4235	15.2844	1.08078	0.485632	1.43949	1.30972	1.10349	0.878249	1.20792	0.891202	0.272521	-0.166176
GGGCGACCCAGAAGATCAGC	ADAMTS18	2.55739	4.55743	3.58453	2.60103	2.77683	5.79744	3.49436	0.731863	1.30422	1.0258	0.74435	0.794661	1.65909	0.850776	1.23589	-0.233149	0.305546
GCCAGGACTGCATGACCGTG	ADAMTS19	15.8796	12.3821	13.4023	12.9859	13.8999	18.93	12.9055	1.23046	0.959447	1.03849	1.00623	1.07706	1.46682	1.11534	1.14416	0.157477	0.194295
TCATTGCACTTTCGAATCTG	ADAMTS19	23.9384	18.2632	23.3966	19.2476	28.2101	32.5613	20.7758	1.15222	0.879061	1.12614	0.926442	1.35783	1.56727	1.21207	1.12426	0.277468	0.168971
CACTGATTAGAGCCCGAGAG	ADAMTS19	8.54942	2.44627	9.09376	2.69736	7.08408	3.69873	5.79884	1.47433	0.421854	1.5682	0.465155	1.22164	0.637839	1.42139	0.508283	0.507303	-0.976297
CGAGAAGGGCACCACCCGCG	ADAMTS2	5.26347	3.93749	5.42094	4.27725	3.53415	1.70391	4.99182	1.05442	0.788788	1.08597	0.856851	0.707989	0.34134	0.949458	0.662326	-0.0748243	-0.594386
GGAGTTCTTCATCGAACCCT	ADAMTS2	7.92494	1.79281	9.92368	4.37358	5.91655	7.77149	7.20825	1.09943	0.248717	1.37671	0.606747	0.820803	1.07814	1.09898	0.644534	0.136166	-0.633672
AGGAGCACGCCAACAGCTCG	ADAMTS2	7.86547	3.58563	6.97483	4.00751	7.9834	4.98705	7.25828	1.08365	0.494005	0.960947	0.552129	1.0999	0.687084	1.04817	0.577739	0.0678694	-0.79151
GACCGCCGATGCATCCTTTC	ADAMTS20	22.8976	27.998	17.3929	8.59303	22.3882	23.169	18.0736	1.26691	1.54911	0.962337	0.475445	1.23872	1.28192	1.15599	1.10216	0.209127	0.140332
ACGAAGTAGTGATCCCCGAG	ADAMTS20	0.966457	0.117287	0.388471	0.0192669	2.25618	0.831175	2.63752	0.366426	0.0444685	0.147286	0.00730491	0.855415	0.315135	0.456376	0.122303	-1.13171	-3.03147
ATTAGTTATGATTCACCGTG	ADAMTS20	16.9799	5.81407	23.2553	19.999	22.2778	23.4807	16.3762	1.03687	0.355033	1.42007	1.22123	1.36038	1.43383	1.27244	1.00336	0.347596	0.00484606
TCTCTTATTAGAGTCGGACC	ADAMTS3	14.6158	17.4422	13.2963	13.8336	14.1997	13.0287	11.7094	1.24821	1.48959	1.13552	1.18141	1.21267	1.11266	1.1988	1.26122	0.261591	0.334819
AATGAGACGCCGCAGACACG	ADAMTS3	2.27489	6.7021	2.94885	0.558739	1.8933	0.0415587	1.91888	1.18553	3.49272	1.53676	0.29118	0.986668	0.0216578	1.23632	1.26852	0.306052	0.343146
ACCTCTGTAGTGGAAGTCTT	ADAMTS3	9.53075	3.6694	7.87538	2.42763	9.08782	15.1066	6.77647	1.40645	0.541492	1.16217	0.358244	1.34108	2.22927	1.30323	1.043	0.382095	0.0607435
CATACCCAGCGTGTCGCAAG	ADAMTS4	5.84335	5.68003	9.65881	5.58739	11.3282	7.60525	9.07676	0.64377	0.625777	1.06413	0.615571	1.24805	0.837881	0.985314	0.693076	-0.0213452	-0.528914
AGTCTCCACTTGCGACACGC	ADAMTS4	7.18152	14.5101	10.5064	8.32329	14.1208	7.68837	12.2438	0.586542	1.18509	0.858097	0.679795	1.1533	0.627939	0.86598	0.830942	-0.207594	-0.267181
AGCCATTCTGTTTACCCGTC	ADAMTS4	3.94017	1.40744	2.36614	0.732141	4.08636	4.44679	2.75963	1.42779	0.510011	0.857414	0.265304	1.48077	1.61137	1.25532	0.795562	0.328059	-0.329953
GGACGCGGGGGTTTCGCAGC	ADAMTS5	3.13727	3.16674	3.26669	3.00563	2.25618	2.76366	2.27947	1.37631	1.38925	1.43309	1.31857	0.989782	1.21241	1.2664	1.30674	0.340729	0.385974
CCGGCCATACAACCGCGCCA	ADAMTS5	4.99584	7.80795	7.71646	10.2885	7.14719	5.27796	7.41742	0.673528	1.05265	1.04032	1.38707	0.963568	0.711563	0.89247	1.05043	-0.164124	0.0709785
GGGCTTAGATGCATCAATGC	ADAMTS5	7.2856	12.8345	6.95717	10.327	9.3087	7.37668	9.22334	0.789909	1.39153	0.754301	1.11966	1.00926	0.799784	0.851155	1.10366	-0.232506	0.142294
TCAACGTAGTACAACTAAAG	ADAMTS6	0.550137	0.117287	0.494418	0.173402	0.915093	0.0623381	1.58309	0.347509	0.0740873	0.312312	0.109534	0.578043	0.0393775	0.412621	0.0743329	-1.27711	-3.74985
ACCAGCTAACTATTCCAATA	ADAMTS6	0.609611	0.067021	0.565049	0.0963344	2.55595	0.0831175	0.769667	0.792045	0.0870779	0.734148	0.125164	3.32085	0.107991	1.61568	0.106744	0.692142	-3.22777
CATACAGATGTCGTTGTTGA	ADAMTS6	8.92114	2.99919	10.8949	2.48543	8.9616	5.40264	8.24659	1.0818	0.363688	1.32113	0.301388	1.0867	0.655135	1.16321	0.440071	0.218113	-1.18419
CCCCCCGCGTCGACTCGAAC	ADAMTS7	2.52766	0.569679	3.58453	0.346804	1.92485	0.519484	3.15802	0.800393	0.180391	1.13506	0.109817	0.609512	0.164497	0.848321	0.151568	-0.237318	-2.72196
CCGGCTTTGTGAGCGAGACG	ADAMTS7	3.47924	0.770742	2.91354	6.281	4.46502	3.8234	4.8858	0.712113	0.157751	0.596327	1.28556	0.913877	0.782554	0.740772	0.741956	-0.432898	-0.430595
ACACCCACCTGGTGCGGGTC	ADAMTS7	0.565005	0.821008	0.423787	0.134868	0.520656	0.207794	0.329842	1.71296	2.48909	1.28482	0.408887	1.5785	0.629979	1.52542	1.17599	0.60921	0.23387
ATGGCCGTGTCGTAGTGCTC	ADAMTS8	5.769	13.2534	6.28617	16.5502	5.49056	4.77926	6.22644	0.926533	2.12857	1.00959	2.65806	0.881813	0.767574	0.939313	1.8514	-0.0903216	0.888617
CAGTGTAAGCCCCCCATTGT	ADAMTS8	15.8053	9.3997	11.0538	25.9525	10.6498	17.0183	10.599	1.4912	0.886847	1.04291	2.44857	1.00479	1.60565	1.17963	1.64702	0.238338	0.719861
CGAACAGCGGTGCCATCACG	ADAMTS8	3.39003	1.00532	4.25553	9.88391	4.21258	5.79744	2.83468	1.19591	0.354649	1.50124	3.48678	1.48609	2.04519	1.39441	1.96221	0.479659	0.972477
CGCTGCGCCTATAAATGATG	ADAMTS9	3.94017	1.35718	3.49624	0.867009	4.10214	1.87014	4.606	0.855444	0.294654	0.759064	0.188235	0.890609	0.406024	0.835039	0.296304	-0.260085	-1.75485
GACGTAGCAGCATTAAACAG	ADAMTS9	5.57571	1.25664	6.26852	7.26361	6.10588	4.65458	5.86739	0.950288	0.214174	1.06837	1.23796	1.04065	0.793296	1.01977	0.748478	0.0282391	-0.417968
ATGCTGCTACGTCACCAGCC	ADAMTS9	14.3779	22.7201	13.1551	19.9027	23.8871	11.4702	16.4815	0.872365	1.37852	0.79817	1.20758	1.44933	0.695944	1.03995	1.09401	0.056519	0.129631
AGGCATCCCATAGGCCGTCC	ADAMTSL1	12.7424	6.97019	8.24619	10.6738	15.1306	18.3482	12.9435	0.98446	0.538508	0.637091	0.824649	1.16897	1.41756	0.930174	0.926906	-0.104428	-0.109506
CTCCTCGGAGCGTGCGGTCC	ADAMTSL1	5.12965	1.34042	5.38563	4.50845	9.05626	5.04939	4.01045	1.27907	0.334232	1.3429	1.12417	2.25817	1.25906	1.62671	0.905821	0.701958	-0.142702
CAAGCATGGAATGCTGCCGT	ADAMTSL1	5.45676	10.1872	6.33915	5.06719	5.26967	8.27019	4.9992	1.09153	2.03776	1.26803	1.0136	1.0541	1.6543	1.13789	1.56855	0.186357	0.649436
GACCGGAATCGAGTACATCG	ADAMTSL2	7.21125	6.75237	11.7601	13.1785	21.0787	93.05	9.37277	0.769383	0.720424	1.25471	1.40605	2.24893	9.92769	1.42434	4.01805	0.510293	2.0065
TGCGATAGTTGCCCGTCACG	ADAMTSL2	22.1096	13.7393	22.5313	11.5987	44.3031	17.4547	17.4677	1.26574	0.786554	1.28988	0.664005	2.53628	0.999252	1.6973	0.816604	0.763243	-0.292292
GACCAACGAGGTGTGCGAGC	ADAMTSL2	4.11859	4.18881	3.90237	10.1344	7.30497	16.5196	7.4507	0.552779	0.562204	0.523759	1.36019	0.98044	2.21719	0.68566	1.37986	-0.544435	0.464523
GGTCATCATAGCGATAAGTG	ADAMTSL3	3.61306	0.804252	3.23138	5.8764	1.86174	0.311691	3.80668	0.949137	0.211274	0.84887	1.54371	0.489072	0.0818799	0.76236	0.612287	-0.391456	-0.70772
CACTTATCGCTATGATGACC	ADAMTSL3	0.966457	0.552924	0.918205	0.944077	1.1202	0.519484	2.41822	0.399656	0.228649	0.379703	0.390402	0.463233	0.214821	0.414198	0.277957	-1.27161	-1.84706
ACTGGGATGCTTGGGGCGAC	ADAMTSL3	3.31569	0.519413	2.52506	3.35244	5.19079	2.26495	6.00592	0.55207	0.0864835	0.420429	0.558189	0.864278	0.37712	0.612259	0.340597	-0.707785	-1.55386
TTCGATATAACCGTCCTCCC	ADAMTSL4	18.1396	36.2081	23.8027	17.976	15.4935	6.48316	17.7882	1.01976	2.03551	1.33812	1.01056	0.870997	0.364464	1.07629	1.13684	0.106067	0.185035
AGGACGGTTATATCGAAAGA	ADAMTSL4	1.85857	8.56194	0.900547	1.19455	0.694208	0.145456	1.88174	0.987687	4.55001	0.478571	0.634809	0.368918	0.0772984	0.611725	1.75404	-0.709044	0.81068
TCCTGGCCGCTCGAATCTCC	ADAMTSL4	12.6978	7.9755	10.63	11.8684	26.1433	32.1457	14.5154	0.87478	0.549453	0.732327	0.817644	1.80107	2.2146	1.13606	1.1939	0.18404	0.25568
GCGGCCGAAGCTGTGGTAGA	ADAMTSL5	5.08505	11.8125	4.46742	4.43138	3.5026	2.22339	5.06367	1.00422	2.33279	0.88225	0.875132	0.691711	0.439087	0.859394	1.21567	-0.218608	0.28175
GGACAGGGCGGCCATTGTAC	ADAMTSL5	3.52385	1.02207	2.63101	0.905543	3.18705	2.88833	3.2172	1.09532	0.31769	0.817796	0.281469	0.990628	0.897779	0.967913	0.498979	-0.0470501	-1.00295
GCACACTGTAGGTCTCGGAA	ADAMTSL5	2.89937	2.47978	3.8494	0.712874	5.03301	8.74812	5.67189	0.511182	0.437205	0.67868	0.125685	0.88736	1.54236	0.692407	0.701751	-0.530307	-0.510969
CCGGGCCAAGTACGAGCGAC	ADAP1	0.83264	0.854518	2.22488	3.67997	2.12996	0.706499	2.30702	0.360916	0.370399	0.964397	1.59512	0.923251	0.306239	0.749521	0.757253	-0.415959	-0.401153
GAACTCCTGTCGCTCGTACT	ADAP1	18.3627	11.0417	19.971	7.68748	16.5348	21.0079	16.5963	1.10643	0.66531	1.20334	0.463203	0.99629	1.26582	1.10202	0.79811	0.140148	-0.32534
CAAGGTGAAGTCCGTCCGCC	ADAP1	6.06637	0.753987	8.06961	2.02302	6.59498	4.77926	5.99027	1.0127	0.125869	1.34712	0.337718	1.10095	0.797836	1.15359	0.420474	0.206131	-1.24991
GCTGCTTAAGGTAACCGAGA	ADAP2	1.47199	0.234574	0.72397	1.90742	0.757318	0.519484	2.95194	0.498651	0.0794643	0.245252	0.646159	0.256549	0.175981	0.333484	0.300535	-1.58431	-1.7344
GGGGAAACCATCTCGCTCCC	ADAP2	2.00726	0.284839	1.62452	2.63956	3.62882	1.84936	3.18833	0.629564	0.0893382	0.50952	0.827883	1.13816	0.580042	0.759081	0.499088	-0.397675	-1.00263
AACTTTACCTGGGAGCGAGA	ADAP2	2.00726	0.619945	2.61335	6.58927	8.91427	1.35066	4.6103	0.435386	0.13447	0.566852	1.42925	1.93356	0.292966	0.978598	0.618896	-0.0312119	-0.692232
AATAGTATCCGCGCAGCACC	ADAR	8.20745	14.7446	10.8066	9.1903	10.0029	6.37927	12.6309	0.649793	1.16735	0.855569	0.727607	0.791942	0.505054	0.765768	0.800003	-0.385021	-0.321922
CTCGGCCATTGATGACAACC	ADAR	11.9543	4.77525	11.3893	12.562	15.4777	6.60784	14.5113	0.823796	0.329072	0.784857	0.865672	1.0666	0.455359	0.89175	0.550034	-0.165288	-0.862407
TGGTCTCTTACCGAGGTTCA	ADAR	12.2517	15.817	9.97665	10.9629	11.628	4.71692	8.34633	1.46791	1.89508	1.19533	1.31349	1.39319	0.565149	1.35214	1.25791	0.435249	0.331026
AGCTGACGCTGTCTCACGCC	ADARB1	4.92149	2.01063	5.96833	1.73402	4.25991	3.65717	4.85649	1.01339	0.414009	1.22894	0.357052	0.877159	0.753048	1.03983	0.508036	0.0563452	-0.976996
TCACGCTCGCAGAAAAGTGC	ADARB1	11.1068	3.28403	6.74528	11.6757	6.13743	2.99223	8.50933	1.30525	0.385933	0.792692	1.37211	0.721259	0.351641	0.939735	0.703228	-0.0896748	-0.507936
CGTCTCATACCTTCCAGGAT	ADARB1	12.3112	3.68616	8.40511	8.57376	8.3305	5.17406	12.1114	1.0165	0.304355	0.693986	0.707911	0.687826	0.427208	0.799437	0.479825	-0.322944	-1.05942
GCGGTCCTTACCTTTCCGCT	ADARB2	1.18949	0.167553	1.48325	0.0770675	3.3606	1.35066	1.56578	0.759674	0.107009	0.947292	0.0492198	2.14627	0.862609	1.28441	0.339612	0.361109	-1.55804
CGTGGACGGCAGGACGTTCG	ADARB2	14.4225	13.8901	11.1774	9.96097	14.2313	28.6755	9.86264	1.46234	1.40836	1.13331	1.00997	1.44295	2.90749	1.3462	1.77527	0.42889	0.828041
GGTGAACGGGCTCACGTTCG	ADARB2	11.7759	25.0324	9.72944	12.0418	9.21404	24.0833	8.56189	1.37539	2.92369	1.13637	1.40644	1.07617	2.81285	1.19597	2.38099	0.258185	1.25156
TCTTGAACTCCGAAGCCTTT	ADAT1	13.9765	16.7217	12.1839	13.8336	8.77227	24.395	10.0141	1.39568	1.66983	1.21668	1.38142	0.875996	2.43607	1.16279	1.82911	0.217585	0.87114
ATTTGAACAGAGCCGCAGTG	ADAT1	7.47889	7.9755	4.02598	5.02865	7.5574	4.94549	6.18633	1.20894	1.28921	0.650786	0.812866	1.22163	0.799423	1.02712	0.967168	0.0386028	-0.0481616
CCTCAGCATGGCTATCATTG	ADAT1	1.51659	0.31835	0.953521	5.35619	0.678431	0.0623381	1.5638	0.969812	0.203574	0.609745	3.42511	0.433834	0.0398632	0.67113	1.22285	-0.575335	0.290246
GAGCACGCGCCGCTTGCAGC	ADAT2	2.11134	1.22313	4.83824	1.04041	2.88728	0.914292	5.49623	0.384143	0.222541	0.880283	0.189296	0.52532	0.166349	0.596582	0.192728	-0.745208	-2.37536
CACTTTGACGACACCAATCG	ADAT2	10.1106	9.08135	9.7471	2.69736	10.0976	5.3403	12.4757	0.810426	0.727924	0.781288	0.216209	0.80938	0.428056	0.800365	0.457396	-0.321271	-1.12848
CGCGTGCTCGGTGTCGGCAG	ADAT2	2.57226	1.65877	2.22488	2.58176	3.40793	0.145456	3.50671	0.733527	0.473028	0.634465	0.736236	0.971833	0.0414793	0.779941	0.416914	-0.358562	-1.26218
CGCACACCATGACGGCGTGC	ADAT3	9.91733	7.62364	8.75827	5.04792	14.0262	27.1794	6.59882	1.50289	1.1553	1.32725	0.764973	2.12556	4.11883	1.6519	2.01304	0.724126	1.00937
GCGCACCGTAGAAGACGCGC	ADAT3	3.13727	0.452392	3.61985	0.847743	4.27569	1.62079	6.58339	0.476543	0.0687171	0.549845	0.12877	0.649466	0.246194	0.558618	0.147894	-0.840066	-2.75737
GCGTAAACTGGACGCAGACG	ADAT3	4.75794	1.49122	5.54455	5.43326	4.14947	9.93254	4.79235	0.99282	0.311166	1.15696	1.13374	0.865854	2.07258	1.00521	1.1725	0.00749822	0.229582
GTACACGATGGTCTTGGAGG	ADC	8.90627	6.5178	11.4776	3.1405	13.7895	7.33512	9.50006	0.937496	0.686079	1.20816	0.330577	1.45152	0.772113	1.19906	0.596256	0.2619	-0.745995
CGAGGTAGCTGCCTTCTTCG	ADC	14.2143	11.846	21.4719	16.8971	19.4852	11.3455	15.5245	0.915608	0.76305	1.3831	1.08841	1.25512	0.730815	1.18461	0.860759	0.244412	-0.216318
GTTGGCGCAGATGATCTTAC	ADC	6.37861	4.59094	4.16724	1.38722	5.743	4.67536	5.6958	1.11988	0.806022	0.731633	0.24355	1.00829	0.820843	0.953266	0.623472	-0.0690492	-0.681604
CTAATGACTTTGGCGCTGTC	ADCK1	12.8613	20.1566	15.3976	19.7293	12.8902	13.1533	12.06	1.06644	1.67136	1.27675	1.63593	1.06884	1.09066	1.13734	1.46598	0.185668	0.551867
CTTAGAGATTCGCAACAACG	ADCK1	5.33781	2.98244	7.38096	8.51596	4.44924	4.94549	7.23183	0.7381	0.412404	1.02062	1.17757	0.61523	0.68385	0.791317	0.75794	-0.337673	-0.399845
AAGACCAACGACCTGCTGCG	ADCK1	9.66457	12.1141	9.64115	8.01502	8.64605	5.61043	7.7812	1.24204	1.55684	1.23903	1.03005	1.11115	0.721024	1.19741	1.10264	0.259912	0.140957
GATTCTGAGCTTCGTAACGC	ADCK2	10.4972	5.64652	10.7536	7.22508	10.35	9.24682	10.328	1.01638	0.546718	1.04121	0.69956	1.00213	0.895313	1.0199	0.713864	0.0284345	-0.486279
TTCCCTCTGCCCGCTGCGAC	ADCK2	8.72785	7.10423	6.39212	4.70112	7.16297	5.27796	8.48078	1.02913	0.837686	0.753718	0.554326	0.844612	0.622344	0.875821	0.671452	-0.191292	-0.574644
ACTTGACGGCTTTCACATTC	ADCK2	32.131	17.392	24.0852	20.4229	24.0922	21.3196	21.1226	1.52117	0.823383	1.14026	0.966876	1.14059	1.00933	1.26734	0.933197	0.341804	-0.099747
GCGTGGTGCGGCACTCAAGC	ADCK3	10.2444	7.47284	6.16257	7.14801	11.202	8.97669	10.5026	0.97542	0.711524	0.586766	0.680595	1.06659	0.854712	0.87626	0.748943	-0.190569	-0.417071
ATTGGCCGGCTGGCCAACTT	ADCK3	3.95504	4.49041	4.37913	5.51033	5.86922	1.97404	2.61041	1.5151	1.72019	1.67756	2.1109	2.24839	0.756218	1.81368	1.5291	0.858923	0.612686
GATCGTGCGCACGCTCTGCA	ADCK3	1.39765	0.720476	1.44794	1.88815	3.07661	0.706499	3.52345	0.396669	0.20448	0.410943	0.535881	0.873179	0.200513	0.560264	0.313625	-0.835822	-1.67289
GCTAGGAGTACTGGCCGAGA	ADCK4	5.69466	7.4896	7.41627	10.7124	9.08782	9.62085	8.13253	0.700232	0.920943	0.911927	1.31723	1.11746	1.18301	0.909874	1.14039	-0.136261	0.18953
TGACCGCTCTCGAGAACGCA	ADCK4	6.98823	2.94893	9.07611	1.83035	8.8196	4.6338	8.14741	0.857723	0.361946	1.11399	0.224654	1.0825	0.568745	1.01807	0.385115	0.0258377	-1.37664
GCCCATCCTGGTAAAACTTT	ADCK4	15.2403	14.1749	9.85305	16.4154	9.82936	7.00265	6.63893	2.29559	2.13512	1.48413	2.47259	1.48056	1.05478	1.75343	1.8875	0.810178	0.916477
GGTGCTCTCCACCGCGGTAG	ADCK5	11.0027	5.59626	7.27501	6.68561	8.40939	3.15846	7.53963	1.45932	0.742245	0.964903	0.886728	1.11536	0.418915	1.17986	0.682629	0.238616	-0.550825
TGCACCAATGTTGTCCTTCG	ADCK5	10.6459	5.98163	11.195	21.8101	11.8962	6.02602	11.3018	0.941965	0.529264	0.990554	1.92979	1.05259	0.533191	0.995038	0.997415	-0.0071765	-0.00373356
GGACTCGTTACCTTGGAGGA	ADCK5	5.50137	3.21701	7.80474	7.66822	3.7077	2.65976	6.61965	0.831067	0.485979	1.17903	1.1584	0.560106	0.401798	0.856733	0.68206	-0.223082	-0.55203
GTTCACACCGACGAAGAGCA	ADCY1	6.14072	1.74255	3.83174	2.11936	3.80237	1.74547	5.62009	1.09264	0.310056	0.681793	0.377103	0.676567	0.310576	0.816998	0.332579	-0.291595	-1.58823
TGTCGCCGCATCAAGATTCT	ADCY1	18.0802	19.6372	18.0463	29.6903	18.0179	10.2235	13.7122	1.31855	1.4321	1.31607	2.16525	1.314	0.745574	1.31621	1.44764	0.396388	0.533701
GGACTGCTACTACTGCGTGT	ADCY1	3.62793	10.2877	3.42561	3.54511	5.38011	11.7819	5.1007	0.711261	2.01692	0.671596	0.695023	1.05478	2.30986	0.812546	1.67394	-0.299479	0.743244
ACCTTAACTGCTCTCTGATC	ADCY10	6.58677	9.38294	5.12076	3.2561	4.92257	2.59742	7.58879	0.867961	1.23642	0.67478	0.429067	0.648663	0.342271	0.730468	0.669254	-0.453107	-0.579375
CCTGACCAATCACCAGAAAG	ADCY10	6.54217	2.17818	5.06779	3.85338	5.06457	5.00783	7.19216	0.909625	0.302855	0.704626	0.535774	0.704179	0.69629	0.77281	0.51164	-0.371814	-0.9668
CCCCCATACCTGCAAATTTC	ADCY10	5.4865	11.5444	8.33448	7.41775	5.33278	6.48316	4.77472	1.14907	2.41781	1.74554	1.55355	1.11688	1.35781	1.33717	1.77639	0.419178	0.828948
CCGCGACTTGATGCAATTAC	ADCY2	14.8983	9.3997	11.1244	32.0793	12.1802	15.6053	13.127	1.13494	0.716059	0.847445	2.44377	0.927874	1.1888	0.970085	1.44954	-0.0438167	0.535596
GCTTATGGTAGGCTCCCGCC	ADCY2	10.6756	29.3385	10.8419	15.6062	10.6025	13.4858	7.91543	1.34871	3.70649	1.36971	1.97161	1.33947	1.70374	1.35263	2.46061	0.435768	1.29902
TCCATATCACCAACGAGAAG	ADCY2	3.47924	0.971805	4.90887	1.13675	3.69193	11.0338	4.87842	0.713191	0.199205	1.00624	0.233015	0.756788	2.26177	0.825407	0.897996	-0.276823	-0.15522
CACGCGCGAAGTTCAGGCCC	ADCY3	6.25967	3.65265	5.98599	25.4708	4.51235	1.9117	6.82805	0.916758	0.534948	0.876677	3.73032	0.660856	0.279978	0.818097	1.51508	-0.289656	0.599397
CTTCTCCGAGCCCGAATACT	ADCY3	15.3146	7.87497	11.5482	28.9966	9.71892	2.68054	10.2447	1.49488	0.768687	1.12724	2.8304	0.948677	0.261651	1.19026	1.28691	0.251283	0.363915
TTACGAGATGGCCTCCACCA	ADCY3	6.14072	2.26196	5.95068	8.80496	4.74902	13.2157	5.64632	1.08756	0.400608	1.0539	1.55942	0.841081	2.34058	0.994181	1.43353	-0.00841907	0.519577
CAGCGCGACCCATACCAAGC	ADCY4	0.743428	0.117287	0.865232	1.29088	1.19909	1.413	1.85485	0.400802	0.0632325	0.46647	0.695948	0.64646	0.761785	0.504577	0.506989	-0.986853	-0.979975
TGGGTCGCGCTGCTAGCGCT	ADCY4	0	0	0.282525	0	0	0	0.0609429	0	0	4.63589	0	0	0	1.5453	0	0.627885	#NUM!
CTCGTAGAAGAGGTCTTCGC	ADCY4	10.7946	11.7957	15.2563	9.61417	13.0795	10.5144	10.2647	1.05163	1.14916	1.4863	0.936628	1.27423	1.02433	1.27072	1.0367	0.345642	0.0520033
GCGGTTCATCTTGGCGATCA	ADCY5	6.12585	6.14918	5.57986	4.95159	3.40793	4.65458	5.77185	1.06133	1.06537	0.966737	0.857886	0.59044	0.806428	0.872837	0.909896	-0.196216	-0.136226
CTGCACCCACTATCCGGCTG	ADCY5	10.2593	11.5276	7.91069	3.29464	6.45298	2.55586	6.18721	1.65815	1.86314	1.27856	0.532492	1.04296	0.413088	1.32655	0.936239	0.407683	-0.0950509
GGTGCAGACACCCACGATGT	ADCY5	10.8689	12.047	11.354	6.89754	15.9037	37.5483	10.4664	1.03845	1.15101	1.0848	0.659015	1.51949	3.5875	1.21425	1.79918	0.280063	0.847336
ACGCGTTGCGCTCGCCACCA	ADCY6	7.61271	5.8811	7.85772	7.01314	7.99917	8.99747	7.22346	1.05389	0.814167	1.08781	0.970885	1.10739	1.24559	1.08303	1.01021	0.11507	0.0146609
GCAGTGTTGCCCGAGTGATG	ADCY6	7.76139	3.41807	10.9478	7.18654	5.93233	3.2208	8.70824	0.891269	0.39251	1.25718	0.825258	0.681231	0.369857	0.943227	0.529208	-0.0843234	-0.918093
CCGCAGCCAGCTTGTCAAAC	ADCY6	2.73582	6.78588	3.81408	1.57988	2.83994	2.09872	4.06776	0.672562	1.66821	0.937638	0.388392	0.69816	0.51594	0.769453	0.857515	-0.378095	-0.221767
ACTTCTCGTAGAGCGCATCT	ADCY7	2.30463	2.47978	3.49624	2.10009	2.31929	1.49611	3.66308	0.629149	0.676964	0.954453	0.573312	0.633151	0.40843	0.738918	0.552902	-0.436514	-0.854904
CTACTTCCTCAACGAGGGCG	ADCY7	5.29321	6.13242	5.65049	3.96898	5.77455	7.91694	4.54549	1.1645	1.34912	1.2431	0.873167	1.27039	1.74171	1.22599	1.32133	0.293953	0.401995
TGTTACCTGCTCCCACGCAC	ADCY7	14.0954	5.26115	7.50456	7.93795	6.59498	12.2806	10.1372	1.39047	0.518997	0.740303	0.783055	0.650575	1.21145	0.927115	0.837832	-0.109179	-0.255266
CGTAGCCTATGCCGTCGCCC	ADCY8	14.259	13.622	10.4181	17.109	18.9803	18.8469	16.1379	0.88357	0.844102	0.645567	1.06017	1.17613	1.16787	0.901756	1.02405	-0.149191	0.0342823
CCACTTCCGATTTGCGCCTT	ADCY8	8.96574	16.9563	13.0138	11.3675	11.7384	22.5456	8.3849	1.06927	2.02224	1.55205	1.35571	1.39995	2.68883	1.34042	2.02226	0.422689	1.01597
ATGGGCCAGTCGATCAAATC	ADCY8	12.5491	14.8452	15.4859	7.72602	11.2809	10.5559	7.66978	1.63617	1.93554	2.01908	1.00733	1.47082	1.3763	1.70869	1.43972	0.772891	0.525792
CTTACCTGATGGACACCGCG	ADCY9	10.973	5.19413	10.6476	4.33505	27.011	41.3094	12.7222	0.862507	0.408272	0.836933	0.340746	2.12314	3.24703	1.27419	1.33202	0.349583	0.41361
TGTCCCTCGCGGTGTCCATC	ADCY9	38.5542	39.6429	27.2636	55.1033	43.104	33.3093	31.1528	1.23758	1.27253	0.875158	1.76881	1.38363	1.06922	1.16546	1.37019	0.220897	0.454374
CGGCCCCCACGACGGTGGCG	ADCY9	6.33401	7.40582	8.0343	7.88015	9.48225	7.68837	5.51716	1.14806	1.34233	1.45624	1.4283	1.71868	1.39354	1.44099	1.38805	0.527063	0.473063
GGCTCCGAGCCATCGAAGTC	ADCYAP1	4.52004	10.8742	8.56403	3.10197	3.78659	2.63898	3.89319	1.16101	2.79312	2.19975	0.796767	0.972619	0.677845	1.44446	1.42258	0.530529	0.508508
CCGTGAAGATCCCGTCCGAG	ADCYAP1	5.4865	7.08747	5.1031	2.89003	3.61304	3.34548	5.8426	0.939052	1.21307	0.87343	0.494648	0.618396	0.572601	0.810293	0.760106	-0.303485	-0.395727
AACCCGCTGCCAGACTTCGA	ADCYAP1	4.05912	5.51248	3.99066	5.24059	2.63484	4.21821	5.43859	0.746355	1.01359	0.733768	0.963594	0.484471	0.775608	0.654865	0.917596	-0.610731	-0.124069
GTCTGGGAGACCGAAACCAT	ADCYAP1R1	4.29702	10.8742	5.06779	4.72038	4.74902	2.59742	3.58264	1.1994	3.03524	1.41454	1.31757	1.32557	0.725003	1.31317	1.69261	0.393053	0.759246
GTGTTGGAAGCCCGCCCATG	ADCYAP1R1	1.47199	0.519413	1.04181	4.45065	1.48308	1.14287	1.92494	0.764693	0.269833	0.541217	2.3121	0.770456	0.593715	0.692122	1.05855	-0.530901	0.0820881
CCCCTTACCTGAGAGATCTA	ADCYAP1R1	9.14417	10.9244	11.2657	6.74341	14.9255	13.278	7.7294	1.18304	1.41336	1.45751	0.872436	1.931	1.71786	1.52385	1.33455	0.607719	0.416355
GACCAGAGTGAACTCCGAGC	ADD1	4.89176	4.27259	3.56687	1.19455	4.85946	0.914292	7.38909	0.662024	0.578229	0.482721	0.161663	0.657653	0.123735	0.600799	0.287876	-0.735045	-1.79648
CATGGCACCAGACCTTCGCC	ADD1	13.2628	4.92605	15.0091	13.3519	13.9788	10.2235	15.0257	0.882671	0.327841	0.998896	0.888606	0.930327	0.680397	0.937298	0.632281	-0.0934205	-0.661361
GAATGGTGATTCTCGTGCTG	ADD1	10.7946	18.0119	9.32331	5.20206	8.44094	8.83123	8.697	1.24118	2.07105	1.07201	0.598144	0.970558	1.01543	1.09459	1.22821	0.130385	0.296555
TGAAGTCCGCGATCTGTCGC	ADD2	17.8274	20.4749	17.3929	35.0079	12.0382	10.0572	13.7605	1.29555	1.48795	1.26398	2.5441	0.874841	0.730878	1.14479	1.58764	0.195085	0.666887
AGTACATGCGCCTTCGCAAC	ADD2	10.4823	9.18188	8.10493	2.75516	10.8391	4.55068	11.5366	0.908613	0.795889	0.702538	0.238819	0.939538	0.394455	0.85023	0.476387	-0.234075	-1.06979
CCGCATGAGCCGCTCCCCTT	ADD2	17.6787	10.0029	21.1364	21.4633	17.6076	14.1092	12.366	1.42962	0.8089	1.70923	1.73567	1.42387	1.14096	1.52091	1.22851	0.604932	0.296909
ACAAGTCTACAAGTCTGTAC	ADD3	8.8914	4.9428	7.31033	6.24247	7.32074	5.98446	14.075	0.631717	0.351176	0.519384	0.443515	0.520124	0.425184	0.557075	0.406625	-0.844056	-1.29823
ACAGGCCTTTCGGGAAGACT	ADD3	8.01416	6.09891	9.48223	6.14613	8.58294	27.6158	11.7478	0.682184	0.519154	0.80715	0.523173	0.7306	2.35072	0.739978	1.13102	-0.434446	0.177619
ACACCTATCAATGACCTTCC	ADD3	3.82122	2.01063	4.85589	5.97273	7.71518	1.97404	6.6623	0.573559	0.301792	0.728861	0.896497	1.15804	0.2963	0.820152	0.498196	-0.286037	-1.00521
TCACCTTAATACGAACTTCA	ADH1A	4.98097	7.07072	5.80941	2.92857	9.56114	34.2028	9.7801	0.509296	0.72297	0.594004	0.299441	0.977612	3.49719	0.693637	1.50653	-0.527746	0.591232
CCATGGTACCACTAACCACG	ADH1A	3.09266	2.34574	2.20722	2.17716	4.74902	6.40005	3.7561	0.823371	0.624514	0.587637	0.579633	1.26435	1.70391	0.891785	0.969352	-0.165232	-0.0449082
CTGTGGCACAGATGACCACG	ADH1A	14.1995	6.09891	12.4841	5.66446	15.3041	11.6572	13.2486	1.07178	0.460346	0.942296	0.427553	1.15516	0.879887	1.05641	0.589262	0.0791683	-0.763019
CCAGGTTGCCACTAACCACG	ADH1B	32.3986	64.4407	32.8435	29.5747	32.2649	22.5248	20.7639	1.56033	3.10349	1.58176	1.42433	1.55389	1.08481	1.56533	1.87087	0.646463	0.903713
TCTCATCCACCACCGTGTAC	ADH1B	21.8568	11.1925	20.1299	43.2734	24.6602	25.1638	21.7288	1.00589	0.515101	0.926416	1.99152	1.13491	1.15809	1.02241	1.22157	0.0319669	0.288737
GTCTGCAGTTAACGTTGCCA	ADH1B	14.9726	24.0605	18.9821	16.2612	16.8503	20.1768	18.7995	0.796436	1.27985	1.00971	0.86498	0.896316	1.07326	0.900821	1.0727	-0.150687	0.10124
AGACTTACATAAACCGATCC	ADH4	10.9433	9.28241	13.208	31.2123	12.8902	15.4391	11.7643	0.930208	0.789031	1.12272	2.65314	1.0957	1.31236	1.04954	1.58484	0.0697609	0.66434
CTAGCTTTCCCAGTGATCGT	ADH4	14.0508	23.3736	10.3651	11.6565	18.4912	17.3508	13.5656	1.03577	1.723	0.764073	0.859265	1.36309	1.27903	1.05431	1.2871	0.0762996	0.364122
GGAGTGACCAACGTCAAACC	ADH4	4.59439	3.09972	4.16724	4.08458	4.68591	4.88315	5.7465	0.79951	0.53941	0.725179	0.710794	0.815437	0.849761	0.780042	0.699988	-0.358377	-0.514597
CTGATAGATCATTGCCACTG	ADH5	11.9543	9.60076	8.84655	8.51596	14.2786	15.6884	12.4067	0.963538	0.773837	0.713046	0.6864	1.15088	1.26451	0.942487	0.90825	-0.0854548	-0.138839
GTGCTCATTGAGATGACCGA	ADH5	2.81016	0.502658	2.08362	1.19455	3.72348	1.32988	5.19349	0.541092	0.096786	0.401198	0.230008	0.716951	0.256066	0.55308	0.194287	-0.854439	-2.36374
ACTTCAGGTTATCAAGTGCA	ADH5	16.3257	16.839	11.4422	11.695	13.2688	19.6157	10.6883	1.52744	1.57547	1.07054	1.09419	1.24144	1.83525	1.27981	1.50164	0.355925	0.586536
TCCATACAGGTTGTGGCCAC	ADH6	8.01416	5.84758	11.1244	3.89191	8.44094	3.71951	5.09486	1.57299	1.14774	2.18346	0.763889	1.65676	0.730051	1.8044	0.880561	0.85152	-0.183505
GCTGGAATCGTTGAGAGTAT	ADH6	7.67218	5.78056	8.51106	4.20018	8.99315	13.3404	8.99631	0.852814	0.642548	0.94606	0.466878	0.999649	1.48287	0.932841	0.864098	-0.100297	-0.210733
GATGCAAAGCAGCCATACTC	ADH6	3.04806	1.39069	3.63751	6.5122	4.35458	3.4286	4.04649	0.75326	0.343677	0.898929	1.60935	1.07614	0.847302	0.909442	0.933442	-0.136946	-0.0993672
CCTACTCGCTCCTAATGCAA	ADH7	6.55704	8.15981	1.99533	1.27161	4.38613	3.34548	6.26413	1.04676	1.30262	0.318533	0.202999	0.700198	0.534069	0.688497	0.679897	-0.538478	-0.556611
AATGCTTGTCGCAACCCAGA	ADH7	7.98442	3.75318	6.88654	7.07094	5.743	15.2936	8.32054	0.959603	0.451074	0.827655	0.849818	0.690219	1.83806	0.825826	1.04632	-0.276091	0.065318
GACTAAAGAAGTTCGCATTA	ADH7	7.03283	2.58031	4.83824	1.77255	4.57546	12.4884	4.30238	1.63464	0.59974	1.12455	0.411993	1.06347	2.90267	1.27422	1.3048	0.349613	0.38383
AGGATCAATCAGTCCCAGTG	ADHFE1	1.96265	6.58482	2.98417	1.42575	2.39817	1.64157	3.06302	0.640756	2.14978	0.974256	0.465471	0.782944	0.535932	0.799319	1.05039	-0.323157	0.0709301
CGACCACTCGGGCAGGCATG	ADHFE1	7.74652	1.34042	5.86239	7.09021	9.98713	5.38186	11.8101	0.655926	0.113498	0.496389	0.600353	0.845646	0.455701	0.665987	0.389851	-0.586434	-1.35901
TTACAATGTGGATCACCCAC	ADHFE1	3.00345	2.04414	1.28902	0.30827	0.788873	0.935072	1.73903	1.72709	1.17545	0.74123	0.177266	0.453629	0.537698	0.973982	0.630138	-0.0380332	-0.666259
GAAATTTCACGTACTGCCCG	ADI1	8.78732	7.07072	7.2397	9.82611	8.44094	8.60266	8.21276	1.06996	0.860943	0.881518	1.19644	1.02778	1.04747	0.993087	1.03495	-0.0100082	0.0495662
GCAGTGGGTACTTCGATGTG	ADI1	22.5853	46.5126	16.9338	104.041	20.0847	23.6261	10.4472	2.16187	4.45218	1.6209	9.9588	1.92251	2.26149	1.90176	5.55749	0.927334	2.47443
GGGGATCTATCACCGCTTCA	ADI1	7.74652	2.16143	7.27501	6.89754	7.76251	6.91953	8.34919	0.927817	0.258879	0.871343	0.826133	0.929732	0.828766	0.90963	0.637926	-0.136648	-0.648539
GAAGTACCCTTTGATGCCGC	ADIG	8.66837	10.2207	10.6123	5.45253	6.27943	4.59224	7.65039	1.13306	1.33597	1.38716	0.712712	0.820799	0.600262	1.11367	0.882982	0.155328	-0.179544
CTACGCTTCTTACTTAGCCA	ADIG	1.87344	2.396	1.99533	1.04041	1.73552	0.540264	3.79709	0.493388	0.631009	0.525489	0.274002	0.457066	0.142283	0.491981	0.349098	-1.02333	-1.5183
AAATGACTCCAGTGTGTGCT	ADIG	13.5899	11.4438	13.1904	12.5813	14.0735	15.065	11.703	1.16122	0.977852	1.12709	1.07504	1.20255	1.28728	1.16362	1.11339	0.218622	0.154959
CCAGGGCATCCGGGCCATAA	ADIPOQ	6.86928	6.61833	3.95535	12.3886	3.64459	3.2208	4.00791	1.71393	1.65131	0.986884	3.09103	0.909349	0.803611	1.20339	1.84865	0.267101	0.886475
ATCGGTGAAACCGGAGTACC	ADIPOQ	10.9284	10.4888	10.0473	5.91493	9.65581	3.47016	7.51164	1.45486	1.39634	1.33756	0.787435	1.28545	0.46197	1.35929	0.881915	0.442853	-0.181289
TAGGCAAAGTAGTACAGCCC	ADIPOQ	10.9284	19.4696	6.6923	7.57188	11.0284	4.21821	10.8519	1.00705	1.79411	0.616692	0.697745	1.01627	0.388706	0.880001	0.960189	-0.184422	-0.0586102
GTCCCACTGCGCCACAATGA	ADIPOR1	6.0069	5.7303	4.57337	5.91493	3.62882	4.88315	8.86044	0.677946	0.646728	0.516156	0.667566	0.409553	0.551119	0.534552	0.621804	-0.903599	-0.685467
CTGCCATCATTGTGGCGCAG	ADIPOR1	14.705	4.65796	14.0203	16.7044	15.7617	13.9222	8.49433	1.73116	0.548361	1.65055	1.96653	1.85555	1.639	1.74575	1.38463	0.803849	0.469501
GACAACGACTATCTGCTACA	ADIPOR1	2.97371	2.2452	5.57986	0.289003	3.3606	7.02343	4.68755	0.634386	0.478972	1.19036	0.0616534	0.716921	1.49832	0.847222	0.679647	-0.239188	-0.557142
CTCATGATGTACTACCAGAC	ADIPOR2	11.4785	20.5084	8.51106	16.7044	13.1111	5.11173	8.16593	1.40566	2.51147	1.04226	2.04562	1.60558	0.625982	1.35117	1.72769	0.434209	0.788844
CTCTTCGTGTACCATCCAGT	ADIPOR2	27.0459	15.0295	23.6085	33.9868	31.0027	19.2417	23.2797	1.16178	0.645604	1.01412	1.45993	1.33175	0.826544	1.16922	0.97736	0.225544	-0.0330379
CTTACAAGCCCATCATGCTA	ADIPOR2	8.10337	14.2252	7.8224	16.0108	5.34856	1.76625	8.03523	1.00848	1.77036	0.973513	1.99257	0.665639	0.219813	0.882544	1.32758	-0.18026	0.408799
CTGGTTAGCAGTCTTGTCGA	ADIRF	6.21506	1.74255	4.34382	17.6677	3.47104	1.84936	4.52014	1.37497	0.385507	0.960991	3.90866	0.767905	0.409138	1.03462	1.56777	0.0491033	0.648714
CATCGACAAGACTGCTAACC	ADIRF	14.4225	17.7438	16.669	17.8604	16.3455	25.7664	12.7047	1.13521	1.39663	1.31203	1.40581	1.28657	2.0281	1.2446	1.61018	0.315686	0.687224
CACTTGCTGAGCTGCCGCTC	ADIRF	7.21125	6.8529	6.97483	15.2786	6.92631	12.2183	8.72643	0.826369	0.785304	0.799276	1.75085	0.793716	1.40015	0.806454	1.3121	-0.310336	0.391876
AGCGCTCACCTCAGCGCTTG	ADK	6.92875	7.74093	6.51573	1.67622	8.36206	4.59224	4.3005	1.61115	1.8	1.51511	0.389772	1.94444	1.06784	1.69023	1.08587	0.75722	0.118854
TGGAGGCGCCGCAAGCGCTG	ADK	4.02938	6.90317	4.62634	5.8186	3.81815	7.56369	5.01067	0.804161	1.37769	0.923299	1.16124	0.762004	1.50952	0.829821	1.34948	-0.269128	0.432409
TTCAAAGTCGAATATCATGC	ADK	6.27453	5.46221	9.64115	11.7913	10.6498	10.3481	10.2344	0.613086	0.533714	0.942038	1.15213	1.04059	1.01112	0.865239	0.898988	-0.20883	-0.153627
CGACGCGACATCCAACCGAG	ADM	7.91008	11.7789	5.72112	13.8914	6.35832	5.85978	8.31592	0.951197	1.41643	0.687973	1.67046	0.764596	0.704647	0.801255	1.26385	-0.319666	0.337822
TCCTAGGCGCTGACACCGCT	ADM	15.389	8.49492	15.6625	5.78006	15.383	11.0962	13.1463	1.17059	0.646184	1.1914	0.439673	1.17014	0.844055	1.17738	0.643304	0.235578	-0.636428
ACAAGGACAACGTCGCCCCC	ADM	9.14417	12.7843	12.2722	13.1015	9.15093	16.7482	11.5293	0.793127	1.10885	1.06444	1.13637	0.793714	1.45267	0.883759	1.23263	-0.178275	0.301739
AACTCATGGGACCGGCCGGC	ADM2	3.49411	1.52473	3.54922	0.481672	3.31327	1.76625	3.47508	1.00548	0.438761	1.02134	0.138608	0.953437	0.508261	0.993417	0.361877	-0.00952882	-1.46643
ACCCGCGACCCGTCAAACCC	ADM2	1.24896	0.452392	0.47676	1.21381	0.425991	0.498705	0.903677	1.38209	0.500613	0.527579	1.34319	0.471398	0.551862	0.793688	0.798556	-0.333356	-0.324534
GTCTTCGGGGGCCCGAGTGT	ADM2	2.48305	2.0609	3.07246	0.867009	2.16151	1.22598	3.31506	0.749022	0.621678	0.926818	0.261537	0.652029	0.369823	0.775956	0.417679	-0.365953	-1.25953
TCCAGTATATGATCTCCGCC	ADM5	0.996194	0.452392	2.20722	4.35431	3.58148	0.477926	3.67135	0.271343	0.123222	0.601202	1.18603	0.975523	0.130177	0.616023	0.479808	-0.698945	-1.05947
CCTACAGCTATGGGCGCCGC	ADM5	6.03664	8.15981	5.7741	3.89191	7.43118	1.26754	7.42227	0.813314	1.09937	0.777943	0.524356	1.0012	0.170776	0.864153	0.598167	-0.210642	-0.74138
CCCCTTGGGCGGAGAAGGCG	ADM5	0.535268	1.17287	0.31784	0.0963344	0.157775	0.0207794	0.222283	2.40805	5.27647	1.42989	0.433387	0.709793	0.0934818	1.51591	1.93445	0.600187	0.951921
ATCGAAGACCATGAACGTAT	ADNP	0.906982	0.385371	2.54272	0.61654	1.24642	0.103897	2.6438	0.34306	0.145764	0.961766	0.233202	0.471449	0.0392982	0.592092	0.139421	-0.756108	-2.84248
TGCTCGTAAGTGCGCTTCAC	ADNP	12.4747	11.5779	12.6606	15.8374	12.6851	5.40264	11.7936	1.05775	0.981706	1.07351	1.34287	1.07559	0.458098	1.06895	0.927559	0.0961952	-0.108488
CCCATCACTTACGAAAAACC	ADNP	1.41251	0.502658	2.66633	2.23496	2.44551	2.14028	6.77702	0.208427	0.0741709	0.393436	0.329785	0.360853	0.315813	0.320905	0.239923	-1.63978	-2.05936
CTTTCCGTCCAACGTCTACC	ADNP2	18.3627	26.0544	26.1865	24.3726	29.1252	40.9769	15.5072	1.18414	1.68015	1.68867	1.5717	1.87817	2.64245	1.58366	1.96476	0.663263	0.974356
CCGTCACGGGTTCTTCCCCC	ADNP2	0.327108	0.703721	1.43028	0.173402	1.08864	0.955851	1.23418	0.265041	0.570193	1.15889	0.1405	0.88208	0.774483	0.768671	0.495059	-0.379562	-1.01433
GACCTTAAAGGCTTTGATCC	ADNP2	2.57226	1.00532	4.09661	2.9093	4.00748	5.19484	3.22877	0.79667	0.311362	1.26878	0.901056	1.24118	1.60893	1.10221	0.940448	0.140401	-0.0885804
TTCGCGGGCCGAGTACACCG	ADO	1.45712	0.854518	3.49624	0.423871	1.08864	0.207794	7.57348	0.192398	0.11283	0.461643	0.0559679	0.143744	0.027437	0.265928	0.0654118	-1.91089	-3.93431
GATCCAACGGATCGCCCGCC	ADO	0.773165	0.0837763	1.07713	0.289003	1.29375	0.831175	1.79975	0.429596	0.0465489	0.598486	0.16058	0.718851	0.461828	0.582311	0.222986	-0.780138	-2.16498
ACAAGCTAGACGCGGGCGGC	ADO	2.82503	3.23376	2.80759	3.46804	4.02325	4.6338	3.25279	0.868493	0.99415	0.863132	1.06617	1.23686	1.42456	0.989495	1.16163	-0.0152353	0.216148
GGCGACCCGCAGAAGTACTA	ADORA1	1.11514	1.08909	0.459103	0.462405	1.16753	1.05975	1.61152	0.691982	0.675816	0.284888	0.286937	0.724491	0.657608	0.56712	0.54012	-0.818273	-0.888647
CTCGAACTCGCACTTGATCA	ADORA1	6.98823	7.07072	6.5687	3.89191	6.54765	8.08318	8.37146	0.834768	0.844622	0.784654	0.464902	0.782139	0.965564	0.80052	0.758363	-0.32099	-0.39904
CTTCTGCTTCATCGTGTCGC	ADORA1	22.511	14.3425	13.7201	28.4572	20.8894	13.3404	16.7327	1.34533	0.857156	0.81996	1.7007	1.24842	0.797264	1.1379	1.11837	0.186378	0.1614
TCTGGCGGAACTCGCGGATA	ADORA2A	10.7351	5.19413	8.40511	8.36182	8.63027	22.4417	9.48077	1.1323	0.547859	0.886542	0.881977	0.910292	2.36708	0.976379	1.26564	-0.034487	0.339864
CTCCTCGGTGTACATCACGG	ADORA2A	10.3485	9.75156	6.70996	4.14238	3.91281	7.97928	7.76963	1.33192	1.25509	0.863614	0.53315	0.503603	1.02698	0.899712	0.938406	-0.152465	-0.0917156
CGTGGCTGCGAATGATCTTG	ADORA2A	8.40074	9.5505	6.67465	15.0667	5.52211	7.97928	8.52431	0.985503	1.12038	0.783013	1.7675	0.647807	0.936061	0.805441	1.27465	-0.312149	0.350098
CATCGCCGCGCTTTCGGTGG	ADORA2B	4.71333	5.76381	3.72579	5.18279	5.601	3.76107	7.39814	0.637098	0.779089	0.503613	0.700554	0.757083	0.50838	0.632598	0.662674	-0.66064	-0.593628
GTTGCCCGCCACCGAAAGCG	ADORA2B	2.66147	3.25052	4.32616	1.00188	2.57173	14.0884	3.87192	0.687378	0.839511	1.11732	0.258755	0.664199	3.63861	0.822964	1.57896	-0.281099	0.658973
GTTCCGGTAAGCATAGACAA	ADORA2B	9.35233	6.08216	14.1262	8.68936	6.81586	10.4105	8.03192	1.1644	0.757249	1.75876	1.08185	0.848598	1.29614	1.25725	1.04508	0.330274	0.0636134
TCCGCAAGGCTGACCGCTCC	ADORA3	11.8949	3.25052	13.5788	12.0803	14.8466	9.45461	12.0274	0.988981	0.27026	1.12899	1.0044	1.2344	0.786091	1.11746	0.686918	0.160221	-0.541791
TCGCTGTGGACCGATACTTG	ADORA3	11.4191	3.20025	12.1132	7.35995	10.5867	4.38445	9.51042	1.20069	0.3365	1.27368	0.773882	1.11317	0.461015	1.19585	0.523799	0.258031	-0.932915
CATTGGACTCTGCGCCATAG	ADORA3	2.66147	2.64733	1.2537	1.77255	4.03903	1.18442	3.73703	0.712189	0.708405	0.335481	0.474321	1.08081	0.316942	0.709494	0.499889	-0.495137	-1.00032
TGTTCCACCAGAGTCATTGC	ADPGK	8.01416	6.90317	9.04079	5.10572	10.0818	6.06758	11.2252	0.713943	0.61497	0.805401	0.454845	0.89814	0.540532	0.805828	0.536782	-0.311456	-0.897591
AGTCAATGCATGTGTTGATG	ADPGK	12.2963	5.69679	18.7526	19.5751	11.6753	11.678	13.9963	0.87854	0.407021	1.33982	1.39859	0.834172	0.834364	1.01751	0.879993	0.0250461	-0.184435
TTCTCTCACGACCTCTCCAA	ADPGK	6.22993	6.04865	6.2332	3.94971	6.37409	4.17665	15.5987	0.399388	0.387767	0.399598	0.253208	0.408631	0.267757	0.402539	0.302911	-1.3128	-1.72304
CGGCTTGGATGCCCTAGACG	ADPRH	5.75413	19.4193	1.83641	2.06156	2.77683	1.82858	5.12869	1.12195	3.78641	0.358066	0.401965	0.541431	0.35654	0.673816	1.51497	-0.569574	0.599292
ATCCAAGTGAGCATCGAGAG	ADPRH	13.3222	5.49572	9.19971	6.53147	6.73698	2.82599	9.67771	1.37659	0.567875	0.950608	0.674898	0.696133	0.292011	1.00778	0.511595	0.0111766	-0.966927
GGAGAAGATACACCGGCAGT	ADPRH	2.20055	0.402126	2.34849	0.732141	1.45153	0.519484	1.84879	1.19026	0.217508	1.27028	0.396011	0.785123	0.280986	1.08189	0.298168	0.113554	-1.7458
GACCCTCATCGAGGTCAGCG	ADPRHL1	7.99929	1.87659	3.44327	1.94595	11.6595	10.7845	6.18677	1.29297	0.303323	0.556554	0.314535	1.88459	1.74316	1.24471	0.787004	0.315804	-0.345556
ACTCCACGCTGACCTCGATG	ADPRHL1	23.864	18.6151	17.852	12.273	13.474	24.4989	15.7376	1.51637	1.18284	1.13435	0.779851	0.856162	1.55671	1.16896	1.17313	0.225227	0.230366
CCAGGCGAGAAGGTAGTTAT	ADPRHL1	13.0397	11.913	8.24619	13.4675	12.0698	16.9352	7.95511	1.63917	1.49753	1.03659	1.69294	1.51723	2.12885	1.39766	1.77311	0.483017	0.826278
CTCAAAGACATCGCGACATT	ADPRHL2	17.3814	23.4239	18.8055	29.9407	15.9037	15.9793	14.4447	1.2033	1.62162	1.3019	2.07278	1.101	1.10624	1.20207	1.60021	0.265518	0.678265
AGGAGCCTTTCCCGTTAAAC	ADPRHL2	7.01796	3.88722	6.60401	5.27912	8.58294	7.43902	5.05927	1.38715	0.768337	1.30533	1.04346	1.69648	1.47037	1.46299	1.09406	0.548917	0.129687
TTACAATGGCGCCATCCTGC	ADPRHL2	12.1922	20.1733	11.8837	12.0225	16.6137	38.1301	16.1285	0.755941	1.25079	0.736812	0.74542	1.03008	2.36414	0.840944	1.45345	-0.249918	0.539481
ATGTCTGTAGTATCGCCGCC	ADPRM	8.81706	6.13242	7.18672	3.04417	11.9278	4.94549	11.4592	0.769433	0.535154	0.627159	0.265653	1.04089	0.431575	0.812495	0.410794	-0.29957	-1.28351
AACATCTGCGATGACGCCAA	ADPRM	4.59439	3.70291	6.05662	4.16165	3.88126	3.49093	6.21145	0.739664	0.596143	0.975073	0.669995	0.624855	0.562016	0.779864	0.609385	-0.358706	-0.714575
CACACATTGTCAGAGGCGTC	ADPRM	2.15594	0.536168	1.69515	6.95534	2.85572	0.831175	3.20574	0.672526	0.167253	0.528786	2.16966	0.890816	0.259277	0.697376	0.865395	-0.519991	-0.208569
GATCAAGAGAGACCTTCTAC	ADRA1A	4.07399	2.14467	4.37913	7.34068	2.57173	1.28832	4.51298	0.902726	0.475223	0.970341	1.62657	0.569851	0.28547	0.814306	0.795754	-0.296357	-0.329605
TTCACAAACGCCATCCGTCT	ADRA1A	23.9384	16.4872	20.1652	35.7786	23.7293	21.9222	20.6318	1.16027	0.799114	0.977384	1.73415	1.15013	1.06255	1.09593	1.1986	0.132152	0.261353
GGAAGCTGGCTTCATGTCAT	ADRA1A	1.05567	0.0837763	1.51857	0.0578006	0.441769	0.623381	1.18062	0.894164	0.0709596	1.28625	0.0489579	0.374184	0.528012	0.851532	0.215976	-0.231867	-2.21105
CGCGCTTTCGTGCGCATCCT	ADRA1B	17.0988	19.6707	17.4636	31.0197	19.9743	33.434	12.4513	1.37325	1.5798	1.40254	2.49127	1.60419	2.68517	1.45999	2.25208	0.545963	1.17126
AGCGAGCCGCCGCGCGTCCA	ADRA1B	3.28595	2.11116	3.83174	19.7293	2.68217	7.21044	2.93981	1.11774	0.718128	1.3034	6.71106	0.91236	2.45269	1.11117	3.29396	0.152074	1.71982
GTACTGCCGTGTCTATATAG	ADRA1B	5.33781	2.81488	6.40978	15.6832	4.21258	8.18707	5.55893	0.960223	0.506371	1.15306	2.82127	0.757804	1.47278	0.957029	1.60014	-0.0633655	0.678197
ATACCGCAGAAGCGCTCGTC	ADRA1D	8.50482	6.60157	10.8066	5.06719	7.05253	3.20002	7.59275	1.12012	0.869457	1.42327	0.667372	0.92885	0.421458	1.15742	0.652762	0.210907	-0.615371
TGCGCGCGACCACGTACACG	ADRA1D	20.251	21.6478	11.7954	10.5968	13.5055	13.6936	15.5589	1.30157	1.39135	0.758114	0.681076	0.868026	0.880115	0.975904	0.984179	-0.0351895	-0.0230069
CTGTCGCACAAGATCCGCGC	ADRA1D	4.17807	2.11116	2.66633	1.71475	3.62882	1.3091	5.6968	0.733406	0.370587	0.468039	0.301003	0.636992	0.229796	0.612812	0.300462	-0.706483	-1.73475
GCCGCGCGACACCGACGCGC	ADRA2A	7.96955	10.9747	7.32798	6.41587	5.69566	4.7377	5.65437	1.40945	1.94092	1.29599	1.13467	1.0073	0.837883	1.23758	1.30449	0.307522	0.38349
CCCGACGGCCGTGAGCGTGT	ADRA2A	6.98823	4.02126	6.63933	7.59115	6.87897	4.46756	6.57821	1.06233	0.6113	1.00929	1.15398	1.04572	0.679146	1.03911	0.81481	0.0553535	-0.295465
TACGTCATCTCGTCGTGCAT	ADRA2A	10.2742	8.34412	12.1309	21.0972	8.72494	19.4703	12.281	0.836594	0.679435	0.987782	1.71788	0.710444	1.5854	0.84494	1.32757	-0.243079	0.408792
ACGGGCGGCACAGGATCCTC	ADRA2B	4.13346	1.03883	1.83641	1.23308	3.81815	2.18183	5.40211	0.765156	0.1923	0.339943	0.228259	0.706788	0.403885	0.603962	0.274815	-0.727469	-1.86347
TGGAGTTGTACTCCAGCGCG	ADRA2B	10.2444	3.53536	19.6355	11.2519	8.80382	12.7378	6.8092	1.5045	0.519203	2.88367	1.65245	1.29293	1.87067	1.8937	1.34744	0.921207	0.430221
AACGGACACTCGAAGTCCAC	ADRA2B	6.18532	8.34412	9.14674	27.9755	5.71144	7.50135	6.36177	0.972264	1.3116	1.43777	4.39744	0.897775	1.17913	1.1026	2.29606	0.140912	1.19916
GCGTCCCCGACTACCGAAAA	ADRA2C	6.75033	6.65184	5.26202	18.2457	3.48682	2.88833	4.88382	1.38218	1.36202	1.07744	3.73596	0.713953	0.591409	1.05786	1.89646	0.0811466	0.923309
CTACGCGCGCATCTACCGAG	ADRA2C	1.30843	1.17287	0.847574	1.00188	1.51464	1.45456	1.78564	0.732752	0.656832	0.47466	0.561074	0.84823	0.814583	0.685214	0.677496	-0.545374	-0.561715
GCGGCCTCAACGACGAGACC	ADRA2C	9.82812	20.4582	15.892	10.2114	9.73469	6.6494	9.45885	1.03904	2.16286	1.68012	1.07957	1.02916	0.702982	1.24944	1.31514	0.321284	0.395212
CCGCTTACCCGCACGCCCGT	ADRB1	11.0176	10.1034	12.1662	4.16165	10.4447	11.117	11.3516	0.970577	0.890043	1.07176	0.366613	0.920106	0.979329	0.987481	0.745328	-0.0181746	-0.424052
TACGGACGAGGCGATGGCGT	ADRB1	4.83228	1.6085	3.12543	2.08082	3.15549	4.7377	3.96262	1.21947	0.40592	0.788728	0.525113	0.796315	1.1956	0.934837	0.708877	-0.0972135	-0.496393
CCAACGGGCGTGCGGGTAAG	ADRB1	3.94017	1.15611	2.61335	1.73402	3.54993	13.3611	2.8004	1.407	0.412838	0.933206	0.619203	1.26765	4.77115	1.20262	1.9344	0.266179	0.951883
CGTCTGCAGACGCTCGAACT	ADRB2	4.35649	8.09279	2.86056	1.50282	3.12394	5.15328	2.94852	1.47752	2.7447	0.970169	0.509685	1.05949	1.74775	1.16906	1.66738	0.225349	0.737581
TGTAAACTTCCTTACGGATG	ADRB2	21.5892	20.6927	18.576	11.7721	26.017	40.1457	16.9236	1.27568	1.22271	1.09764	0.695598	1.53732	2.37217	1.30354	1.43016	0.38244	0.516176
CCCTTTCCTGCGTGACGTCG	ADRB2	2.28976	0.854518	1.48325	3.54511	2.08263	1.99482	2.16519	1.05753	0.394663	0.685047	1.63732	0.961869	0.921315	0.901483	0.984433	-0.149627	-0.0226352
TTACCTACCCGTCGAGCCGT	ADRB3	11.2406	4.1553	9.48223	4.12311	11.9278	20.4469	14.6904	0.765171	0.282859	0.645473	0.280668	0.811945	1.39186	0.740863	0.651795	-0.432721	-0.617509
GTGACCAACCCGCTGCGTTA	ADRB3	8.34126	1.30691	4.48508	1.36795	3.07661	8.31175	3.52621	2.3655	0.370627	1.27193	0.387937	0.872496	2.35713	1.50331	1.03857	0.58814	0.0545921
CAACGTGTTCGTGACTTCGC	ADRB3	1.7991	3.98775	3.60219	0.982611	4.40191	3.30392	2.59719	0.692709	1.53541	1.38696	0.378336	1.69488	1.27211	1.25818	1.06195	0.33134	0.0867213
TGTATGAGTCGAAGATCTCC	ADRBK1	13.9021	21.3965	14.656	47.4543	12.3064	17.2677	19.5946	0.709488	1.09196	0.74796	2.42181	0.628052	0.881247	0.695167	1.465	-0.524569	0.550905
CTTCGACTCATACATCATGA	ADRBK1	10.1552	6.5178	13.6495	5.06719	12.9217	28.0522	11.5771	0.877183	0.562991	1.17901	0.437691	1.11615	2.42307	1.05745	1.14125	0.0805841	0.190618
GGCCGACGTGAGCTACCTGA	ADRBK1	4.69847	14.8787	7.75177	3.1983	4.52813	1.66235	6.56951	0.715193	2.26481	1.17996	0.48684	0.689265	0.25304	0.861474	1.00156	-0.215122	0.00225272
CAGCAAGAGGATCGTCCTGC	ADRBK2	11.2852	4.38988	11.3716	16.5117	6.12166	6.89875	7.10102	1.58924	0.618203	1.60141	2.32526	0.862081	0.971515	1.35091	1.30499	0.433931	0.384041
TTATGATGCCTACATCATGA	ADRBK2	9.15904	6.8529	6.65699	3.10197	7.22608	2.90911	8.75464	1.04619	0.782773	0.760395	0.354323	0.8254	0.332294	0.877329	0.489797	-0.18881	-1.02975
CTGATTGAAAATCTTGTCAA	ADRBK2	6.48269	2.94893	9.07611	13.0629	8.23584	8.12473	6.42646	1.00875	0.458873	1.4123	2.03268	1.28155	1.26426	1.2342	1.25194	0.303578	0.324164
CGCCTAGCGCAGAGAGTTCG	ADRM1	10.5121	5.52924	11.6188	7.14801	8.91427	5.25718	7.85019	1.33909	0.704344	1.48007	0.910553	1.13555	0.669689	1.31823	0.761529	0.398607	-0.39303
CGCTTGAACTCACAGTCGTC	ADRM1	12.103	14.3425	17.34	10.5968	19.0907	8.00006	13.8773	0.872146	1.03352	1.24952	0.763607	1.37568	0.576486	1.16578	0.791206	0.2213	-0.337875
ACATCCGCGTTGGCGAGGAT	ADRM1	0.594743	0.0502658	0.370814	0.0192669	0.899315	0.145456	0.527437	1.12761	0.0953019	0.703048	0.0365292	1.70507	0.275778	1.17857	0.13587	0.237042	-2.8797
CTCGGACACGCTTCAAGTTC	ADSL	9.27798	10.6396	9.60584	2.87076	11.8173	6.58706	9.82913	0.943928	1.08246	0.977283	0.292067	1.20228	0.670157	1.04116	0.68156	0.0581946	-0.553088
CGAGCCAGTCTACCCACATT	ADSL	2.05186	0.167553	0.635681	0.173402	1.70397	0.270132	3.62363	0.566245	0.0462389	0.175426	0.0478531	0.470237	0.0745473	0.403969	0.0562131	-1.30768	-4.15295
TCCGAGATGACCTGCGCTTC	ADSL	15.493	23.5244	15.0798	10.9821	16.4559	20.3014	10.2334	1.51397	2.29879	1.47359	1.07317	1.60806	1.98385	1.53188	1.78527	0.615299	0.836143
CCTTTCTAGGACTAGAAGGC	ADSS	6.30427	4.18881	2.2602	3.98824	3.56571	13.0287	2.97155	2.12154	1.40964	0.760612	1.34214	1.19995	4.38447	1.3607	2.37875	0.444351	1.2502
ATATCTGACAGAGCTCATAT	ADSS	4.29702	1.30691	5.57986	1.02114	3.07661	3.13769	5.09652	0.843128	0.256432	1.09484	0.200361	0.603668	0.615653	0.847212	0.357482	-0.239206	-1.48406
CCAATGAATGCAGTGACATT	ADSS	7.77626	2.94893	9.21737	2.48543	5.03301	7.10655	6.13585	1.26735	0.480606	1.50222	0.405067	0.820263	1.1582	1.19661	0.681291	0.258952	-0.553657
CTCTCATGCAGGCAACGGGG	ADSSL1	5.26347	3.09972	7.13375	1.19455	4.4808	3.96886	4.83224	1.08924	0.641467	1.47628	0.247203	0.927271	0.821329	1.16426	0.57	0.219418	-0.810967
CCAGTCGATGTTCCCCACCC	ADSSL1	23.6113	17.0569	18.8232	14.8548	25.733	14.6702	26.3281	0.896811	0.647858	0.714949	0.564218	0.9774	0.557209	0.863053	0.589762	-0.212479	-0.761795
ACATTGAAGGCCAACTCAAA	ADSSL1	9.4118	11.3433	13.6142	24.7001	9.1036	4.32211	9.36165	1.00536	1.21168	1.45425	2.63844	0.972435	0.461683	1.14401	1.43727	0.194104	0.523328
CCGGCTGATGTAAGCAATGC	ADTRP	4.83228	1.44095	2.52506	14.1226	5.42745	12.2806	6.44112	0.750224	0.223711	0.392023	2.19257	0.842625	1.9066	0.661624	1.44096	-0.595917	0.52703
TAGATACTGTCATCCCCGTG	ADTRP	9.44154	6.71886	10.2415	7.62968	9.78203	10.7637	9.03632	1.04484	0.743539	1.13337	0.844335	1.08252	1.19116	1.08691	0.926345	0.120236	-0.110379
GACGACTTCAGCCAATGTGA	ADTRP	24.0722	30.6454	28.3054	8.80496	17.7339	20.7378	20.2048	1.19141	1.51674	1.40093	0.435786	0.877707	1.02638	1.15668	0.992969	0.209993	-0.0101791
GCTGACCGACGACGAGATCG	AEBP1	8.1331	2.29547	4.29084	2.87076	4.6228	1.99482	5.88017	1.38314	0.390375	0.729714	0.488211	0.786167	0.339245	0.96634	0.405943	-0.049397	-1.30065
GAACTCCTCGATCTCGTCGT	AEBP1	1.88831	0.469147	1.74812	4.75892	1.29375	1.12209	3.20552	0.589081	0.146356	0.545348	1.4846	0.403602	0.350049	0.512677	0.660336	-0.963878	-0.598728
GGGCGCCCCTCTCAAATAAC	AEBP1	4.07399	0.904784	2.22488	2.48543	4.46502	4.61302	3.08605	1.32013	0.293185	0.720948	0.805374	1.44684	1.4948	1.16264	0.864452	0.217403	-0.210142
TTTCTTCGATGCACAAACAC	AEBP2	6.82467	3.55211	4.94418	3.62217	5.99544	8.83123	13.4463	0.507551	0.264171	0.367699	0.269381	0.445881	0.65678	0.440377	0.396777	-1.18319	-1.3336
TGTGCATCGAAGAAATCATG	AEBP2	5.62032	1.18962	2.24254	6.83974	6.02699	2.86755	13.1899	0.426107	0.0901918	0.170019	0.518558	0.456939	0.217405	0.351021	0.275385	-1.51037	-1.86048
GTTCTGCTGACTGAAGTGTG	AEBP2	2.40871	3.36781	9.64115	1.75329	3.34482	7.79226	4.8264	0.499069	0.697788	1.99759	0.36327	0.693026	1.61451	1.06323	0.891856	0.0884502	-0.165118
TTGGGACATAGGTCGTATCC	AEN	13.5453	21.6143	14.3734	28.8425	16.519	16.2702	13.0921	1.03462	1.65095	1.09787	2.20305	1.26176	1.24276	1.13142	1.69892	0.17813	0.764617
TCGCTGACTACCGTACCCGC	AEN	1.38278	0.100532	0.741627	0.154135	1.71974	5.9429	3.00814	0.459678	0.0334198	0.24654	0.0512393	0.571697	1.97561	0.425972	0.686755	-1.23117	-0.542133
CTACTGATGAGTGCCCGTGC	AEN	8.77245	17.4087	6.02131	3.4295	8.69338	2.18183	12.5777	0.697458	1.38409	0.478727	0.272664	0.691172	0.173468	0.622452	0.610074	-0.683965	-0.712945
CACGTCCGTGGCACGCGTCC	AES	12.7572	11.7789	15.327	12.1959	8.94582	14.4001	12.7222	1.00275	0.925856	1.20474	0.958632	0.703165	1.13189	0.970219	1.00546	-0.0436179	0.00785317
TCCAGGCTGAGATCGTCAAA	AES	6.22993	2.93217	3.07246	3.94971	7.87295	9.47539	5.50713	1.13125	0.532431	0.557905	0.717199	1.42959	1.72057	1.03958	0.990066	0.0560025	-0.0144038
CACGACCTGGACGCGTGCCA	AES	6.51243	6.93668	9.34097	2.60103	7.38385	9.01825	7.95941	0.818206	0.871507	1.17358	0.326787	0.927689	1.13303	0.973157	0.777108	-0.0392553	-0.363813
ATAAGAGCTGCTCATCGCAT	AFAP1	18.4965	20.609	14.1262	60.7099	11.202	17.33	12.2631	1.5083	1.68057	1.15193	4.95061	0.913471	1.41318	1.19123	2.68145	0.252458	1.42302
TTATGAGTCGTATGATGAAG	AFAP1	4.87689	2.64733	6.81591	3.56437	10.6498	4.32211	6.99875	0.696823	0.378258	0.973875	0.509287	1.52167	0.617554	1.06412	0.5017	0.0896644	-0.995104
ATCTCCGGCAGGGGCATCTG	AFAP1	8.01416	4.72498	7.46925	14.4694	6.61076	19.2209	6.60014	1.21424	0.715891	1.13168	2.19229	1.00161	2.9122	1.11584	1.94013	0.158134	0.956151
GTACCTCAGCGATACCACCC	AFAP1L1	9.94707	3.6694	10.4711	11.9455	8.12539	4.1351	8.27999	1.20134	0.443165	1.26462	1.44269	0.981329	0.499408	1.1491	0.795088	0.200501	-0.330813
GCACGAGCTGCGTTTCACCC	AFAP1L1	10.0214	5.47897	9.67647	11.3867	11.0442	5.77667	14.4304	0.694466	0.379683	0.670562	0.789079	0.765345	0.400312	0.710124	0.523025	-0.493857	-0.935049
GGGCACGTAGATGATGCTGC	AFAP1L1	10.2742	5.07684	6.97483	6.20393	3.37638	5.31952	5.34877	1.92085	0.94916	1.30401	1.15988	0.631243	0.994531	1.28537	1.03452	0.362179	0.0489667
GCCCCGATGGAGCGGTACAA	AFAP1L2	6.8098	2.56355	8.54637	5.56813	9.22982	3.28314	6.80788	1.00028	0.376557	1.25537	0.817895	1.35576	0.482256	1.2038	0.558903	0.267597	-0.839331
AAAGCCGGAGGAGCTCCGCC	AFAP1L2	3.1224	0.552924	3.56687	1.05968	3.09238	0.353249	2.89926	1.07696	0.190712	1.23027	0.3655	1.06661	0.121841	1.12462	0.226018	0.169432	-2.14549
CTTCCTCAAGATTCTTGACC	AFAP1L2	12.4153	2.73111	12.3958	7.01314	17.3552	4.40523	14.5699	0.852116	0.187448	0.850779	0.481344	1.19117	0.302351	0.964688	0.323715	-0.0518662	-1.62721
CCTGGTTTAGAGTTACCATT	AFF1	10.3337	5.94812	8.617	8.61229	16.4243	5.90134	11.8353	0.873122	0.502575	0.728077	0.727679	1.38774	0.498622	0.996314	0.576292	-0.00532792	-0.795128
TACTTGTCAAACTTCACTTG	AFF1	9.09956	9.61752	13.208	14.1034	17.5603	12.0105	16.1907	0.562024	0.594015	0.815779	0.871078	1.08459	0.741814	0.820799	0.735636	-0.284899	-0.442937
CCTTCAGCTCAGTGACAGTG	AFF1	1.53146	0.134042	0.229551	0.0385338	1.2622	0.0831175	0.709385	2.15886	0.188955	0.323592	0.0543199	1.77928	0.117168	1.42058	0.120148	0.506478	-3.05712
GAATTCGCCGTGCAAGCGCC	AFF2	9.24825	10.0699	9.959	5.24059	8.91427	10.4728	7.99644	1.15655	1.2593	1.24543	0.655366	1.11478	1.30968	1.17225	1.07478	0.229282	0.104045
CATAGTTTCCAAGCGTGTTC	AFF2	4.9661	4.62445	7.43393	2.08082	6.59498	9.14292	4.49634	1.10448	1.02849	1.65333	0.462782	1.46674	2.03342	1.40818	1.1749	0.493836	0.232534
AAGATTTCTTCAACACAGCT	AFF2	4.04425	8.22683	3.44327	2.46616	7.47852	5.2364	5.88745	0.686927	1.39735	0.584849	0.418884	1.27025	0.889417	0.847341	0.901884	-0.238986	-0.148987
AGAAACCGACCGCGTATGTG	AFF3	2.91424	0.217818	0.971179	0.558739	1.23064	1.01819	1.3402	2.17448	0.162527	0.724653	0.416908	0.918254	0.759731	1.27246	0.446389	0.347625	-1.16363
TCCGAAGACGACTTCAGCTT	AFF3	12.4747	9.11486	11.0185	4.62405	10.9811	15.2521	11.5102	1.0838	0.791895	0.957279	0.401735	0.954034	1.32509	0.99837	0.839574	-0.0023528	-0.252271
TGTAGTGCTACAGATAGACG	AFF3	7.41941	3.43483	4.50274	12.273	8.42517	9.41306	10.6777	0.69485	0.321682	0.421695	1.1494	0.789042	0.881561	0.635196	0.784215	-0.654727	-0.350678
GGGCAACTTACAACTTTGTA	AFF4	4.99584	7.4896	4.44976	1.73402	5.80611	2.1195	5.56345	0.897974	1.34621	0.799821	0.31168	1.04362	0.380968	0.913804	0.679621	-0.130044	-0.557198
GCAACATGAACCGTGAAGAC	AFF4	0.72856	1.37393	2.01299	0.366071	1.16753	1.43378	2.36884	0.307559	0.580001	0.849777	0.154536	0.49287	0.605264	0.550069	0.4466	-0.862316	-1.16294
GAGTCTCAGCAGTCCAATTT	AFF4	16.177	9.70129	18.0992	15.6254	13.5055	14.3585	10.5823	1.52869	0.91675	1.71034	1.47657	1.27624	1.35685	1.50509	1.25006	0.589848	0.321993
ATGGGCGGACTCTTCAGTGT	AFG3L2	1.42738	0.234574	2.64867	0.192669	0.820428	0.187014	2.39077	0.597038	0.0981162	1.10787	0.0805885	0.343164	0.0782234	0.682691	0.0856427	-0.550695	-3.54553
TGAAGAGTCCGCCCATCCCT	AFG3L2	4.10372	3.0327	3.47859	26.1837	2.41395	2.6182	5.6881	0.721458	0.533166	0.611555	4.60324	0.424387	0.460295	0.5858	1.86557	-0.77152	0.899615
AGTTTCCAGATTCCGTTCAA	AFG3L2	2.82503	0.6367	2.33083	4.12311	4.84368	2.65976	5.41104	0.522086	0.117667	0.430755	0.761982	0.895148	0.491543	0.615996	0.457064	-0.699006	-1.12953
AATTTCTTACCTATATCCCG	AFM	2.98858	4.80876	3.95535	6.91681	5.66411	2.97145	5.30734	0.563104	0.906059	0.74526	1.30325	1.06722	0.559876	0.791862	0.923063	-0.336679	-0.115499
TAACCCTGCCCACACAACCT	AFM	12.1327	6.71886	21.154	8.9591	16.3612	13.9222	17.0681	0.710842	0.393649	1.23939	0.524902	0.958584	0.815683	0.969605	0.578078	-0.0445311	-0.790663
TGCATTTGCTCAGTATGTTC	AFM	10.3783	6.81939	12.0073	2.36983	5.75877	3.96886	7.49577	1.38455	0.909765	1.60188	0.316155	0.768269	0.52948	1.25156	0.585133	0.323733	-0.773163
ACAACCTTCAGACGACTCGT	AFMID	0.802902	0.35186	1.94236	2.7359	1.18331	0.228573	2.36686	0.339227	0.148661	0.820647	1.15592	0.499949	0.0965722	0.553274	0.46705	-0.853934	-1.09835
GCTTACGGCATCGCCCCCAA	AFMID	6.12585	8.84678	6.28617	2.87076	8.17273	4.75848	5.46272	1.12139	1.61948	1.15074	0.525519	1.49609	0.871082	1.25607	1.00536	0.328922	0.00771382
TTCCCCGACGAGTCGTCTGA	AFMID	16.519	5.16062	13.4199	5.14426	13.8526	10.3273	11.9442	1.38302	0.432062	1.12355	0.430692	1.15978	0.864635	1.22212	0.575796	0.289382	-0.79637
AACTTATCTCTGCAGTACAT	AFP	9.51588	6.08216	6.39212	2.29276	13.6002	11.2832	10.2449	0.928838	0.593675	0.62393	0.223794	1.3275	1.10134	0.96009	0.639604	-0.0587588	-0.644748
TGAAGACTGTTCATCTCCAG	AFP	21.7973	14.2922	20.8362	30.8655	15.3041	27.4288	16.908	1.28917	0.845294	1.23233	1.8255	0.905142	1.62224	1.14221	1.43101	0.191832	0.517033
TTCAGGGTGTTTAGAAAACC	AFP	2.95884	0.720476	3.63751	0.366071	5.86922	11.8235	3.68182	0.803637	0.195685	0.987965	0.0994267	1.59411	3.21131	1.12857	1.16881	0.174497	0.225038
GACAGCTTTATTAAACCGCC	AFTPH	6.37861	4.1553	5.24436	8.24622	5.44322	1.12209	4.781	1.33416	0.869129	1.09692	1.72479	1.13851	0.234697	1.18986	0.942872	0.250795	-0.0848662
ATGCTTCGAAAATTCGCTCC	AFTPH	13.3222	28.8861	15.9097	10.3848	10.3973	9.03903	9.86286	1.35075	2.92877	1.61309	1.05292	1.05419	0.916472	1.33934	1.63272	0.421526	0.70728
ATGTACATCTGATCAGTTCC	AFTPH	13.9616	28.4337	11.5659	8.16916	11.1231	11.0546	11.5669	1.20702	2.45818	0.999905	0.70625	0.961629	0.955708	1.05619	1.37338	0.0788639	0.457731
ACCACCTGGTATCTTAAAGC	AGA	5.65005	4.18881	8.75827	2.48543	3.96014	5.73511	6.15855	0.917432	0.680162	1.42213	0.403573	0.643031	0.931242	0.994198	0.671659	-0.00839526	-0.574199
TGCAGCACTACTATGGATGT	AGA	14.4076	11.1422	11.6541	15.2016	20.416	15.6261	12.8396	1.12213	0.867804	0.907673	1.18396	1.59009	1.21702	1.20663	1.0896	0.270981	0.123794
GTGCATACCCTCCAATAATT	AGA	5.09992	2.2452	2.20722	5.9342	3.0135	8.665	5.16374	0.98764	0.434802	0.427447	1.14921	0.583588	1.67805	0.666225	1.08735	-0.585919	0.120818
CCTGACGGGCACATATGTCC	AGAP1	12.222	4.47365	14.5147	16.0686	16.5032	15.8962	11.8371	1.03252	0.377936	1.22621	1.35748	1.3942	1.34292	1.21764	1.02611	0.28409	0.0371889
GGTGGACCGACTCGAAGCGC	AGAP1	2.40871	2.5468	2.78993	1.25235	4.70168	1.74547	3.15559	0.763313	0.807074	0.884122	0.396866	1.48995	0.553134	1.0458	0.585691	0.0646011	-0.771788
CATATGTGCCCGTCAGGTAC	AGAP1	2.37897	1.35718	3.23138	5.10572	6.80009	8.85201	2.99988	0.793023	0.452411	1.07717	1.70198	2.26679	2.95079	1.37899	1.70173	0.463616	0.766999
GCTATACTTCTTGTAGTTCA	AGAP11	13.6196	25.9706	14.4088	9.34443	14.9255	26.3482	11.0891	1.2282	2.342	1.29936	0.842669	1.34596	2.37605	1.29117	1.85357	0.368683	0.890308
ACTTTGATATAATGCCTCAT	AGAP11	21.0836	49.6458	16.1039	15.1052	17.1028	17.9326	13.9018	1.51661	3.57117	1.1584	1.08656	1.23025	1.28994	1.30175	1.98256	0.380456	0.987363
CATCTTCTTCATCCCCTAGC	AGAP11	4.90663	0.686966	3.86706	2.6203	5.33278	21.6105	7.14808	0.686426	0.0961049	0.540992	0.366573	0.746044	3.02327	0.657821	1.16198	-0.604234	0.216587
GGTGGACGACCCCGAACTCC	AGAP2	3.6428	8.15981	5.88004	1.54135	3.91281	3.51171	5.25102	0.693732	1.55395	1.11979	0.293534	0.745153	0.668768	0.852892	0.83875	-0.229565	-0.253687
AGCAGGCTCTAAACCGCCTC	AGAP2	6.7652	2.22845	7.61051	3.17903	5.36434	1.74547	6.57083	1.02958	0.339143	1.15823	0.48381	0.816387	0.265639	1.0014	0.362864	0.0020154	-1.4625
TTACCTACCAGGCGCAGTTC	AGAP2	13.7534	9.76832	10.8419	10.4234	7.96762	5.27796	12.8869	1.06724	0.758006	0.841313	0.808838	0.618274	0.409561	0.842277	0.658802	-0.247633	-0.602084
CATAGGTCCCCGTCAGATAG	AGAP3	5.84335	5.86434	7.31033	2.46616	14.5942	6.06758	6.59992	0.885366	0.888547	1.10764	0.373665	2.21126	0.919341	1.40142	0.727184	0.486892	-0.459607
GGGCTGACTTCCCGCTAGAC	AGAP3	8.11824	7.37231	7.39862	4.45065	8.80382	16.6235	8.63782	0.939848	0.853492	0.856537	0.515251	1.01922	1.9245	0.938534	1.09775	-0.0915185	0.134547
CAGCTTCCGCAACGCCAGCG	AGAP3	4.52004	7.03721	6.35681	8.86276	5.82188	9.05981	7.13078	0.633878	0.986878	0.89146	1.24289	0.816444	1.27052	0.780594	1.16676	-0.357355	0.222511
TAGCCTTTCTGCCAATCCAG	AGAP5	6.02177	2.53004	4.78526	0.558739	2.47706	2.82599	9.26059	0.650258	0.273205	0.516734	0.0603352	0.267484	0.305164	0.478159	0.212901	-1.06444	-2.23174
TATTGTGCTTGACTCTGGAT	AGAP6	6.39348	2.49653	6.44509	2.6203	5.77455	10.4312	8.41113	0.760121	0.296813	0.766258	0.311527	0.686537	1.24017	0.737639	0.61617	-0.439014	-0.698599
AGTCAAGCACAATATTCCAG	AGAP6	0.93672	1.7593	1.5892	0.269736	0.694208	0	7.52036	0.124558	0.233939	0.21132	0.0358675	0.0923106	0	0.142729	0.0899354	-2.80864	-3.47497
TAACCTTTCTGCCAATCCAG	AGAP9	2.48305	1.94361	4.83824	0.462405	7.2103	1.26754	15.6605	0.158555	0.124109	0.308945	0.0295268	0.460413	0.0809388	0.309304	0.0781915	-1.6929	-3.67684
TAACTCTTCTGCCAATCCAG	AGAP9	2.51279	1.20638	3.1784	0.327537	2.60328	1.55845	10.4559	0.240323	0.115378	0.303983	0.0313256	0.248978	0.149051	0.264428	0.0985848	-1.91905	-3.34249
CGTAGGCGTTGGCTGTGTCA	AGBL1	11.2704	26.6576	10.5417	7.32141	12.9849	21.6937	12.5995	0.894513	2.11578	0.836679	0.58109	1.03059	1.72179	0.920594	1.47289	-0.119364	0.558646
ACGCCTACGTGCAGATCCGA	AGBL1	7.15178	3.90398	4.52039	2.25422	4.25991	2.84677	11.0841	0.645226	0.352213	0.407825	0.203374	0.384325	0.256833	0.479125	0.270806	-1.06152	-1.88467
GAAAGCGCACCCAAGCAATC	AGBL1	3.07779	1.2734	2.10128	6.74341	3.64459	6.60784	3.91766	0.78562	0.325041	0.536361	1.72128	0.930299	1.68668	0.75076	1.24434	-0.413576	0.315376
TACCGTCACCTCCAATATTA	AGBL2	5.23373	4.42339	6.07428	5.91493	5.1119	8.02084	10.0413	0.521222	0.44052	0.604931	0.589061	0.509088	0.798786	0.54508	0.609456	-0.875459	-0.714406
CCCCAAGAGAGCCATTCAAC	AGBL2	5.04044	6.43402	6.12725	7.97649	7.3523	4.6338	6.09519	0.826954	1.05559	1.00526	1.30865	1.20625	0.760239	1.01282	1.04149	0.0183784	0.0586543
AACCCTCAATGCCTGTTGAA	AGBL2	12.4153	3.35105	10.1885	4.14238	9.41915	6.91953	12.3174	1.00794	0.272058	0.827165	0.336302	0.7647	0.561767	0.866602	0.390042	-0.206558	-1.3583
TGAGCCAGTGTATATCCCAA	AGBL3	18.9277	14.4765	15.3799	29.9215	16.803	7.252	17.3328	1.09201	0.835209	0.887329	1.72629	0.969431	0.418397	0.982924	0.993298	-0.0248476	-0.0097022
GGCCACCGTGTTGGGCTCAA	AGBL3	17.1732	16.0013	13.8261	12.1381	15.0675	22.8989	11.848	1.44946	1.35055	1.16696	1.02449	1.27174	1.93273	1.29605	1.43592	0.374124	0.521978
GGTTCCGTTTCTAAGCCCGT	AGBL3	11.1217	11.3601	17.4989	8.24622	14.6573	23.0028	8.39801	1.32432	1.35271	2.08369	0.981925	1.74532	2.73907	1.71778	1.69124	0.780545	0.758077
GTAATCCACGCTTCCGAGTC	AGBL4	11.0919	29.9919	12.2015	6.74341	11.4387	12.6131	8.65083	1.28218	3.46694	1.41045	0.77951	1.32226	1.45802	1.3383	1.90149	0.420399	0.927131
TGTTTACTACTACCGCTGCC	AGBL4	13.1141	6.76912	13.3316	8.47743	11.8331	17.3716	10.4981	1.24919	0.644797	1.26991	0.807522	1.12717	1.65474	1.21542	1.03569	0.281459	0.0505859
TTACTTCTTTCGGGAGCAGC	AGBL4	13.9913	5.59626	6.78059	20.5192	7.96762	4.5299	7.46382	1.87455	0.749785	0.908462	2.74916	1.0675	0.606915	1.2835	1.36862	0.360088	0.452721
TCTCGAATGCGTTCCCAGCG	AGBL5	16.2067	10.1704	11.8307	10.2692	17.6708	10.5351	14.0226	1.15576	0.725288	0.843688	0.732334	1.26016	0.751296	1.08653	0.736306	0.119734	-0.441623
CCTCGACCATTCCGTTTCGC	AGBL5	1.87344	5.79732	2.52506	0.520206	2.65061	2.47275	4.26591	0.439166	1.35899	0.591917	0.121945	0.621348	0.579653	0.55081	0.686862	-0.860372	-0.541907
GCTGGGAACGCATTCGAGAC	AGBL5	4.66873	3.60238	5.52689	1.04041	4.54391	0.935072	6.58009	0.709524	0.547467	0.839941	0.158115	0.690554	0.142106	0.746673	0.282563	-0.421451	-1.82336
TCTTACGGTAGACACGGACT	AGER	17.3814	10.1872	8.36979	22.311	11.7069	14.0261	12.518	1.38851	0.813803	0.66862	1.78232	0.935203	1.12047	0.997444	1.23886	-0.00369269	0.309017
CAAAACATCACAGCCCGGAT	AGER	7.38968	4.35637	4.13192	2.58176	5.14345	3.78185	6.53027	1.1316	0.667103	0.632734	0.395353	0.787632	0.579125	0.850656	0.547194	-0.233352	-0.869876
TCCCGACAGCCGGAAGGAAG	AGER	9.8876	10.6899	8.24619	15.7988	9.57692	5.04939	8.01539	1.23358	1.33367	1.02879	1.97106	1.19482	0.629962	1.1524	1.31156	0.204637	0.391288
CCCCACCTACGTTAACATGA	AGFG1	2.45331	0.284839	1.67749	0.154135	3.42371	0.66494	3.93287	0.623798	0.0724254	0.426531	0.0391915	0.870538	0.169073	0.640289	0.0935632	-0.643205	-3.41792
TGCTTCGACTGCGACCAGCG	AGFG1	12.2368	18.3973	7.80474	7.84162	9.60847	10.1196	9.05319	1.35166	2.03213	0.862099	0.866172	1.06134	1.11779	1.0917	1.3387	0.126574	0.42083
GAGGATTAAATCCACCACAC	AGFG1	12.1476	32.7733	13.5965	51.3077	15.0675	10.5144	10.3275	1.17624	3.17341	1.31654	4.96808	1.45897	1.0181	1.31725	3.05319	0.397529	1.61032
GAGATTGACTTGACACGATG	AGFG2	12.5193	4.17206	13.5435	1.96522	11.0127	5.73511	12.6561	0.989194	0.329648	1.07012	0.155279	0.870147	0.45315	0.976487	0.312692	-0.0343278	-1.67718
ATCACCCAGAAGTGTCCGAA	AGFG2	9.70917	47.853	9.4116	13.2363	8.10962	7.31434	10.0137	0.969586	4.77874	0.93987	1.32182	0.80985	0.730431	0.906435	2.277	-0.141724	1.18713
GAGAGTTACCTGGCTCGAGG	AGFG2	3.56846	0.402126	3.44327	2.08082	2.55595	2.76366	3.9819	0.896168	0.100988	0.864729	0.52257	0.641891	0.694054	0.800929	0.439204	-0.320253	-1.18704
TCTATAGTATTTCCACTAGT	AGGF1	8.93601	27.2273	7.62817	6.68561	6.95786	5.50653	11.3962	0.784119	2.38915	0.669358	0.58665	0.61054	0.483188	0.688006	1.15299	-0.539508	0.205386
GACGAAGCCATTACCAGTGA	AGGF1	4.62412	4.62445	4.80292	5.85713	3.17127	4.19743	4.34624	1.06394	1.06401	1.10507	1.34763	0.729658	0.965762	0.966223	1.1258	-0.0495719	0.170953
AGCTAATGATGAGCCTTCTA	AGGF1	7.06257	2.21169	4.62634	1.42575	6.7212	0.914292	5.47418	1.29016	0.404023	0.84512	0.26045	1.2278	0.167019	1.12103	0.277164	0.16482	-1.85119
AACTACCCTTTGCAAGCTGC	AGK	12.326	12.5664	13.7378	42.8303	12.6851	3.05457	14.2223	0.866669	0.883572	0.96593	3.01148	0.891913	0.214773	0.908171	1.36994	-0.138965	0.454115
ACGGATGTGATCATTGTTGC	AGK	13.9467	8.21008	12.5547	7.84162	9.76625	11.4702	10.517	1.32611	0.780646	1.19375	0.745612	0.928613	1.09063	1.14949	0.872297	0.200994	-0.197108
TGTTCTTCGACGAACAGATG	AGK	9.27798	14.1917	13.8437	8.36182	13.048	7.83382	17.4769	0.530872	0.812027	0.792116	0.478451	0.746584	0.448239	0.689857	0.579573	-0.53563	-0.786939
ATCAGCACCAACACGTAAAA	AGL	5.44189	2.07765	3.88471	34.2565	3.83392	2.55586	4.95016	1.09934	0.419714	0.784765	6.92028	0.774504	0.516319	0.886202	2.61877	-0.174293	1.38889
TATGAGCTACAGTTCCGATT	AGL	3.00345	0.552924	3.40795	0.693608	3.7077	2.92989	3.85936	0.778225	0.143268	0.883036	0.179721	0.960705	0.759165	0.873989	0.360718	-0.194313	-1.47106
TGATAATCATGTGCTACCCT	AGL	12.2814	3.21701	10.0296	14.6236	13.3951	21.7352	10.4718	1.17281	0.307206	0.957771	1.39646	1.27915	2.07559	1.13658	1.25975	0.184694	0.33314
CACCGGCCGGGCCACGAACT	AGMAT	9.14417	3.65265	8.68763	14.296	13.5371	12.4468	7.02894	1.30093	0.519658	1.23598	2.03388	1.9259	1.7708	1.4876	1.44145	0.572991	0.527516
GATTCGGACCTCGCCGCATC	AGMAT	11.8205	10.1704	10.8066	4.77819	8.3305	6.56628	8.03445	1.47123	1.26585	1.34503	0.594712	1.03685	0.817265	1.28437	0.89261	0.361058	-0.163898
CAGCTGCCGGCGAATTCAAG	AGMAT	4.87689	5.5795	2.93119	6.4544	5.53789	3.07535	4.3447	1.12249	1.28421	0.67466	1.48558	1.27463	0.707839	1.02393	1.15921	0.0341137	0.213141
GCTTTAACGTCAATCTCAGC	AGMO	10.6459	4.42339	8.74061	9.0169	13.5213	5.56887	10.4608	1.01769	0.422853	0.835557	0.861968	1.29256	0.532355	1.0486	0.605725	0.0684703	-0.723264
TTGACGTTAAAGCATCATCC	AGMO	22.6448	42.5919	26.5926	11.8684	17.8285	15.5637	19.9365	1.13585	2.13637	1.33386	0.595309	0.894265	0.780665	1.12133	1.17078	0.165205	0.227473
AAAACAACATGCGAAATCCC	AGMO	0.862377	2.19494	2.68398	1.56062	3.75504	2.03638	2.77197	0.311106	0.791833	0.968258	0.562999	1.35464	0.734632	0.878003	0.696488	-0.187703	-0.52183
TCAGCGCGTTCGCTTCACCA	AGO1	16.6528	6.83615	14.1969	25.0855	15.8721	7.83382	21.5311	0.77343	0.317501	0.659366	1.16508	0.737173	0.363838	0.723323	0.615474	-0.467288	-0.700231
CCTCCTGAAGGTCGACTTTG	AGO1	11.7462	7.22152	10.1179	14.6043	12.6535	18.369	8.83839	1.32899	0.817062	1.14477	1.65237	1.43165	2.07831	1.30181	1.51592	0.380514	0.600189
GAACGCGCTGAGAGTCCGTG	AGO1	5.41216	2.07765	2.63101	1.15601	4.89101	7.77149	3.62947	1.49117	0.572439	0.724902	0.318507	1.34758	2.14122	1.18788	1.01072	0.248395	0.0153845
TAACGCCTGCAAGCTCACGC	AGO2	3.43464	8.57869	4.44976	1.59915	7.05253	10.6598	10.2927	0.333698	0.833477	0.432324	0.155368	0.6852	1.03567	0.483741	0.674839	-1.04769	-0.567384
GCGTTACACGATGCACTTTC	AGO2	5.85821	9.18188	5.19139	9.26737	12.7797	17.6832	5.80744	1.00874	1.58105	0.89392	1.59577	2.20058	3.04493	1.36775	2.07392	0.451802	1.05236
GCCACCATGTACTCGGGAGC	AGO2	2.49792	0.686966	2.41912	1.75329	3.91281	4.90393	5.82529	0.428806	0.117928	0.415278	0.300978	0.671693	0.841834	0.505259	0.420247	-0.984905	-1.25069
AAGGCATTACTTCTAGTGGC	AGO3	5.59058	6.95343	5.05013	5.39473	7.00519	4.98705	6.17178	0.90583	1.12665	0.818261	0.874096	1.13504	0.808041	0.953042	0.936262	-0.0693876	-0.0950158
TCAGACTTCCACTATGATCA	AGO3	5.65005	2.31223	3.74345	15.5869	3.28171	6.62862	5.25686	1.0748	0.439849	0.712108	2.96506	0.624272	1.26095	0.803726	1.55529	-0.315225	0.637179
TCTTCTGGGCACCATGAGTA	AGO3	7.07744	8.05928	10.5594	7.68748	16.8346	15.4183	8.38611	0.843947	0.961027	1.25915	0.916692	2.00743	1.83855	1.37018	1.23876	0.454362	0.308893
GTTAACATACGTTTGATGAC	AGO4	5.67979	1.17287	7.41627	0.867009	5.317	7.50135	5.33015	1.0656	0.220044	1.39138	0.162661	0.997534	1.40734	1.1515	0.596683	0.20352	-0.744962
CCAGCACCAATGCTGCAATA	AGO4	6.67599	14.0242	9.27034	6.49294	9.15093	3.13769	9.70802	0.687678	1.44459	0.954916	0.668822	0.942616	0.323206	0.861736	0.812207	-0.214682	-0.30008
GTCTAGTCACATTACAAACT	AGO4	8.38587	4.62445	7.39862	9.5371	10.2711	5.81822	8.76621	0.956613	0.527531	0.843993	1.08794	1.17167	0.66371	0.990759	0.759727	-0.0133932	-0.396447
CTCGACGTTGCGTCCTCGCA	AGPAT1	15.2403	4.95956	12.4664	11.0014	12.3222	11.304	13.3397	1.14248	0.371789	0.934534	0.824711	0.923724	0.847394	1.00024	0.681298	0.000353266	-0.553642
TTGCCAAGCGCGAGCTACTG	AGPAT1	6.42322	4.82551	5.33265	6.1076	9.02471	5.4442	7.42337	0.86527	0.650044	0.71836	0.822753	1.21572	0.733386	0.933116	0.735394	-0.0998723	-0.44341
TCCCGTACAGGTATTTGATG	AGPAT1	17.3219	6.04865	13.2963	27.0122	11.8173	26.9093	9.85271	1.75808	0.613907	1.34951	2.7416	1.1994	2.73115	1.43566	2.02889	0.521717	1.02069
GCGATCTGCACGCAGCGCTC	AGPAT2	2.48305	0.703721	2.78993	5.703	3.5026	1.26754	5.61481	0.442232	0.125333	0.496888	1.01571	0.623814	0.22575	0.520978	0.455596	-0.940705	-1.13417
TGGCAGGTGTCCACGAGCGC	AGPAT2	5.94743	4.57419	5.57986	2.44689	5.90077	11.6364	6.56675	0.905688	0.696568	0.849715	0.372619	0.898583	1.77203	0.884662	0.947071	-0.176802	-0.078456
ATTGTCGTTGCGAGTACCCT	AGPAT2	7.83573	1.84308	7.98132	6.2232	9.21404	17.6001	13.2952	0.589367	0.138628	0.600317	0.46808	0.693036	1.3238	0.627573	0.643502	-0.672144	-0.635984
GACCAAGCACCGCGTTAGCA	AGPAT3	7.50863	6.65184	6.95717	18.0338	6.64231	11.0338	8.63848	0.869207	0.770024	0.80537	2.08761	0.768921	1.27729	0.814499	1.37831	-0.296015	0.462899
AGTACCACGTCCAGCCGATG	AGPAT3	11.1514	6.31673	12.7136	21.9835	10.2238	17.6832	11.246	0.991587	0.561685	1.1305	1.95478	0.909103	1.5724	1.0104	1.36295	0.0149207	0.446737
CAGGCCACGGTAGAGCGCTT	AGPAT3	5.93256	2.68084	3.70814	2.46616	7.57318	3.98964	6.84909	0.866181	0.391415	0.541405	0.360071	1.10572	0.582506	0.837769	0.444664	-0.255375	-1.16921
CCGCGCGCCTACCTCAAGTA	AGPAT4	7.01796	11.4103	9.87071	10.539	12.1486	5.79744	10.1953	0.68835	1.11917	0.968159	1.03371	1.19159	0.568637	0.949366	0.907171	-0.0749644	-0.140553
TCACCTGTTGCCACGAACCA	AGPAT4	4.75794	1.77606	8.08727	19.0935	5.459	5.3403	4.91467	0.968109	0.361378	1.64554	3.88499	1.11076	1.0866	1.24147	1.77766	0.312046	0.829978
GGCCCTGGACCCTCGTGAAC	AGPAT4	5.4865	1.4242	1.69515	3.89191	4.49658	1.22598	1.77958	3.08303	0.800298	0.952554	2.18698	2.52676	0.688916	2.18745	1.2254	1.12925	0.29325
GTGCGCTACGTGCTGAAAGA	AGPAT5	2.61687	2.32898	6.30383	2.71663	4.19681	0.935072	3.9203	0.667517	0.594082	1.608	0.692964	1.07053	0.23852	1.11535	0.508522	0.157494	-0.975617
AAACAAGTTGCAGAGCTACG	AGPAT5	3.56846	6.58482	4.69697	6.31954	4.9699	2.38963	6.11238	0.583808	1.07729	0.768436	1.03389	0.813088	0.390949	0.721777	0.834044	-0.470374	-0.261804
CATCTCTTTCTCGTTAAATT	AGPAT5	0.669085	1.39069	1.51857	2.36983	0.299772	0.498705	0.829949	0.806176	1.67563	1.82971	2.85539	0.361193	0.600886	0.999028	1.71063	-0.00140338	0.77453
CCCCATCTTACCGTTGGTGT	AGPAT6	3.9253	5.59626	5.1031	4.08458	8.50405	8.4572	7.53137	0.521194	0.74306	0.67758	0.542342	1.12915	1.12293	0.775975	0.802777	-0.365918	-0.316928
TCAGCGCTCGCACGCAGATC	AGPAT6	9.06982	2.76462	8.1579	2.87076	6.54765	4.98705	8.45697	1.07247	0.326904	0.964636	0.339455	0.77423	0.589697	0.937111	0.418685	-0.0937081	-1.25606
TGAGCCGAAGGCTGATGTAC	AGPAT6	4.19294	1.47446	3.63751	0.712874	9.9398	20.4469	4.31153	0.972494	0.341982	0.84367	0.165342	2.3054	4.74238	1.37386	1.7499	0.45823	0.807273
GCTGGTTATAGGAACTACAC	AGPAT9	3.62793	1.00532	3.30201	2.46616	4.51235	12.052	5.36156	0.676656	0.187504	0.615867	0.459971	0.841613	2.24786	0.711379	0.965112	-0.49131	-0.0512315
ACTGATCCCAATGAAAGCCA	AGPAT9	7.38968	6.11567	7.78709	3.04417	11.344	13.9845	12.6896	0.582341	0.481943	0.613659	0.239895	0.89396	1.10205	0.696653	0.607961	-0.521487	-0.717949
CAACACAAATGCCTCCCTTC	AGPAT9	5.85821	2.76462	7.18672	2.19642	10.0187	3.80263	5.66109	1.03482	0.488354	1.26949	0.387986	1.76975	0.671712	1.35802	0.516018	0.441505	-0.954508
CTACTTTCAGGTATCAATCA	AGPHD1	5.45676	3.55211	5.59752	1.90742	4.93835	1.72469	8.51836	0.640589	0.416995	0.657113	0.223919	0.57973	0.202467	0.62581	0.281127	-0.676203	-1.83071
TACCTTAGGTACCCTCTTAG	AGPS	10.0065	8.36087	8.2815	5.8186	5.26967	2.84677	6.17178	1.62134	1.35469	1.34183	0.942775	0.853834	0.461257	1.27234	0.919575	0.347479	-0.120961
CTTGGCCATAAAACTATATC	AGPS	5.15939	3.90398	7.16906	6.2232	12.7797	43.6367	10.6056	0.486477	0.368104	0.675968	0.586783	1.205	4.11448	0.789147	1.68979	-0.341635	0.756843
GATCGAGTATTTAGAGCTCA	AGPS	8.6089	5.5795	7.64582	57.3575	5.08034	2.59742	4.02158	2.14068	1.38739	1.9012	14.2624	1.26327	0.645871	1.76838	5.4319	0.82243	2.44146
CTTGATGATTATTCATCACT	AGR2	20.3997	11.9633	18.8762	18.0338	12.2275	15.7923	12.7635	1.59828	0.937299	1.47891	1.41291	0.958005	1.2373	1.34507	1.19584	0.427676	0.258022
GGAAACTTACAACCAGATTG	AGR2	6.2894	1.6085	2.91354	1.31015	3.3606	5.07017	3.29489	1.90884	0.488182	0.884259	0.39763	1.01994	1.5388	1.27101	0.808203	0.345978	-0.30721
GACAAACACCTTTCTCCTGA	AGR2	10.4972	11.0082	9.83539	13.5639	10.35	5.61043	9.54249	1.10005	1.1536	1.03069	1.42142	1.08462	0.587942	1.07179	1.05432	0.100021	0.0763123
GAGAGTATTGACAATCCTCC	AGR3	11.5826	10.1202	8.77592	23.7753	10.1449	16.3741	8.54007	1.35627	1.18502	1.02762	2.78397	1.18792	1.91733	1.1906	1.96211	0.25169	0.972406
GAGGATTGTCAATACTCTCA	AGR3	5.15939	14.8619	5.19139	1.25235	5.86922	6.44161	6.0651	0.850669	2.4504	0.855945	0.206484	0.967703	1.06208	0.891439	1.23965	-0.165792	0.309937
GATAAGAATTTATCACCTGA	AGR3	6.73546	14.5436	8.12258	8.03429	5.39589	15.3767	7.53589	0.893784	1.92991	1.07785	1.06614	0.716026	2.04047	0.895888	1.67884	-0.15861	0.747462
GAGGCGTCCGACCCACACAC	AGRN	5.90282	11.0417	7.85772	5.78006	5.91655	3.17924	6.96514	0.847481	1.58528	1.12815	0.829856	0.849452	0.456451	0.941694	0.957197	-0.0866697	-0.0631126
CCTTGTTGCCGCCGTCCAGC	AGRN	13.5304	35.9233	16.563	15.086	8.88271	10.078	11.9575	1.13154	3.00424	1.38516	1.26163	0.742856	0.842817	1.08652	1.7029	0.11971	0.767991
ATGTCCCGCCGGCTCCGGGC	AGRN	1.70988	0.787497	2.56038	1.63768	3.66037	1.03897	4.16793	0.410248	0.188942	0.614305	0.392925	0.878222	0.249277	0.634258	0.277048	-0.656858	-1.85179
CAGCCTTACGCAGCGACGTG	AGRP	10.9135	6.43402	16.51	9.94171	13.9631	8.89357	14.0692	0.775701	0.457311	1.17348	0.706627	0.992452	0.632129	0.980546	0.598689	-0.0283431	-0.740122
GCTCCTCACGTCGCTGCGTA	AGRP	5.54597	3.16674	4.83824	3.39097	4.67013	3.05457	6.78022	0.817964	0.467056	0.713581	0.500127	0.688787	0.450511	0.74011	0.472565	-0.434188	-1.08142
GCCCATCTGGGCTCCTCGCG	AGRP	13.9318	12.1811	11.9896	16.9741	14.1208	18.9716	12.0292	1.15816	1.01262	0.996707	1.41107	1.17387	1.57712	1.10958	1.3336	0.150016	0.41533
GGCCAGCATCCCGACCATTG	AGT	11.538	35.3703	8.22853	4.37358	13.7737	6.15069	9.53003	1.2107	3.71146	0.863431	0.458926	1.4453	0.645401	1.17314	1.60526	0.230378	0.682809
TTGCAGCGACTAGCACCAGC	AGT	5.50137	15.2305	7.53988	9.0169	3.42371	6.69096	4.56808	1.20431	3.33412	1.65056	1.97389	0.749485	1.46472	1.20145	2.25758	0.264775	1.17477
GAGTCACCGAGAAGTTGTCC	AGT	1.21922	0.586434	0.565049	0.366071	1.10442	0.290911	1.57835	0.772467	0.371549	0.358001	0.231933	0.699733	0.184314	0.610067	0.262599	-0.71296	-1.92907
TCCTACGATCCTAGAATTAT	AGTPBP1	10.0065	6.11567	14.7619	18.1494	14.5468	14.0261	12.0127	0.832996	0.509099	1.22886	1.51085	1.21095	1.1676	1.09093	1.06252	0.125565	0.0874854
CAATATTTGTGAACCACCTT	AGTPBP1	10.3931	17.9784	7.31033	6.76267	10.0818	5.31952	8.21629	1.26494	2.18814	0.889736	0.823082	1.22705	0.647436	1.12724	1.21955	0.172798	0.286352
GCTGTGAATTCAGTATCCTT	AGTPBP1	5.7244	3.04946	4.66166	3.0827	7.76251	13.9222	6.24573	0.91653	0.488247	0.746375	0.493569	1.24285	2.22907	0.968586	1.0703	-0.0460482	0.0980104
CTACAAGCATTGTGCGTCGA	AGTR1	8.47508	15.2808	11.1244	15.741	10.1134	8.5611	7.40552	1.14443	2.06343	1.50218	2.12558	1.36565	1.15604	1.33742	1.78169	0.419452	0.833243
TCTCAGCATTGATCGATACC	AGTR1	11.1366	23.4406	12.0426	19.5173	10.8707	22.9404	12.2145	0.911748	1.91908	0.985927	1.59788	0.88998	1.87813	0.929218	1.79836	-0.10591	0.846684
TCAGGCCCAGCCCTATCGGG	AGTR1	8.20745	9.18188	8.01664	10.5775	8.06228	4.77926	5.73118	1.43207	1.60209	1.39878	1.84561	1.40674	0.833905	1.41253	1.4272	0.498281	0.51319
AAGCCCGAAGTGAAGACCGC	AGTR2	6.21506	14.4598	9.60584	2.42763	7.8414	3.65717	7.57732	0.820218	1.9083	1.26771	0.32038	1.03485	0.482647	1.04093	0.903775	0.0578672	-0.145965
TTACTGAAGACGAATAGCTA	AGTR2	16.4892	11.293	17.1634	20.6156	18.7594	12.6131	13.5445	1.21742	0.833776	1.26719	1.52207	1.38503	0.931236	1.28988	1.09569	0.367233	0.131844
TTCGGGCTTGTGAACATCTC	AGTR2	9.24825	12.5664	13.1904	5.62593	11.1862	4.65458	10.4518	0.884849	1.20233	1.26202	0.538275	1.07027	0.445338	1.07238	0.728646	0.100816	-0.45671
AACTTCGAAGTGCAGCGCAC	AGTRAP	2.11134	1.35718	3.973	6.12687	3.07661	1.55845	3.39397	0.622085	0.399879	1.17061	1.80522	0.906493	0.459184	0.899729	0.888095	-0.152438	-0.171213
CACCATGCTTATGGCGTCGA	AGTRAP	17.7531	9.3997	23.5732	29.0544	21.5993	19.1586	14.9904	1.18429	0.627046	1.57255	1.9382	1.44087	1.27805	1.39924	1.2811	0.48464	0.357382
CTCCATCGACGCCATAAGCA	AGTRAP	6.30427	6.83615	7.43393	11.2133	6.5792	6.17147	7.61546	0.827826	0.897667	0.976163	1.47244	0.863927	0.810388	0.889306	1.06017	-0.169249	0.0842898
TCCTGGTCTGGAACACGTAC	AGXT	1.2787	1.23989	3.31967	0.173402	6.87897	4.84159	4.02456	0.317724	0.308081	0.824852	0.0430859	1.70925	1.20301	0.950608	0.51806	-0.0730769	-0.948809
TATGCGCTCCCCGATGTCCA	AGXT	15.8499	9.21539	13.4199	15.7796	16.8819	10.5351	15.4995	1.02261	0.594561	0.865831	1.01807	1.08919	0.679709	0.992543	0.764114	-0.0107984	-0.38814
CCGAGTGCACCCGATGACCA	AGXT	5.27834	0.98856	6.49807	2.6203	4.40191	2.95067	3.75092	1.40721	0.263552	1.73239	0.698574	1.17356	0.786653	1.43772	0.582926	0.523784	-0.778615
AGACGGTGCTTGTATGCCAC	AGXT2	2.8399	2.32898	3.03714	3.73777	3.73926	5.02861	3.30855	0.858349	0.703927	0.917966	1.12973	1.13018	1.51988	0.968831	1.11785	-0.0456826	0.160721
TATGTTGTTTGAGTGCGCCC	AGXT2	3.1224	4.20557	3.1784	5.47179	2.55595	3.74029	2.76073	1.131	1.52335	1.15129	1.98201	0.925824	1.35482	1.06937	1.62006	0.0967652	0.696048
AGGATACTCACGGGTGGCAA	AGXT2	10.973	10.8071	17.5165	6.35807	11.5333	11.9689	8.47306	1.29505	1.27547	2.06732	0.750386	1.36118	1.41258	1.57451	1.14615	0.654906	0.196792
CATACTCAACAATGTTGTCG	AGXT2L1	10.7351	4.35637	8.38745	11.9262	14.2313	3.28314	13.5825	0.790364	0.320734	0.61752	0.878057	1.04777	0.241719	0.81855	0.48017	-0.288857	-1.05838
CAAAATGAAGTTGAAGCATC	AHCTF1	5.42703	1.00532	5.66815	1.83035	2.46128	0.893513	3.30415	1.64249	0.304258	1.71546	0.553956	0.744907	0.270421	1.36762	0.376212	0.451667	-1.41038
CCTTCTTGTTGACCTATGTT	AHCTF1	18.1396	4.87578	16.8455	5.12499	20.4791	8.85201	23.6739	0.76623	0.205956	0.711566	0.216483	0.865052	0.373914	0.780949	0.265451	-0.3567	-1.91348
TTAAGAGCTCAAGTGACTAG	AHCTF1	2.97371	14.9289	3.07246	5.04792	1.78285	0.249352	5.96636	0.498413	2.50218	0.514963	0.846064	0.298818	0.0417931	0.437398	1.13001	-1.19298	0.17634
ACCGCTCCCGCATACGCATC	AHCY	7.15178	3.3343	4.89121	4.83599	7.09986	4.77926	12.6258	0.566442	0.264086	0.387398	0.383024	0.56233	0.378531	0.50539	0.341881	-0.984531	-1.54844
TGCCGGGCCTGATGCGTATG	AHCY	6.91388	2.8819	5.73878	1.40648	9.68736	2.36885	15.8009	0.437563	0.182389	0.363194	0.0890128	0.61309	0.149919	0.471282	0.14044	-1.08534	-2.83197
CAACGAGAACGCCGTGGAGA	AHCY	1.2787	6.28322	1.27136	1.21381	1.48308	0.955851	7.51198	0.170221	0.836427	0.169245	0.161584	0.197429	0.127244	0.178965	0.375085	-2.48225	-1.41471
CGCCGAGAAGTACTCCTTCA	AHCYL1	16.4744	15.6829	13.8261	6.62781	14.2944	9.72475	15.3897	1.07048	1.01905	0.898396	0.430665	0.928827	0.631899	0.9659	0.693872	-0.0500535	-0.527259
CGTCACCAAGGCGCCCAAGA	AHCYL1	1.08541	0.134042	0.971179	1.67622	0.694208	0.353249	1.47685	0.734946	0.0907621	0.657601	1.135	0.47006	0.239191	0.620869	0.488316	-0.687639	-1.03411
TCGAGCGAGACAAAGATCTT	AHCYL1	7.07744	1.22313	5.36797	2.71663	7.6994	5.1325	5.6979	1.24211	0.214664	0.942096	0.476777	1.35127	0.900771	1.17849	0.530737	0.236943	-0.91393
CGCCTCGGTGACGGTGCCGT	AHCYL2	7.52349	7.38907	6.40978	7.28288	12.4484	14.317	7.20979	1.04351	1.02487	0.889038	1.01014	1.7266	1.98577	1.21972	1.34026	0.286545	0.422511
TCCTAGTTGCGACTCCGCCT	AHCYL2	12.0435	3.78669	8.45808	3.1983	11.6122	4.42601	16.964	0.709947	0.223219	0.49859	0.188535	0.684521	0.260906	0.631019	0.22422	-0.664244	-2.15701
GTGTGTGCAACCCACGATTT	AHCYL2	6.83954	2.26196	7.73411	6.01127	7.19452	3.36626	5.29223	1.29237	0.427411	1.46141	1.13587	1.35945	0.636075	1.37108	0.733117	0.455309	-0.447884
AGTGCGCCGCAAGGCGTACT	AHDC1	1.70988	1.87659	2.48975	2.60103	1.57775	0.374029	1.68095	1.01722	1.11639	1.48116	1.54736	0.938605	0.222511	1.14566	0.962086	0.196178	-0.0557627
GGCCAAGATCCCCGTATCGC	AHDC1	10.5121	7.87497	9.51755	11.1555	9.41915	7.3559	7.57931	1.38694	1.03901	1.25573	1.47184	1.24274	0.970524	1.29514	1.16046	0.373107	0.214694
CGAGCCACCATCGCCCGAGC	AHDC1	3.62793	7.37231	3.46093	1.36795	10.0345	2.76366	5.5845	0.649643	1.32014	0.619738	0.244954	1.79684	0.49488	1.02207	0.686658	0.0315002	-0.542337
CACTGCTTAGTTTGTCATCA	AHI1	15.6715	23.3233	13.7907	19.8256	14.2628	23.8132	11.1706	1.40291	2.08791	1.23455	1.7748	1.27681	2.13176	1.30476	1.99816	0.383784	0.998669
CATGTGGTTGATGAGCATAC	AHI1	10.0809	14.1079	7.89303	19.3439	20.1794	3.98964	10.7806	0.935092	1.30864	0.732149	1.79432	1.87182	0.370075	1.17969	1.15768	0.238403	0.211234
AATAACAAGCCGAGATAGCC	AHI1	0.683954	0.469147	5.01481	0.250469	1.34108	0.685719	1.47641	0.463255	0.317762	3.39663	0.169648	0.908342	0.464451	1.58941	0.317287	0.66849	-1.65614
AGACCTTCGACGTGAATCGC	AHNAK	11.657	20.9943	16.9515	14.2768	16.5821	10.639	17.1894	0.678149	1.22136	0.986161	0.830558	0.964673	0.618932	0.876328	0.890282	-0.190457	-0.167666
TTGCCAGCGATTCACGTCGA	AHNAK	15.0173	5.44546	11.9014	34.2565	10.0187	4.94549	14.8027	1.0145	0.36787	0.804001	2.31421	0.676817	0.334095	0.831772	1.00539	-0.265741	0.00775924
GCTGAAGACTTCACGGGTCC	AHNAK	6.94362	9.0981	8.1579	2.13862	6.37409	10.0364	6.28606	1.10461	1.44735	1.29778	0.340217	1.014	1.59662	1.1388	1.12806	0.187509	0.173844
CGGATGAGGGCATTCGACCA	AHNAK2	12.222	4.52392	9.83539	18.3999	5.77455	8.54032	7.35702	1.66126	0.614912	1.33687	2.50099	0.784903	1.16084	1.26101	1.42558	0.334583	0.51155
GGTCGAATGCCCTCATCCGC	AHNAK2	1.26383	0.418881	1.34199	2.87076	0.709986	2.20261	1.24807	1.01263	0.335625	1.07526	2.30017	0.568869	1.76482	0.885586	1.46687	-0.175296	0.552744
TTTCAGGATGAGTCGTCCAG	AHNAK2	2.76555	2.79813	1.60686	4.45065	4.03903	1.62079	3.1524	0.877286	0.887619	0.509726	1.41183	1.28126	0.514146	0.889423	0.937865	-0.169058	-0.0925476
AAGTCGGTCTCTATGCCGCT	AHR	4.84715	1.17287	4.78526	3.75704	4.30725	2.0156	3.27054	1.48207	0.358616	1.46314	1.14875	1.31698	0.61629	1.42073	0.707886	0.506633	-0.49841
TTGCTGCTCTACAGTTATCC	AHR	18.9426	9.70129	16.51	17.8219	19.9427	18.6391	14.1908	1.33485	0.683633	1.16343	1.25587	1.40533	1.31346	1.3012	1.08432	0.379846	0.116796
AATTTCAGCGTCAGCTACAC	AHR	6.2448	4.99307	3.3903	1.21381	5.23812	0.602602	3.02225	2.06628	1.6521	1.12178	0.401626	1.73319	0.199389	1.64041	0.75104	0.714061	-0.413039
CCCGCGTACGTGCACTCCCC	AHRR	14.1697	4.49041	15.3799	11.4445	14.2313	15.8547	13.9633	1.01478	0.321586	1.10145	0.819612	1.01919	1.13545	1.04514	0.758882	0.0636965	-0.398052
TTATGCATCAGCAACGATCG	AHRR	25.113	38.6879	17.7637	16.2805	28.2101	60.4472	18.8793	1.33018	2.04922	0.940909	0.862345	1.49423	3.20176	1.25511	2.03778	0.327812	1.027
GGGAGTGCACGTACGCGGGC	AHRR	3.8807	0.686966	2.75462	1.23308	3.7077	1.24676	5.51683	0.703428	0.124522	0.499311	0.223512	0.672071	0.225992	0.624937	0.191342	-0.678218	-2.38577
TGAGCCTGACACAAATCTCG	AHSA1	2.48305	2.63058	4.02598	4.97085	5.01723	6.15069	7.08548	0.350442	0.371263	0.568201	0.701555	0.7081	0.86807	0.542248	0.646963	-0.882976	-0.628246
AGACGTTGCCATCTACCATG	AHSA1	6.73546	3.28403	8.40511	8.68936	8.03073	14.1508	7.95169	0.847048	0.412998	1.05702	1.09277	1.00994	1.77959	0.971337	1.09512	-0.0419564	0.131088
GCATCCATTAACAATCGCAA	AHSA1	2.05186	4.87578	1.60686	1.15601	2.50862	0.228573	5.35759	0.382982	0.910069	0.299922	0.215771	0.468236	0.0426634	0.383713	0.389501	-1.3819	-1.3603
CTGCAGCTGACCCCCCTAAA	AHSA2	11.9097	7.02045	5.82707	3.21757	7.96762	2.09872	6.05408	1.96722	1.15962	0.962504	0.531471	1.31607	0.346662	1.41527	0.679252	0.501074	-0.557981
AATTCTGTTTGCCCTAGAGT	AHSA2	7.30047	4.44014	6.12725	14.0648	6.95786	4.80003	8.25916	0.883924	0.537602	0.741874	1.70294	0.842442	0.581177	0.822746	0.940572	-0.28148	-0.0883899
GTATAGCATCTTCACTGTAA	AHSA2	6.20019	4.85902	5.05013	4.81672	4.76479	1.26754	7.78198	0.796737	0.624395	0.648952	0.618958	0.612286	0.162882	0.685992	0.468745	-0.543737	-1.09313
GGTTGTCTATAAATCAGCCC	AHSG	11.3447	14.0074	10.4358	13.8143	13.8368	16.9975	11.1908	1.01375	1.25169	0.932529	1.23444	1.23645	1.51888	1.06091	1.335	0.0853009	0.416842
CTCACGCTGCATCTTGCCAC	AHSG	1.05567	1.62526	0.670996	0.443138	1.62508	0.103897	0.985448	1.07126	1.64926	0.680905	0.449682	1.64908	0.105431	1.13375	0.734791	0.181098	-0.444594
ACACCTTTACTTCATCAATC	AHSG	5.99203	14.376	6.60401	2.13862	7.6994	9.39228	12.5816	0.476253	1.14262	0.524894	0.16998	0.611957	0.746509	0.537702	0.68637	-0.895122	-0.542941
AATAAGGATCTCATTTCCGC	AHSP	4.86202	4.90929	4.83824	1.88815	8.04651	17.8287	13.2198	0.367783	0.371359	0.365984	0.142828	0.608671	1.34864	0.447479	0.620941	-1.16011	-0.687472
ACTTCTACATCAACTATTAC	AHSP	0.327108	0.301595	0.829916	0.0770675	1.51464	1.2052	2.08562	0.15684	0.144607	0.397923	0.0369519	0.726229	0.577864	0.426998	0.253141	-1.2277	-1.98199
TCGGCAAGAGCTGAACACTC	AHSP	12.4153	4.59094	10.8066	13.93	12.1013	16.8521	16.7412	0.741601	0.274231	0.645509	0.832078	0.722848	1.00663	0.703319	0.704311	-0.507748	-0.505715
ACGAGACGCATTTCGTACTT	AICDA	16.9948	34.8844	15.7154	12.5813	14.4837	10.5975	12.0691	1.40812	2.89038	1.30212	1.04243	1.20006	0.878064	1.30343	1.60363	0.382315	0.681338
CGCGCGCCTCTACTTCTGTG	AICDA	9.44154	9.85209	6.42744	10.0573	6.20054	8.16629	8.44651	1.1178	1.16641	0.760958	1.19071	0.734095	0.966825	0.870952	1.10798	-0.199334	0.147932
GCCGCTGCTACCGCGTCACC	AICDA	9.94707	7.28854	11.4776	4.16165	12.622	21.2989	11.0157	0.90299	0.66165	1.04193	0.377792	1.14582	1.9335	1.03024	0.99098	0.0429867	-0.0130717
ATGTTCAGCCTGTCCCATTA	AIDA	14.4969	13.2031	15.9626	13.3712	21.3785	18.5768	10.6072	1.3667	1.24474	1.50489	1.26058	2.01547	1.75134	1.62902	1.41889	0.704006	0.504759
TACTTGGTTCTAGCTTCTTC	AIDA	10.7351	2.09441	7.43393	7.47555	5.49056	4.25977	5.19074	2.06813	0.403489	1.43215	1.44017	1.05776	0.820649	1.51935	0.888103	0.603452	-0.171201
TGAATTCACAGAAGAACAAA	AIDA	0.713691	3.971	2.75462	0.462405	0.773096	0.66494	1.54363	0.462345	2.5725	1.7845	0.299556	0.500828	0.430763	0.915891	1.10094	-0.126752	0.138734
CATGTCCCTGAAACGAATGC	AIF1	5.23373	8.57869	6.67465	6.18467	9.35604	5.90134	6.43418	0.813427	1.3333	1.03737	0.961221	1.45412	0.917187	1.10164	1.07057	0.139651	0.0983786
GAACGTCTCCCCGGAGCCAC	AIF1	6.25967	7.17125	5.54455	3.73777	7.51007	8.64422	9.022	0.693822	0.794863	0.614559	0.414296	0.832418	0.958127	0.7136	0.722428	-0.486813	-0.469074
TACATGGAGTTTGACCTTAA	AIF1	14.8686	11.159	13.9673	11.5023	14.6257	7.89616	12.2246	1.21628	0.912829	1.14255	0.940913	1.19641	0.645922	1.18508	0.833221	0.244986	-0.263229
GGGGCTTACCCGGTTGATCT	AIF1L	0	0	0	0	0.157775	0.124676	0.209058	0	0	0	0	0.754694	0.596372	0.251565	0.198791	-1.991	-2.33068
CTGAACAATGAAGGCGAGAT	AIF1L	9.18877	2.89866	13.0668	7.66822	8.17273	8.78967	8.69204	1.05715	0.333484	1.5033	0.882211	0.940254	1.01123	1.1669	0.742309	0.222683	-0.429908
CAATCTCGCCTTCATTGTTC	AIF1L	11.0027	17.1574	14.6207	17.109	16.2035	15.4599	11.6166	0.947152	1.47697	1.25859	1.4728	1.39485	1.33084	1.2002	1.42687	0.263273	0.51285
AATGCTATTGTGCAATCCGT	AIFM1	1.18949	0.971805	1.57154	0.346804	3.23438	1.66235	8.55715	0.139005	0.113566	0.183653	0.0405279	0.377974	0.194264	0.233544	0.11612	-2.09823	-3.10632
GACAGTAGTTTGCCCACAGT	AIFM1	4.23754	8.69598	5.20905	1.88815	4.67013	1.78703	11.4541	0.369959	0.759203	0.454776	0.164845	0.407726	0.156016	0.41082	0.360021	-1.28342	-1.47385
ACCATGGAAAAAGTCAGACG	AIFM1	0.713691	0.0837763	0.229551	0.0578006	0.946648	0.124676	7.30688	0.0976738	0.0114654	0.0314158	0.00791044	0.129556	0.0170628	0.0862151	0.0121462	-3.53592	-6.36335
CCACGATGAACCGTGAGCGC	AIFM2	6.27453	1.80957	10.0473	4.33505	6.20054	15.4599	8.72081	0.71949	0.2075	1.1521	0.497092	0.711006	1.77275	0.860867	0.825782	-0.216138	-0.276167
AAACCTCATTAAACTTGCCC	AIFM2	0.41632	3.71967	0.971179	0.423871	0.694208	0.249352	1.2938	0.32178	2.87499	0.75064	0.327617	0.536565	0.192729	0.536328	1.13178	-0.898811	0.178592
TCCCCACTACTAGCCCCTGC	AIFM2	3.25622	1.30691	4.62634	4.70112	2.8715	4.0312	2.49613	1.30451	0.523574	1.85341	1.88336	1.15038	1.61498	1.4361	1.34064	0.522153	0.42292
CTAGCGTGCACAGGACGATC	AIFM3	8.71298	10.1369	10.7183	6.03053	8.01495	6.56628	11.9225	0.730804	0.850238	0.898999	0.505813	0.672256	0.550749	0.767353	0.6356	-0.382038	-0.65381
TCGTCCTGTGCACGCTAGAC	AIFM3	12.0881	10.472	12.7489	20.6541	11.1862	11.8858	11.6557	1.0371	0.898451	1.0938	1.77202	0.959724	1.01974	1.03021	1.23007	0.0429365	0.298743
GAACCCACTGGCCATTCTCG	AIFM3	8.31153	2.37925	7.45159	4.85525	6.32676	4.61302	11.0657	0.751105	0.21501	0.673393	0.438764	0.571743	0.416874	0.665413	0.356883	-0.587677	-1.48648
GATGATATACCCGAAGCTGC	AIG1	5.82848	1.47446	4.50274	5.04792	3.77081	9.51695	4.18358	1.39318	0.35244	1.07629	1.2066	0.901337	2.27483	1.1236	1.27796	0.16813	0.353842
CATGTGGGTGTACCCTTTCC	AIG1	13.8129	24.0773	18.1346	22.6964	16.2192	35.5535	11.6464	1.18602	2.06736	1.55709	1.94879	1.39264	3.05275	1.37859	2.3563	0.463189	1.23652
ATCATACTCACAACCCCAAC	AIG1	5.62032	3.75318	6.72762	1.09821	5.52211	4.82081	7.03204	0.799245	0.533725	0.95671	0.156173	0.785279	0.68555	0.847078	0.458483	-0.239434	-1.12506
TCGACCTGCCCACGCCGAAA	AIM1	18.8385	21.0949	14.55	8.45816	15.4935	19.5326	12.1218	1.5541	1.74024	1.20032	0.697763	1.27815	1.61136	1.34419	1.34979	0.426733	0.432732
CGACGCGGTGTTCGACGACG	AIM1	0.609611	0.0837763	0.088289	0.211936	0.0315549	0.0831175	0.209058	2.91599	0.400733	0.422318	1.01377	0.150939	0.397581	1.16308	0.604026	0.217954	-0.727316
AATAAACTCAATCCCCGACC	AIM1	3.19674	7.20476	4.87355	14.3346	5.63255	8.39487	5.65172	0.565622	1.27479	0.862312	2.53632	0.996608	1.48536	0.808181	1.76549	-0.30725	0.820068
TTCAGCATCTAACACACGTG	AIM2	9.4118	7.92524	11.0538	10.0573	15.0359	16.1248	13.4754	0.698445	0.588128	0.820296	0.746348	1.11581	1.19661	0.878183	0.843696	-0.187406	-0.245204
AGTACTGGGGGTTAGAAACG	AIM2	0.475794	0.519413	0.441445	0.0770675	0.425991	0	0.606125	0.784977	0.85694	0.728306	0.127148	0.702811	0	0.738698	0.328029	-0.436943	-1.6081
TTCACGTTTGAGACCCAAGA	AIM2	8.69811	6.31673	6.00365	8.38109	10.2711	3.36626	7.72918	1.12536	0.817257	0.776751	1.08434	1.32888	0.435526	1.077	0.779042	0.107012	-0.360227
GCCAATAGATGTTTCCCGTC	AIMP1	9.35233	3.3343	13.6318	10.616	12.7009	13.943	11.3389	0.824798	0.294057	1.20221	0.936248	1.12011	1.22965	1.04904	0.819986	0.0690709	-0.286328
ACCATAGAATTAGCGTGCAG	AIMP1	3.62793	3.3343	3.973	3.39097	8.55138	9.74553	5.46956	0.663295	0.60961	0.726385	0.619972	1.56345	1.78178	0.984377	1.00379	-0.0227172	0.0054515
TCCACTGCACGCTAATTCTA	AIMP1	4.38623	0.335105	1.20073	0.192669	1.70397	0.477926	1.38274	3.17214	0.242349	0.868373	0.139339	1.23232	0.345638	1.75761	0.242442	0.813614	-2.04429
GCCCCGCCAAGACTATCAGC	AIMP2	3.91043	0.95505	3.10777	0.327537	4.70168	1.93248	5.38503	0.726168	0.177353	0.577113	0.0608236	0.873103	0.358862	0.725461	0.199013	-0.463029	-2.32907
AAGTCGTGGGCTCATCCGCT	AIMP2	9.26312	12.6502	12.0779	7.01314	16.6768	12.7585	13.2628	0.69843	0.953815	0.910664	0.528784	1.25741	0.961981	0.955503	0.81486	-0.0656683	-0.295376
ACGCAACCCTTATAGATAGC	AIMP2	1.42738	0.31835	1.87173	2.7359	0.99398	2.97145	1.90301	0.750066	0.167288	0.983561	1.43767	0.52232	1.56145	0.751982	1.05547	-0.411229	0.0778827
GCAACCGGTTGTACCGCGAG	AIP	3.56846	21.1284	3.37264	6.03053	1.62508	1.05975	3.30569	1.07949	6.39152	1.02025	1.82429	0.4916	0.320583	0.86378	2.84546	-0.211264	1.50866
GCTCACCGTCGTACTTGTTG	AIP	9.57536	8.96406	13.1374	5.31766	6.78431	9.3715	9.36143	1.02285	0.957553	1.40335	0.568039	0.724709	1.00108	1.05031	0.842223	0.0708084	-0.247726
CGTCGTCACTGTGCAGCGTC	AIP	12.9208	2.99919	13.2257	10.1151	12.9533	6.0468	14.7627	0.875234	0.203161	0.895888	0.685182	0.877437	0.409601	0.882853	0.432648	-0.179755	-1.20873
ATGCCCCGAGTGATTACCAG	AIPL1	6.40835	4.25584	5.45626	8.59303	6.0901	5.00783	7.85735	0.815587	0.541637	0.694414	1.09363	0.775083	0.637343	0.761695	0.757536	-0.392715	-0.400613
TGCACGAGGTGGCCGAGTTC	AIPL1	2.98858	6.04865	3.5139	2.08082	4.37036	6.85719	4.29026	0.696597	1.40986	0.819042	0.485011	1.01867	1.59832	0.84477	1.16439	-0.24337	0.21958
GTTTCCGATGATGATGTGCA	AIPL1	6.51243	9.90236	7.85772	8.13062	6.21632	4.17665	9.43824	0.690005	1.04917	0.832541	0.861456	0.658631	0.442525	0.727059	0.784385	-0.459855	-0.350366
GTGGCGGTACCAAAGCCTTG	AIRE	7.35994	8.81327	7.59285	7.45628	5.317	9.62085	5.69371	1.29264	1.5479	1.33355	1.30957	0.933839	1.68973	1.18668	1.51573	0.246929	0.600014
CCCCGCTCACCGTTCCCGAG	AIRE	1.13001	1.15611	1.04181	0.462405	0.946648	12.4261	1.31397	0.859998	0.879863	0.792873	0.351915	0.720449	9.4569	0.791107	3.56289	-0.338056	1.83305
GCAGCCGGCCATAGCGCTCC	AIRE	4.81741	10.7904	3.19606	7.78382	5.41167	9.60007	4.93672	0.975833	2.18574	0.647406	1.57672	1.09621	1.94463	0.906482	1.90236	-0.141649	0.927792
TCCGACGAGTGTTCCCGCTT	AJAP1	17.5449	13.488	12.3075	6.3966	11.1389	13.5482	11.6541	1.50547	1.15736	1.05606	0.54887	0.95579	1.16252	1.17244	0.956249	0.229514	-0.0645412
CGTCGAGTGCAGCGTCTCAT	AJAP1	6.75033	5.2444	5.24436	4.60478	7.77829	6.10914	6.31119	1.06958	0.830968	0.830963	0.729622	1.23246	0.967985	1.04433	0.842858	0.0625841	-0.246638
GAGCAGCTATGACCATGATG	AJAP1	0.475794	0.067021	1.30668	0.61654	0.520656	0.685719	1.30791	0.363783	0.051243	0.999059	0.471394	0.398084	0.524288	0.586975	0.348975	-0.768628	-1.5188
TTTGAGGCGCCGCGCTACGA	AJUBA	11.6867	7.6404	13.6848	10.6931	9.78203	10.5351	11.374	1.02749	0.671744	1.20317	0.940139	0.860036	0.926249	1.03023	0.846044	0.0429692	-0.241196
CGGGCCGCTGAGCGTACAAT	AJUBA	0.93672	0.067021	0.31784	0.0770675	0.552211	0.561043	1.59918	0.585751	0.0419097	0.198753	0.048192	0.34531	0.350833	0.376605	0.146978	-1.40888	-2.76633
GCCTTTGTTGCACTTGATAC	AJUBA	2.52766	0.435637	1.04181	3.62217	1.37264	0.33247	2.06953	1.22137	0.2105	0.503404	1.75024	0.663261	0.16065	0.796011	0.70713	-0.32914	-0.499953
ATTGTCGTCCACACGCCCGC	AK1	13.3817	16.5709	13.9497	12.8317	19.2169	23.7716	16.4317	0.814384	1.00847	0.848948	0.780914	1.1695	1.44669	0.944279	1.07869	-0.0827155	0.109284
CTCCACGTTTCAAGAGCCGC	AK1	3.24135	1.77606	4.94418	0.61654	3.96014	5.48575	4.15405	0.780287	0.427549	1.19021	0.148419	0.953322	1.32058	0.974606	0.632183	-0.0371096	-0.661586
AGTATTGACTTTGGCCACCA	AK1	7.38968	10.8239	11.6895	3.87264	9.21404	28.447	11.1445	0.663076	0.971229	1.0489	0.347493	0.826777	2.55255	0.84625	1.29042	-0.240845	0.367845
TTTACAGCTCGATGACCTCA	AK2	10.3039	7.72417	11.4776	1.57988	10.5867	5.07017	16.0927	0.640284	0.47998	0.713215	0.0981739	0.657855	0.31506	0.670452	0.297738	-0.576795	-1.74789
CTCTCTGTAGGCACCCAGAT	AK2	6.45296	13.8566	6.99249	2.54323	10.6182	11.7819	8.37785	0.770241	1.65396	0.83464	0.303566	1.26742	1.40632	0.957433	1.12128	-0.0627568	0.165146
GCTCACCTGGGTCCCTTTAC	AK2	14.4076	10.4385	8.97016	11.4831	12.0382	16.9975	8.3784	1.71962	1.24589	1.07063	1.37055	1.43681	2.02873	1.40902	1.54839	0.494692	0.630769
CATCCAACAGCCAGCTATAC	AK3	9.42667	6.04865	12.537	15.5098	7.2103	6.15069	9.616	0.980311	0.629019	1.30377	1.61292	0.749823	0.639631	1.0113	0.960523	0.016212	-0.0581075
AGATGATGTCATGACTCGGC	AK3	3.24135	13.689	2.48975	1.05968	2.91883	1.03897	1.3294	2.43821	10.2972	1.87284	0.797113	2.19561	0.781535	2.16889	3.95861	1.11695	1.985
AACAACGCCTTACTGCTCGC	AK3	20.7863	19.7209	22.0722	37.5126	17.1974	17.2053	23.0311	0.902531	0.856275	0.958368	1.62878	0.746706	0.747048	0.869201	1.07737	-0.202238	0.107512
TAGGGTATTGATGACGTCAC	AK4	23.9235	4.33961	19.9356	7.97649	25.0073	11.0754	18.6748	1.28106	0.232378	1.06752	0.427126	1.33909	0.593067	1.22922	0.417524	0.297747	-1.26007
TATATTCTTACATGTACATG	AK4	12.9803	7.87497	12.59	17.687	18.6963	5.81822	13.0979	0.991018	0.601239	0.961223	1.35037	1.42743	0.44421	1.12656	0.798606	0.171919	-0.324444
CACTTGTATAATTCAATGAC	AK4	1.11514	0.134042	1.9247	0.173402	0.362882	0.270132	1.38318	0.806219	0.0969089	1.39151	0.125365	0.262354	0.195298	0.820027	0.139191	-0.286257	-2.84486
ACAGATCTGTACCCCCGATT	AK5	5.73927	3.88722	4.44976	6.64707	5.82188	3.2208	6.19669	0.926183	0.627306	0.718088	1.07268	0.939516	0.519762	0.861262	0.739917	-0.215476	-0.434565
GTCTCTGATTAGCACAAGCC	AK5	2.48305	0.619945	6.00365	3.62217	8.14117	4.1351	7.45059	0.333269	0.0832074	0.805795	0.486159	1.09269	0.555002	0.743917	0.374789	-0.426786	-1.41585
GGTCCTCAAAAGATAGAGCC	AK5	2.602	6.90317	2.29551	2.7359	2.11418	0.602602	2.92141	0.890666	2.36296	0.785755	0.936499	0.723685	0.206271	0.800035	1.16858	-0.321864	0.224751
GTGGGTGATTTAGCTCGAGA	AK6	0.83264	0.586434	1.09478	6.47367	0.425991	0.270132	2.25974	0.368467	0.259514	0.484473	2.86478	0.188513	0.119541	0.347151	1.08128	-1.52637	0.112739
TTGTCTTACAGGTACACCAG	AK6	1.21922	0.100532	0.653338	1.32941	2.30351	2.6182	11.7241	0.103993	0.00857477	0.0557261	0.113392	0.196476	0.223318	0.118732	0.115095	-3.07422	-3.11911
TGACCGGTGAGCAGGATGTT	AK6	0.223028	0.067021	0.229551	0.115601	0.899315	2.36885	1.45084	0.153724	0.0461946	0.158219	0.0796788	0.619858	1.63274	0.3106	0.586205	-1.68687	-0.770523
GCAGCATACGTAGTTGCTGC	AK7	11.4488	7.3388	11.7071	9.92244	11.1231	9.53773	8.11512	1.4108	0.904337	1.44263	1.22271	1.37066	1.1753	1.40803	1.10078	0.493678	0.13853
TTGGGCGCGCTCCAAAGCCC	AK7	3.58332	2.51329	5.1031	4.16165	10.0345	3.40782	8.062	0.444471	0.311745	0.632982	0.516205	1.24466	0.422701	0.774038	0.416884	-0.369524	-1.26228
CTCCAGTATGGAGCGGAAGG	AK7	0.0297371	0	0.176578	0	0.110442	0.103897	0.02689	1.10588	0	6.56669	0	4.10719	3.86378	3.92659	1.28793	1.97328	0.36505
GATACGGTGCGGGGCGATAG	AK8	5.29321	2.46302	4.60868	1.54135	13.7106	12.6962	7.50492	0.705299	0.328188	0.614088	0.205379	1.82688	1.69172	1.04876	0.741761	0.0686804	-0.430974
CCACATCTTCGAGTTGATGC	AK8	10.185	7.05396	14.8325	7.89942	12.196	16.9767	9.32219	1.09255	0.756685	1.5911	0.847378	1.30827	1.82111	1.33064	1.14172	0.412122	0.191215
TGGACCTAATATTACAATCC	AK8	13.0397	37.9171	8.98782	8.82423	11.7069	9.95332	9.4929	1.37363	3.99426	0.946794	0.929561	1.23322	1.0485	1.18455	1.99078	0.244339	0.993331
ATTAGCCCGTTACATAACAC	AK9	16.0729	18.2465	10.4004	13.3905	11.8804	10.6598	15.9299	1.00898	1.14542	0.652886	0.840586	0.745793	0.669169	0.802552	0.885058	-0.317334	-0.176156
ATTGCTGCTGAAACCGAATC	AK9	10.7946	4.03802	4.78526	3.29464	5.743	2.32729	6.11106	1.7664	0.660772	0.78305	0.539127	0.939771	0.380833	1.16307	0.526911	0.217943	-0.92437
TCCATGCCTGTGTTATGTAA	AK9	19.0466	74.5441	18.4171	5.74153	17.2605	40.5198	10.908	1.74611	6.83388	1.6884	0.526358	1.58237	3.71467	1.67229	3.69164	0.741827	1.88426
ACGGTCATCTGTGCCGCCCC	AKAP1	15.7309	6.13242	10.1003	6.3388	12.5273	7.39746	15.0133	1.0478	0.408467	0.672756	0.422214	0.834416	0.492728	0.851659	0.441136	-0.231653	-1.1807
CTACGAGGAGACCAACGAAG	AKAP1	1.2787	1.79281	2.41912	2.08082	1.90907	0.394808	3.86862	0.33053	0.463424	0.625318	0.537872	0.493477	0.102054	0.483108	0.367784	-1.04958	-1.44307
AGAAGGTCGACCTCATCATC	AKAP1	11.1812	17.8108	11.4599	6.91681	10.9338	3.80263	10.4328	1.07173	1.70719	1.09845	0.662985	1.04802	0.364486	1.07273	0.911554	0.101288	-0.1336
TGTCGTGCAAGACTTGTTCA	AKAP10	24.771	67.5572	25.7627	17.687	27.8472	11.5118	29.1163	0.850761	2.32025	0.88482	0.607459	0.956412	0.395372	0.897331	1.10769	-0.156288	0.147559
ACTTCGGCGAATGGAGCATT	AKAP10	10.1106	3.3343	15.1857	8.26549	9.54536	7.27278	9.06794	1.11499	0.367701	1.67466	0.911506	1.05265	0.802032	1.28076	0.693747	0.357005	-0.527519
CACTGGTCAGCACTTCAATC	AKAP10	9.45641	4.18881	13.5259	16.5117	12.8113	5.38186	11.4528	0.825687	0.365747	1.18101	1.44172	1.11862	0.469917	1.04177	0.759129	0.0590415	-0.397583
AAGCAGTGATCCTCTAAATC	AKAP11	8.93601	4.35637	3.40795	12.2345	6.65809	3.59483	5.75741	1.55209	0.756654	0.591925	2.125	1.15644	0.624384	1.10015	1.16868	0.137701	0.224877
CCAGTCTGTGTCATCCATAG	AKAP11	9.61996	5.96487	9.00547	2.42763	10.7918	13.6936	10.9021	0.882397	0.547131	0.826032	0.222675	0.989883	1.25605	0.899437	0.675287	-0.152905	-0.566427
CACCTACATCACCAAGACTT	AKAP11	3.31569	2.19494	2.70164	7.59115	3.86548	2.22339	6.04923	0.548117	0.362846	0.446609	1.25489	0.639003	0.36755	0.544577	0.661763	-0.876793	-0.595613
GGGCGACACGGTCGTTAGTG	AKAP12	3.59819	6.78588	5.45626	1.31015	8.26739	15.3352	5.05298	0.712093	1.34295	1.07981	0.259282	1.63614	3.03488	1.14268	1.5457	0.192423	0.628261
TGTCAAGCCGAAACCTTAGC	AKAP12	11.5975	6.88641	6.18023	4.56625	7.85718	5.42342	9.26235	1.25211	0.743484	0.667242	0.49299	0.848292	0.585533	0.922548	0.607336	-0.116305	-0.719433
TTAGGGCTCCTTGACCGTTC	AKAP12	25.678	19.9723	21.154	23.7368	27.4528	20.8833	23.0214	1.1154	0.867553	0.918887	1.03108	1.19249	0.907125	1.07559	0.935251	0.105131	-0.0965738
TCCGAGTACTTGTACAGTGA	AKAP13	10.0214	4.33961	8.14024	1.02114	7.95184	4.21821	11.994	0.835536	0.361816	0.678694	0.085138	0.662986	0.351694	0.725738	0.266216	-0.462478	-1.90933
CTGCATCATACGCTTCATCC	AKAP13	5.41216	2.11116	6.6923	2.58176	3.92859	1.45456	7.41224	0.730165	0.284821	0.902872	0.348311	0.530014	0.196237	0.721017	0.276456	-0.471895	-1.85488
CCCCAATACATTCCACTCCG	AKAP13	2.8845	4.74174	4.46742	1.42575	5.44322	1.35066	7.70087	0.374568	0.615741	0.580119	0.185141	0.706833	0.175391	0.55384	0.325424	-0.852459	-1.61961
ACCACCAAGCATTAGTTCAC	AKAP14	10.3931	7.6404	10.2415	2.10009	7.22608	5.4442	8.27558	1.25588	0.923246	1.23756	0.253769	0.873181	0.657863	1.12221	0.611626	0.166338	-0.709279
ACCAGCAGAGATTCGTGCTA	AKAP14	11.6718	13.1696	13.1727	31.9252	16.7714	11.4702	9.89239	1.17988	1.33129	1.3316	3.22725	1.69539	1.1595	1.40229	1.90601	0.487784	0.930558
CCCGTAGCACGAATCTCTGC	AKAP14	11.3001	17.7438	9.09376	15.5676	10.776	49.3302	9.30423	1.21451	1.90707	0.97738	1.67318	1.15818	5.30192	1.11669	2.96072	0.159232	1.56595
TTCTATTCACCCCCGCATAA	AKAP2	4.80255	1.94361	5.68581	7.86089	6.78431	4.32211	7.42359	0.646931	0.261815	0.765911	1.05891	0.913885	0.582213	0.775576	0.634312	-0.36666	-0.656736
TCAACAAGCCATAGCCGAGC	AKAP2	4.56465	6.03189	5.57986	3.44877	9.15093	14.504	5.07745	0.899004	1.18798	1.09895	0.679233	1.80227	2.85655	1.26674	1.57459	0.341121	0.654974
CTTTCTTCGATTAACCCGTG	AKAP2	13.0546	3.1835	14.8679	13.4097	10.5236	16.2702	8.69744	1.50097	0.366027	1.70945	1.5418	1.20996	1.87069	1.47346	1.25951	0.559209	0.33286
GTGATTGCTGACAATCACCG	AKAP3	0.401451	0.0335105	0.741627	0.173402	1.08864	0.166235	0.311217	1.28994	0.107676	2.38299	0.557174	3.49803	0.534146	2.39032	0.399665	1.2572	-1.32314
GTCGGTGCTGCGCTATGAGA	AKAP3	4.28215	3.61914	4.06129	7.32141	3.89703	8.64422	4.86971	0.879343	0.743193	0.83399	1.50346	0.800259	1.7751	0.837864	1.34058	-0.255212	0.422861
GAAGGCCGAAGTTAGCCTAC	AKAP3	6.82467	3.88722	7.71646	11.5409	6.51609	11.5741	6.59188	1.03532	0.589698	1.1706	1.75077	0.988503	1.75581	1.06481	1.36543	0.0905912	0.449353
GGCGTACTCTGATACTACAA	AKAP4	3.34543	2.396	1.65983	0.867009	9.29293	9.18448	6.64797	0.503225	0.360411	0.249675	0.130417	1.39786	1.38155	0.716919	0.624125	-0.480117	-0.680094
AGATGTCTGATGATATTGAC	AKAP4	11.4339	10.0532	16.4394	17.7448	11.8331	9.55851	11.3198	1.01009	0.888107	1.45228	1.56759	1.04535	0.844409	1.16924	1.10004	0.225567	0.137552
TCCTGATCTTGCTGTCCTTC	AKAP4	44.4273	33.8456	39.9596	58.3786	41.0372	49.4965	27.3381	1.62511	1.23804	1.46168	2.13543	1.5011	1.81053	1.5293	1.728	0.612868	0.789105
TCAAACGTCTTGTAACACGC	AKAP5	5.27834	0.971805	5.35031	0.770675	4.08636	1.49611	10.1065	0.522271	0.0961562	0.529392	0.0762552	0.404329	0.148035	0.485331	0.106815	-1.04296	-3.22681
GCATCCTCAGCATTTATTGC	AKAP5	15.7161	6.08216	16.8808	5.703	8.77227	6.62862	11.6548	1.34847	0.52186	1.44841	0.489327	0.752676	0.568747	1.18318	0.526644	0.242672	-0.925099
TGTTACAAGACGTTTGAGTG	AKAP5	12.9803	5.66328	19.7944	5.08646	16.0141	10.5144	12.5453	1.03467	0.451425	1.57783	0.405446	1.2765	0.838109	1.29633	0.564993	0.374435	-0.823694
CCTGAGCTTATCCGAAGTGT	AKAP6	13.0695	2.78137	10.7536	4.79745	15.8406	10.5767	14.7566	0.88567	0.188483	0.728731	0.325106	1.07346	0.716744	0.895953	0.410111	-0.158506	-1.28591
CCATTCCTAGTGACGTGACT	AKAP6	16.965	11.2595	13.2787	7.24435	14.8939	28.5509	13.6202	1.24558	0.826681	0.974927	0.531884	1.09352	2.09622	1.10468	1.1516	0.143624	0.203634
TTACTCTGTCAACGTGATAG	AKAP6	14.482	8.24359	12.5194	12.4849	16.7557	16.4365	12.6137	1.14812	0.653544	0.992525	0.989795	1.32837	1.30307	1.15634	0.982136	0.209565	-0.0260051
AATACAACAAGATGAGCGAC	AKAP7	10.8838	2.5468	8.05195	2.06156	11.6595	2.86755	8.04812	1.35234	0.316447	1.00048	0.256154	1.44873	0.356301	1.26718	0.309634	0.341623	-1.69137
AGCCAATACTATGGATTCTC	AKAP7	2.75068	13.4042	3.00182	2.52396	3.81815	2.84677	5.51231	0.499007	2.43168	0.544567	0.457877	0.692657	0.516439	0.578744	1.13533	-0.789003	0.183116
TTAATAATTGCATCACCAGC	AKAP7	4.62412	4.1553	5.59752	4.27725	4.52813	4.34289	8.1613	0.566592	0.509147	0.685861	0.524089	0.55483	0.532132	0.602428	0.521789	-0.73114	-0.938461
TTTGACCGCTTCGGACCAGA	AKAP8	4.46057	5.31142	3.973	2.56249	4.02325	4.61302	5.76733	0.77342	0.920949	0.688881	0.444312	0.697594	0.799854	0.719965	0.721705	-0.474001	-0.470519
GAAGCAGTTCCAACTTTACG	AKAP8	7.00309	2.86515	6.72762	2.38909	4.76479	6.89875	4.91467	1.42494	0.582978	1.36888	0.486114	0.969504	1.4037	1.25444	0.824266	0.327045	-0.278818
TTCTTGCAGGCTACGGGGCG	AKAP8	1.15975	0.737231	3.33732	3.66071	3.83392	1.45456	1.03273	1.123	0.71387	3.23157	3.54471	3.71243	1.40846	2.689	1.88901	1.42707	0.917633
ATCTAAGCGCTGGTTAATTC	AKAP8L	8.54942	7.37231	7.13375	15.452	9.52959	17.5793	8.7412	0.978061	0.843399	0.816107	1.76773	1.09019	2.01109	0.961453	1.54074	-0.056711	0.623622
TGTTGTCCGAGCAGTCCGTG	AKAP8L	16.3703	6.08216	11.7954	7.41775	21.2049	8.97669	17.9015	0.914465	0.339757	0.658906	0.414365	1.18453	0.501449	0.919301	0.418524	-0.12139	-1.25662
AATTAACCAGCGCTTAGATA	AKAP8L	2.89937	1.22313	3.67282	0.751408	6.81586	5.79744	7.18368	0.403605	0.170266	0.511273	0.104599	0.948799	0.80703	0.621226	0.360632	-0.68681	-1.4714
TCCGACTCATCTAGAGATGA	AKAP9	14.1549	10.3715	14.1262	12.8125	19.2327	9.47539	12.3689	1.14439	0.838514	1.14208	1.03586	1.55493	0.766066	1.28046	0.880147	0.356667	-0.184184
AGAAATAACCAGTCATGAGC	AKAP9	1.38278	7.53987	2.34849	0.712874	1.54619	0.457146	2.23285	0.619287	3.37679	1.05179	0.319266	0.692474	0.204736	0.78785	1.30026	-0.344008	0.378804
ATAATGAGAACTCTACATAG	AKAP9	0.951588	0.0167553	0.618023	0.0578006	1.43575	0.872734	2.98929	0.318332	0.00560509	0.206745	0.0193359	0.480297	0.291953	0.335125	0.105631	-1.57723	-3.24289
CATGCCCTGGAGCGTCCCAA	AKIP1	6.06637	4.89254	8.8289	3.91118	4.59124	1.87014	6.74197	0.899792	0.725683	1.30954	0.580123	0.680994	0.277388	0.963442	0.527731	-0.0537296	-0.922124
TCTCCCGGGAGAACGCGCTG	AKIP1	4.25241	4.47365	5.15608	7.43701	6.2321	8.04162	4.7745	0.890651	0.936989	1.07992	1.55765	1.30529	1.68429	1.09195	1.39298	0.126911	0.478171
CATGTCTATCGTTATCACAG	AKIP1	12.0287	13.2199	13.6142	25.1433	12.4169	13.9845	20.5476	0.585405	0.643379	0.662566	1.22366	0.604297	0.680591	0.617423	0.849209	-0.69567	-0.235808
ACATTTACCCTCCGACAAGT	AKIRIN1	5.38242	4.3061	6.85122	9.69124	4.18103	3.94808	12.0714	0.445884	0.356721	0.56756	0.802829	0.346359	0.327062	0.453268	0.495537	-1.14156	-1.01293
CCTGGGCCTACCTGCTAGTT	AKIRIN1	18.214	25.0826	22.3724	27.4746	20.9998	13.5066	14.9267	1.22023	1.68038	1.49881	1.84063	1.40686	0.904858	1.3753	1.47529	0.459745	0.560997
CACATGATCAGATTATGCGA	AKIRIN1	0.5204	0.117287	0.353156	0	0.0788873	0	1.63775	0.317753	0.0716146	0.215635	0	0.0481681	0	0.193852	0.0238715	-2.36697	-5.38856
GATCAAATAATGCGACGATA	AKIRIN2	3.21161	2.11116	2.22488	4.73965	2.3824	2.84677	3.61625	0.888106	0.583799	0.615246	1.31065	0.658804	0.787218	0.720718	0.89389	-0.472492	-0.16183
AACCTGCCGTAGAGTAAATA	AKIRIN2	6.88415	1.44095	8.06961	5.39473	6.02699	2.70132	9.06002	0.759838	0.159045	0.890684	0.595443	0.66523	0.298158	0.771917	0.350882	-0.373482	-1.51094
ATGTTATTACCTGGTGAAGC	AKIRIN2	2.89937	2.93217	5.66815	1.56062	4.84368	7.16888	5.32794	0.544182	0.550338	1.06385	0.292912	0.909109	1.34553	0.839048	0.729592	-0.253175	-0.454839
ACCATTGACCAGCTACGCCT	AKNA	6.03664	2.6976	7.0278	3.98824	9.02471	9.99488	13.5237	0.446373	0.199471	0.519664	0.294907	0.667324	0.739062	0.544454	0.411147	-0.877119	-1.28228
CCTGGGGCACCATTCCCGTG	AKNA	3.37516	2.66409	2.78993	1.71475	6.02699	7.31434	4.67586	0.721827	0.569753	0.596667	0.366724	1.28896	1.56428	0.869151	0.833584	-0.202322	-0.2626
CTCAAGTCTCCTCGAGCTGA	AKNA	6.05151	6.66859	9.4116	9.99951	7.33652	10.1403	6.92282	0.874139	0.963277	1.3595	1.44443	1.05976	1.46477	1.0978	1.29082	0.134616	0.368293
CTGACCAACTCAACCCGAAA	AKNAD1	2.58713	0.485902	1.62452	2.13862	3.15549	1.413	3.9181	0.660302	0.124015	0.414619	0.545832	0.805363	0.360633	0.626761	0.343493	-0.674012	-1.54165
TAGACTATCTTGCACAAGAG	AKNAD1	4.92149	2.29547	8.19322	5.39473	7.03675	8.14551	6.01408	0.818329	0.381683	1.36234	0.897016	1.17005	1.35441	1.1169	0.877702	0.159506	-0.188197
ATCCACCAAGAACTTCTCAC	AKNAD1	8.71298	16.772	8.59935	3.87264	5.36434	1.14287	11.21	0.777251	1.49617	0.767114	0.345463	0.478532	0.101951	0.674299	0.64786	-0.56854	-0.626246
ATCACGCCATGCACGATCAG	AKR1A1	21.0539	32.723	16.5983	20.4807	22.5144	21.569	18.0628	1.16559	1.81162	0.918921	1.13386	1.24645	1.19411	1.11032	1.37986	0.150977	0.464525
GGTGGAATGCCACCCATACT	AKR1A1	13.5155	15.9678	14.2322	24.9891	19.1065	17.8703	11.5816	1.16698	1.37872	1.22886	2.15766	1.64973	1.54299	1.34852	1.69312	0.431382	0.759685
GTTAAGTATGCCCTTAGCGT	AKR1A1	11.7759	11.2595	9.7471	2.33129	6.94208	2.86755	11.9081	0.988895	0.945533	0.818524	0.195773	0.58297	0.240806	0.796796	0.460704	-0.327717	-1.11809
TCAGGTCGCTGAGTGTCTTC	AKR1B1	21.158	15.8672	22.2841	18.1109	20.1952	28.0522	19.3111	1.09564	0.821663	1.15395	0.937846	1.04578	1.45264	1.09846	1.07072	0.135477	0.0985776
TGGGCTCACAGGTCCTGATC	AKR1B1	8.34126	3.92073	9.57052	9.22883	10.4131	5.1325	8.01947	1.04013	0.488902	1.19341	1.1508	1.29848	0.640006	1.17734	0.759904	0.235531	-0.396111
TCCCATACCTTAAAGCCAGT	AKR1B1	4.53491	3.06621	5.84473	2.11936	3.97592	5.46497	5.73923	0.79016	0.534255	1.01838	0.369275	0.692762	0.952213	0.833768	0.618581	-0.262282	-0.692965
TGGCCATTGATGCAGGATAT	AKR1B10	7.18152	6.28322	7.6988	10.4619	8.72494	3.76107	6.26137	1.14696	1.00349	1.22957	1.67087	1.39345	0.600677	1.25666	1.09168	0.329594	0.126547
CGGTGGAAAAGCAACGTTCT	AKR1B10	1.50173	1.79281	1.83641	9.84537	3.64459	3.44938	1.71434	0.875979	1.04577	1.07121	5.74295	2.12595	2.01207	1.35771	2.9336	0.441176	1.55267
GTGCCGATATCCTGCATCAA	AKR1B10	7.93981	12.5162	7.64582	9.55637	11.4071	16.4988	7.29046	1.08907	1.71679	1.04874	1.3108	1.56466	2.26307	1.23416	1.76355	0.303527	0.818486
CAGTGGAAAAGGAACGTTCT	AKR1B15	21.2472	13.3204	15.6978	17.0127	19.1381	27.8236	12.6169	1.68403	1.05576	1.24419	1.34841	1.51686	2.20527	1.48169	1.53648	0.567248	0.619629
TTTCTATGAGAATCAACATG	AKR1B15	13.8426	16.3866	15.221	22.0028	10.8076	6.91953	11.636	1.18963	1.40827	1.30809	1.89092	0.928801	0.594664	1.14218	1.29795	0.191785	0.376233
GTGGCGATATTCTGCATCAA	AKR1B15	5.60545	1.40744	4.09661	4.25798	4.54391	1.89092	2.84922	1.96736	0.493974	1.4378	1.49444	1.59479	0.663663	1.66665	0.884024	0.73695	-0.177843
GCCAGCTTCAATTGCCAATT	AKR1C1	15.4187	6.71886	17.0574	10.0766	9.92402	22.5041	11.8711	1.29884	0.565984	1.43689	0.848832	0.835981	1.8957	1.19057	1.10351	0.251653	0.142094
ACCAAATTGGCAATTGAAGC	AKR1C1	5.65005	3.83695	6.14491	13.8529	3.26593	4.94549	6.90607	0.818129	0.555591	0.889784	2.0059	0.472908	0.716108	0.72694	1.09253	-0.460092	0.127676
CTTATTACCATGGTTCTTCT	AKR1C1	9.51588	4.54067	8.91719	11.4445	11.0758	5.79744	13.6254	0.698395	0.333252	0.654455	0.839943	0.81288	0.42549	0.72191	0.532895	-0.470108	-0.908077
GGCTTCTATTGCCAATTTGA	AKR1C2	7.15178	3.76993	4.83824	14.219	6.70542	6.44161	7.73558	0.92453	0.48735	0.625452	1.83812	0.866828	0.832724	0.805604	1.05273	-0.311858	0.0741389
ATTACCATGGTTCTTCTCGA	AKR1C2	5.42703	3.73642	6.6923	2.56249	8.74071	9.53773	13.7635	0.394304	0.271472	0.486234	0.18618	0.635063	0.692971	0.5052	0.383541	-0.985072	-1.38255
GTCAAATTGGCAATAGAAGC	AKR1C2	7.10717	18.1124	7.01014	3.96898	6.75275	7.56369	4.98554	1.42556	3.63299	1.4061	0.796098	1.35447	1.51713	1.39537	1.98207	0.480652	0.98701
GGTTCCGAGAAGTAAAGCTT	AKR1C3	4.41596	9.36619	4.32616	5.04792	6.20054	2.90911	4.54836	0.970892	2.05925	0.951148	1.10983	1.36325	0.639596	1.0951	1.26956	0.131058	0.344328
CAACTCTGGTCGATGAAAAG	AKR1C3	11.9989	6.68535	13.6318	17.0705	11.0284	14.4624	9.30269	1.28984	0.718647	1.46536	1.835	1.18551	1.55465	1.31357	1.36943	0.393493	0.45358
CTGCATACCTTTAGAGACAT	AKR1C3	15.5228	7.69066	11.6895	9.78757	31.9809	19.6781	16.9788	0.914248	0.452958	0.688476	0.57646	1.88358	1.15898	1.1621	0.729467	0.216738	-0.455086
AAAAGTAATATTCGACACAG	AKR1C4	2.26002	0.971805	3.0548	2.00376	1.04131	1.32988	3.23781	0.69801	0.300143	0.943478	0.618862	0.321611	0.410735	0.654366	0.443247	-0.61183	-1.17382
GCCAGCTTCTATTGCTAATT	AKR1C4	3.85096	6.63508	8.14024	0.712874	4.46502	7.54291	2.79996	1.37536	2.3697	2.90727	0.254601	1.59467	2.69393	1.9591	1.77275	0.970191	0.825985
TTCCCTACCTTGAGAGCCAT	AKR1C4	14.7347	26.7414	14.0733	24.5267	16.3297	15.0443	10.0479	1.46645	2.66139	1.40062	2.44098	1.62518	1.49726	1.49742	2.19988	0.582478	1.13742
AACCTTCACCGATGTTGCAC	AKR1D1	15.5971	13.9404	20.1652	11.5794	19.6114	22.7742	19.8885	0.784229	0.700927	1.01391	0.582216	0.986067	1.14509	0.92807	0.809412	-0.107695	-0.305053
TGTAGGCCCCATCAATATGT	AKR1D1	6.0069	8.9138	5.03247	3.75704	9.07204	5.77667	11.2121	0.535752	0.795016	0.448843	0.335088	0.80913	0.515217	0.597908	0.548441	-0.742004	-0.866593
TTACATCATTGAAGTACCCA	AKR1D1	9.87273	9.53374	12.59	15.9722	15.241	7.37668	12.4663	0.791952	0.76476	1.00992	1.28123	1.22258	0.591728	1.00815	0.87924	0.0117097	-0.185672
ACCATGTTGCTCTCGTCCAG	AKR1E2	21.1134	22.1002	20.483	15.8566	27.6579	25.2677	17.0037	1.2417	1.29973	1.20463	0.932543	1.62658	1.48602	1.35764	1.23943	0.441096	0.309677
CCTCTCACATCCTCGAGTGC	AKR1E2	11.2704	11.7119	10.63	11.3482	15.1464	33.9951	12.6691	0.889595	0.924448	0.839049	0.895738	1.19554	2.6833	0.974727	1.50116	-0.0369305	0.586081
GAACGGTACCTTGAAACCCA	AKR1E2	15.3295	51.8743	14.9208	8.92056	9.40337	9.30916	9.37024	1.63598	5.53607	1.59236	0.952011	1.00354	0.993482	1.41063	2.49385	0.496335	1.31838
CCCGGCTCACCGATTCCTGT	AKR7A2	15.8796	24.027	13.9143	7.41775	15.1621	16.6235	14.8262	1.07105	1.62057	0.938494	0.500312	1.02266	1.12122	1.01073	1.0807	0.0154016	0.11197
GCCTCTCCAACTATGCTAGC	AKR7A2	4.89176	7.45609	3.40795	14.7199	3.34482	7.12732	4.27505	1.14426	1.74409	0.797173	3.44321	0.782405	1.66719	0.907945	2.28483	-0.139323	1.19209
CACTTCCCAGCTAGCATAGT	AKR7A2	27.9975	20.3911	23.3613	30.0949	32.0914	31.8756	19.512	1.43489	1.04506	1.19728	1.54238	1.6447	1.63364	1.42562	1.40702	0.511589	0.492646
CCCAAACAGTGGAATGGCCT	AKR7A3	10.4377	6.03189	4.80292	12.2923	5.06457	12.2806	10.5997	0.984721	0.569063	0.453119	1.15968	0.477803	1.15858	0.638548	0.962443	-0.647134	-0.0552276
ATACCTGGGCAGAGATGTAC	AKR7A3	4.59439	15.6494	4.02598	1.75329	4.21258	1.47534	5.39715	0.851261	2.89957	0.745945	0.324854	0.78052	0.273354	0.792575	1.16593	-0.33538	0.221476
GCCTCTCCAACTATGCAGCC	AKR7A3	5.23373	2.32898	4.13192	4.87452	5.34856	6.81563	5.10004	1.02621	0.456659	0.810175	0.955781	1.04873	1.33639	0.961706	0.916276	-0.0563322	-0.126146
TGTGCCGCAAAAGGTCTTCA	AKT1	8.44534	12.7508	14.4441	6.0498	10.9653	14.317	9.22246	0.915737	1.38258	1.56619	0.655986	1.18898	1.5524	1.22363	1.19699	0.291173	0.25941
TCACGTTGGTCCACATCCTG	AKT1	28.1165	111.758	32.8788	30.4224	23.7609	22.982	23.8074	1.181	4.69425	1.38104	1.27786	0.998047	0.965331	1.18669	2.31248	0.246948	1.20944
GCAGGATGTGGACCAACGTG	AKT1	9.99168	5.84758	11.9896	7.66822	12.4642	7.64681	11.3966	0.876727	0.5131	1.05204	0.672853	1.09368	0.670975	1.00748	0.618976	0.010754	-0.692044
CGCGCATGCTCGCCGCGATG	AKT1S1	7.91008	3.48509	3.24903	3.89191	5.75877	3.49093	4.50328	1.75651	0.773901	0.721482	0.864239	1.2788	0.775198	1.25226	0.804446	0.324538	-0.313933
AACGGCGCGCTGCCTCCGCC	AKT1S1	7.99929	7.18801	6.40978	3.4295	7.87295	8.85201	7.14246	1.11996	1.00638	0.897419	0.480157	1.10227	1.23935	1.03989	0.908628	0.0564245	-0.138238
TGTGGGCCAGTGCGATGTCG	AKT1S1	9.72404	34.1305	7.64582	5.04792	7.22608	17.7871	6.36981	1.52658	5.35816	1.20032	0.792475	1.13443	2.79241	1.28711	2.98101	0.364135	1.5758
TCTCGTCTGGAGAATCCACG	AKT2	6.98823	4.97631	6.28617	2.87076	6.5792	4.0312	9.91476	0.704831	0.50191	0.634022	0.289545	0.663577	0.406586	0.667476	0.399347	-0.583211	-1.32429
CATCGAGAGGACCTTCCACG	AKT2	13.2628	20.3074	17.1281	10.5004	12.5904	8.72734	15.2448	0.869986	1.33209	1.12353	0.688789	0.825883	0.57248	0.939801	0.864451	-0.0895728	-0.210144
TTAAACAACTTCTCCGTAGC	AKT2	18.4519	7.95875	15.1327	12.3886	17.8601	32.9353	13.195	1.3984	0.603164	1.14685	0.938886	1.35355	2.49604	1.2996	1.34603	0.378069	0.428712
AGAATGGACAGAAGCTATCC	AKT3	5.88795	4.87578	4.94418	6.4544	5.83766	7.62603	6.12064	0.961983	0.796612	0.807788	1.05453	0.953766	1.24595	0.907846	1.03237	-0.139481	0.0459533
TAAGGTAAATCCACATCTTG	AKT3	10.7054	8.69598	8.2815	14.0456	15.3988	14.2546	10.4159	1.02779	0.834879	0.795086	1.34848	1.4784	1.36855	1.10043	1.18397	0.138063	0.243632
TTGCCACTGAAAAGTTGTTG	AKT3	0.565005	4.10504	1.02415	0.231203	0.536434	0.0207794	0.553226	1.02129	7.42018	1.85124	0.417917	0.969646	0.0375604	1.28072	2.62522	0.35696	1.39244
CTTACTGGACAGTCACCATC	AKTIP	10.973	3.92073	10.3828	8.41962	16.4717	5.56887	10.7064	1.0249	0.366206	0.969777	0.786413	1.53849	0.520146	1.17772	0.557588	0.236002	-0.842728
CACCACTTACCTAATTGCAT	AKTIP	3.79148	5.52924	4.99716	2.77443	4.43347	6.35849	11.9318	0.317762	0.463402	0.418808	0.232523	0.371566	0.532901	0.369379	0.409609	-1.43683	-1.28768
TAGAAGACCCCTATGCAATT	AKTIP	8.16284	4.57419	8.4934	11.406	6.50031	14.4832	5.3631	1.52204	0.8529	1.58367	2.12675	1.21204	2.70053	1.43925	1.8934	0.525319	0.920976
GCCCCGTCGGACATGATGGA	ALAD	5.30808	4.18881	5.98599	8.92056	8.9616	4.77926	7.43075	0.714339	0.563713	0.80557	1.20049	1.20602	0.643173	0.908642	0.80246	-0.138217	-0.317499
CGTCCATCCATCATGTCCGA	ALAD	13.4114	23.1558	18.2582	10.828	16.0299	8.89357	17.0965	0.784458	1.35442	1.06795	0.633347	0.937616	0.5202	0.930008	0.835989	-0.104685	-0.258445
CTCGCCGTGTACCACGTCTC	ALAD	9.60509	13.5047	13.7378	11.0592	10.35	7.23122	9.05572	1.06067	1.49129	1.51703	1.22124	1.14293	0.798526	1.24021	1.17035	0.31058	0.226943
GTGGTTAGTGTGAAAACCGA	ALAS1	6.75033	9.83534	3.60219	4.08458	3.47104	9.01825	6.49324	1.03959	1.5147	0.55476	0.629051	0.534562	1.38887	0.709638	1.17754	-0.494844	0.235776
GTCATTGGCCACAAAGCACG	ALAS1	16.8015	24.3789	10.1885	5.64519	13.4582	25.1638	14.5667	1.15342	1.6736	0.69944	0.387541	0.9239	1.72749	0.925585	1.26288	-0.111562	0.336715
ATAACTGCCCCACACACCCG	ALAS1	12.0733	7.55662	6.5687	9.26737	7.49429	15.1482	7.71475	1.56496	0.979503	0.851446	1.20125	0.971424	1.96353	1.12928	1.38143	0.175399	0.466161
TGCGAGATTTACTCAGACGC	ALAS2	6.88415	2.49653	10.6123	3.79557	3.61304	3.94808	4.82684	1.42622	0.517219	2.19861	0.786348	0.748531	0.817943	1.45779	0.70717	0.54378	-0.499871
CTCCACTGTTACGGATACCT	ALAS2	21.723	23.5076	21.4012	12.4657	27.4212	16.1248	15.4857	1.40278	1.51802	1.382	0.804979	1.77075	1.04127	1.51851	1.12142	0.602654	0.165332
GACAGCGTCCAATACCAAAC	ALAS2	14.1251	5.66328	10.3298	17.5907	12.0066	12.4676	9.69898	1.45635	0.583905	1.06504	1.81366	1.23793	1.28546	1.25311	1.22767	0.325511	0.295928
TGCTCATCGGTTTAAAGATT	ALB	18.4965	20.1566	23.0611	17.2824	18.8856	11.5533	13.8649	1.33405	1.45378	1.66327	1.24648	1.36211	0.833277	1.45314	1.17785	0.539177	0.236152
CGATGAATTTAAACCTCTTG	ALB	2.11134	2.26196	3.60219	1.05968	2.16151	5.69355	2.13422	0.989279	1.05985	1.68783	0.496518	1.01279	2.66775	1.22997	1.40804	0.298618	0.493688
AATGTGATGTTATAAGCCTA	ALB	4.59439	5.26115	3.0548	5.9342	5.49056	4.42601	4.62362	0.993676	1.13788	0.660693	1.28345	1.1875	0.957259	0.94729	1.1262	-0.0781218	0.171461
AAAGTGCTACATCCCCTTGA	ALCAM	12.5193	8.57869	11.301	6.35807	18.3965	4.36367	14.8939	0.840567	0.575987	0.758766	0.426891	1.23517	0.292983	0.944835	0.431954	-0.0818663	-1.21105
TACCATGTGATATTGCCATC	ALCAM	12.7721	6.01514	14.2322	7.20581	19.3116	17.6209	12.1949	1.04733	0.493251	1.16706	0.590888	1.58358	1.44494	1.26599	0.843027	0.340268	-0.246349
TCATTGACTCTCATTGTAGA	ALCAM	10.1404	11.3433	18.629	8.59303	17.6076	7.00265	10.3079	0.98375	1.10045	1.80726	0.833638	1.70818	0.67935	1.49973	0.871147	0.584701	-0.199012
GGATAGAATGGGCGTTCCGA	ALDH16A1	3.85096	1.40744	1.9247	1.31015	1.38842	1.08053	2.26084	1.70333	0.62253	0.851319	0.579495	0.614115	0.477931	1.05625	0.559985	0.0789569	-0.836539
AAGGGGGAGGCCACGACCAC	ALDH16A1	5.44189	3.01595	4.16724	2.83223	8.4725	11.865	5.04592	1.07847	0.597699	0.825862	0.561291	1.67908	2.35141	1.19447	1.17013	0.256372	0.226672
GCCCCCGCGGGGCGTCCCGT	ALDH16A1	2.69121	3.971	5.82707	3.60291	3.8497	5.40264	2.98797	0.900681	1.32899	1.95018	1.2058	1.2884	1.80813	1.37975	1.44764	0.464409	0.533704
GCGCAAGCGTTGTTTGCCAA	ALDH18A1	10.3188	4.3061	6.16257	12.5813	8.63027	29.9223	5.95776	1.73199	0.722772	1.03438	2.11174	1.44858	5.02241	1.40498	2.61897	0.490551	1.389
ACAGGCAATTCCAGTCTTAG	ALDH18A1	10.6608	13.0523	9.72944	25.0469	10.7129	4.11432	9.31381	1.14462	1.4014	1.04463	2.68922	1.15022	0.441743	1.11315	1.51079	0.154652	0.595301
GGGCAGCACAGATGCTGTAC	ALDH18A1	4.71333	1.89334	6.60401	9.1903	5.91655	5.88056	6.13971	0.767681	0.308377	1.07562	1.49686	0.963653	0.957792	0.935652	0.92101	-0.0959555	-0.118711
GTATAATAGTCGCCCCCTCT	ALDH1A1	10.8987	2.83164	12.7313	4.70112	20.9051	4.6338	7.85085	1.38821	0.360679	1.62164	0.598804	2.66279	0.590229	1.89088	0.516571	0.919059	-0.952962
AAGCATCCATAGTACGCCAC	ALDH1A1	8.01416	2.78137	4.44976	2.87076	4.74902	5.46497	7.29278	1.09892	0.381387	0.61016	0.393645	0.651194	0.749368	0.786757	0.508133	-0.34601	-0.976721
AAAACATTGCGCTACTGTGC	ALDH1A1	7.3302	11.8962	11.4952	6.57	11.7227	10.6598	9.85679	0.74367	1.20691	1.16622	0.666546	1.1893	1.08147	1.03306	0.984974	0.0469289	-0.0218425
AAAACCTTTCGATATTACGC	ALDH1A2	2.8845	0.938294	2.78993	1.48355	3.51837	2.78444	5.49965	0.524489	0.17061	0.507293	0.269754	0.639746	0.506294	0.557176	0.315552	-0.843796	-1.66405
CCAGCCTGCGTAATATCGAA	ALDH1A2	7.65731	2.53004	9.99431	3.23684	9.16671	5.48575	8.57633	0.892842	0.295003	1.16534	0.377415	1.06884	0.639639	1.04234	0.437352	0.059824	-1.19313
ACCACTCAGTGCACTCTACA	ALDH1A2	13.7683	36.627	14.0379	16.2227	13.0795	10.2858	17.2625	0.797582	2.12176	0.813203	0.939764	0.757682	0.595845	0.789489	1.21912	-0.341008	0.285845
CGTCCCGGAGCAATCTGAAG	ALDH1A3	4.23754	4.62445	1.4656	1.83035	2.28773	4.38445	2.5098	1.6884	1.84256	0.583951	0.729284	0.911521	1.74693	1.06129	1.43959	0.0858203	0.525661
AGCGTCCGCACACACGATGC	ALDH1A3	12.6978	10.5558	16.0862	7.72602	13.7579	18.2027	11.1582	1.13798	0.946014	1.44165	0.692407	1.23299	1.63133	1.27087	1.08992	0.34582	0.124219
CATATTTGCTCCCGAGTTGA	ALDH1A3	12.9803	6.80263	9.32331	2.46616	11.4071	11.7819	7.62372	1.70261	0.892298	1.22293	0.323485	1.49626	1.54543	1.47394	0.920403	0.559676	-0.119662
GGTAGGGTTGACCGTCGGGA	ALDH1B1	2.02212	4.35637	2.78993	2.19642	1.48308	5.56887	3.23218	0.625622	1.34781	0.863172	0.679548	0.458848	1.72294	0.649214	1.2501	-0.623234	0.322043
GAGCAGTTTGAACGAGTCCT	ALDH1B1	12.8464	9.95262	6.74528	4.18091	9.38759	4.01042	8.59164	1.49522	1.15841	0.785097	0.486625	1.09264	0.466781	1.12432	0.703938	0.169054	-0.50648
CGAAACGCTCTCCGCCACAG	ALDH1B1	13.6939	4.02126	9.6235	5.20206	10.1765	6.87797	10.181	1.34505	0.394977	0.945239	0.510957	0.999553	0.675568	1.09661	0.527167	0.133055	-0.923668
TGAACACACCCACCACTTCG	ALDH1L1	7.3302	3.08297	6.28617	10.5004	8.97738	3.51171	10.408	0.704283	0.29621	0.603973	1.00888	0.862543	0.337404	0.7236	0.547498	-0.466737	-0.869075
AAGGAGGGCCACGAAGTGGT	ALDH1L1	3.95504	3.63589	4.34382	3.46804	2.88728	1.72469	3.04374	1.2994	1.19455	1.42713	1.1394	0.948596	0.566635	1.22504	0.966862	0.292834	-0.0486179
GGAGACGCTTTGCCCATCCC	ALDH1L1	13.5007	7.89173	15.5565	2.7937	13.8368	18.5144	11.7453	1.14946	0.671908	1.32449	0.237857	1.17808	1.57633	1.21734	0.828699	0.283735	-0.27108
CTATAGCCACCTCCGCAAAG	ALDH1L2	7.15178	7.77444	7.89303	7.14801	9.1036	7.91694	9.09649	0.786213	0.854664	0.867701	0.785799	1.00078	0.870329	0.884898	0.83693	-0.176417	-0.25682
AAGTGCATCCACTGTATCAT	ALDH1L2	16.3108	14.443	10.9655	8.01502	18.8067	10.2235	11.2807	1.4459	1.28033	0.972054	0.710505	1.66715	0.906274	1.3617	0.965702	0.445411	-0.0503504
CTGTGAACACCCCTACTACT	ALDH1L2	3.47924	3.87046	4.39679	4.48918	7.38385	5.11173	4.63619	0.750454	0.834838	0.948363	0.968291	1.59266	1.10257	1.09716	0.968567	0.133771	-0.0460769
CCCGCTCGATCAGATCGGCC	ALDH2	3.10753	1.05558	2.63101	3.67997	3.12394	0.353249	5.42504	0.572813	0.194576	0.484976	0.678331	0.575837	0.0651146	0.544542	0.312674	-0.876885	-1.67727
GCCTGGCCGATCTGATCGAG	ALDH2	0.356846	0.0502658	0.794601	0.0385338	0.283994	0.415587	0.384723	0.927538	0.130654	2.06538	0.10016	0.738178	1.08022	1.2437	0.437013	0.314637	-1.19425
CCCACCGTCAATCCGTCCAC	ALDH2	13.3222	9.14837	10.524	10.0766	9.54536	21.0287	13.2893	1.00248	0.6884	0.791917	0.758246	0.718273	1.58238	0.837555	1.00967	-0.255744	0.0138893
GTTCGACCATATCCTGTACA	ALDH3A1	14.259	7.28854	16.6513	9.98024	14.0104	3.88574	10.4171	1.36881	0.699673	1.59846	0.958066	1.34495	0.373017	1.43741	0.676919	0.523467	-0.562946
AGTTCCAGGTGCCAATGACG	ALDH3A1	5.05531	9.98613	5.19139	7.89942	4.98568	16.6651	6.64808	0.760417	1.50211	0.780886	1.18823	0.749943	2.50675	0.763748	1.73236	-0.388831	0.792739
GGGACACCCCCATTGATTAC	ALDH3A1	8.22232	13.8901	7.53988	9.57564	5.83766	13.3404	4.78585	1.71805	2.90233	1.57545	2.00082	1.21978	2.78746	1.50443	2.56354	0.589213	1.35814
GTCCGACAGGCGTTCCTGTC	ALDH3A2	15.0767	15.4316	14.0909	28.7462	17.5919	21.0495	12.6833	1.18871	1.21668	1.11098	2.26646	1.38701	1.65962	1.2289	1.71425	0.297366	0.777581
CGTGCGTACCTTGCACAGGT	ALDH3A2	5.15939	2.37925	7.4869	6.35807	5.743	4.25977	6.91886	0.7457	0.343879	1.0821	0.918948	0.83005	0.615676	0.88595	0.626167	-0.174702	-0.67538
TGGTGCTGATAATCGGAGCT	ALDH3A2	13.0546	6.7021	16.2981	23.5056	15.8721	8.00006	9.41785	1.38616	0.711638	1.73056	2.49586	1.68532	0.849457	1.60068	1.35232	0.678684	0.435433
TGGCCCGTGATTAGATAGTT	ALDH3B1	10.1404	5.78056	12.4841	11.1748	11.9751	12.1975	9.54116	1.0628	0.605855	1.30844	1.17122	1.2551	1.27841	1.20878	1.01849	0.273552	0.0264373
CCTTCCACGCGGGGCGCACG	ALDH3B1	0.178423	0.603189	0.0176578	0.0578006	0.110442	0.0415587	0.175005	1.01953	3.4467	0.100899	0.33028	0.631081	0.237472	0.583836	1.33815	-0.776364	0.42024
CTATCCGCTGAACCTGACGC	ALDH3B1	7.31533	3.09972	6.42744	6.93608	12.8429	8.20785	12.5526	0.582774	0.246938	0.51204	0.55256	1.02312	0.653876	0.705978	0.484458	-0.502304	-1.04556
AGCGATCGCTCTCGTTGCTC	ALDH3B2	6.12585	6.65184	6.86888	6.58927	7.38385	2.36885	5.17167	1.1845	1.28621	1.32817	1.27411	1.42775	0.458043	1.31348	1.00612	0.393389	0.00880193
GCCCTCCTCACCTGCGGCGA	ALDH3B2	14.9875	12.1643	7.99898	10.6353	11.3756	17.9118	13.7454	1.09037	0.884976	0.58194	0.773739	0.827592	1.30312	0.8333	0.987277	-0.263091	-0.0184725
TGGTCCTCATCATCGCACCC	ALDH3B2	18.8979	23.3233	10.3298	6.03053	13.9157	10.8468	12.0044	1.57426	1.94291	0.860505	0.502362	1.15922	0.903575	1.198	1.11628	0.260623	0.1587
GCCCGTCTTAGCCTTCACGC	ALDH4A1	13.2182	4.22232	13.4199	10.5004	10.3027	12.6962	16.2106	0.8154	0.260466	0.827847	0.64775	0.635551	0.783202	0.759599	0.563806	-0.39669	-0.826729
TGAGCGAGATGCCCTGCAAA	ALDH4A1	4.77281	1.6085	6.79825	3.35244	7.60474	3.53249	4.9246	0.969178	0.326627	1.38047	0.680754	1.54424	0.717316	1.29796	0.574899	0.376247	-0.79862
TCAGCATGTCTGCCGCCTTC	ALDH4A1	4.49031	1.25664	3.90237	2.7937	3.42371	1.16364	3.61933	1.24065	0.347203	1.0782	0.771882	0.945951	0.321508	1.08827	0.480198	0.122032	-1.0583
GAGGAAGCCCGCCGTGTTTA	ALDH5A1	5.90282	3.04946	3.56687	3.2561	3.72348	4.23899	3.26966	1.80533	0.932653	1.0909	0.995854	1.1388	1.29646	1.34501	1.07499	0.427618	0.104324
GAGAAGGGCGTGTCTTCGGC	ALDH5A1	1.82883	1.1226	4.11427	0.867009	2.17729	3.15846	2.76415	0.661626	0.406129	1.48844	0.313662	0.787689	1.14265	0.979251	0.620815	-0.0302489	-0.687764
GATGACTGCAGCCACGCCTA	ALDH5A1	4.95123	9.76832	6.26852	7.43701	7.02097	3.88574	6.15966	0.803816	1.58585	1.01767	1.20737	1.13983	0.630838	0.987107	1.14136	-0.0187215	0.190748
GAGAGCCATGGCGGCGCTAT	ALDH6A1	6.20019	3.5186	4.11427	9.84537	4.76479	5.42342	5.89924	1.05102	0.59645	0.697423	1.66892	0.807696	0.919341	0.852045	1.06157	-0.230999	0.0862013
CGCCGCCAATAGCGCCGCCA	ALDH6A1	1.53146	0.871273	1.11244	1.83035	2.28773	0.207794	2.65615	0.576572	0.328021	0.418817	0.6891	0.861297	0.0782312	0.618896	0.365118	-0.692232	-1.45357
CCAACTGTAAAGCTCTTCAT	ALDH6A1	8.83193	3.65265	8.17556	3.21757	12.1644	17.7871	7.5079	1.17635	0.486507	1.08893	0.428558	1.62022	2.36912	1.29517	1.09473	0.373136	0.130575
CATTAGGTTATGGATCGCCC	ALDH7A1	19.4778	44.6193	19.7767	30.9811	15.3199	28.9872	19.0232	1.0239	2.34552	1.03961	1.6286	0.80533	1.52379	0.956281	1.83264	-0.0644936	0.87392
CCTTTCTAGGATAATAGCCA	ALDH7A1	1.07054	0.31835	0.670996	0.231203	1.7513	3.51171	2.62386	0.408001	0.121329	0.255729	0.0881155	0.667452	1.33838	0.443727	0.515941	-1.17225	-0.954722
GCAGAATCTTTCGCTGGCTT	ALDH7A1	12.9505	8.02577	10.5947	15.5291	15.6039	6.81563	9.23006	1.40308	0.869525	1.14784	1.68245	1.69055	0.738417	1.41383	1.0968	0.499605	0.133296
TCAGGACCCGTGAGCGCTCC	ALDH8A1	13.0249	20.5419	14.1792	18.9971	18.1914	10.1611	9.38644	1.38763	2.18847	1.51061	2.02389	1.93805	1.08253	1.61209	1.76496	0.688936	0.819639
TCTGCGTGCACTCTGACGTG	ALDH8A1	24.7264	9.75156	20.8362	25.5864	15.7775	22.1093	16.5971	1.4898	0.587546	1.25541	1.54162	0.950615	1.33211	1.23194	1.15376	0.300935	0.206343
CAGCACTCACCGACTCCCAC	ALDH8A1	4.19294	1.4242	4.83824	3.29464	5.88499	5.42342	6.591	0.636161	0.216082	0.734067	0.499869	0.892884	0.822852	0.754371	0.512935	-0.406654	-0.963153
GTATAACCAAACGATCCACC	ALDH9A1	7.16665	5.89785	4.55571	3.93044	8.12539	2.38963	7.94872	0.901611	0.741988	0.573138	0.494475	1.02223	0.300631	0.832325	0.512364	-0.264781	-0.964758
GGTTTATGCAGGTAATGCCA	ALDH9A1	2.18568	1.54148	3.28435	0.520206	1.92485	9.41306	3.01872	0.724041	0.510641	1.08799	0.172326	0.637637	3.11822	0.816557	1.26706	-0.292374	0.34149
AGTGAGGCTGGTGTACCTCC	ALDH9A1	7.44915	4.69147	6.49807	3.83411	11.7858	2.18183	9.31073	0.800061	0.503878	0.697912	0.411795	1.26583	0.234335	0.921266	0.383336	-0.11831	-1.38332
TGTGCGGCGCAGCGCTGTGA	ALDOA	0.758297	0.234574	1.1301	2.63956	0.567989	0.540264	5.78155	0.131158	0.0405728	0.195466	0.456549	0.0982416	0.0934462	0.141622	0.196856	-2.81988	-2.34479
ACGGAGCTGACTTCGCCAAG	ALDOA	2.52766	0.519413	2.66633	1.17528	2.96616	4.84159	11.2063	0.225558	0.0463503	0.237932	0.104877	0.264688	0.432044	0.242726	0.194424	-2.0426	-2.36272
CCTTGCCAGGTGCCACGATG	ALDOA	1.76936	1.07234	2.48975	1.19455	3.66037	1.78703	11.6349	0.152073	0.0921651	0.213989	0.102669	0.314601	0.153591	0.226888	0.116142	-2.13995	-3.10604
GGTACCTATTGTTGAACCAG	ALDOB	14.1697	9.63427	9.57052	9.74904	13.7737	37.0288	14.7614	0.959916	0.652665	0.648346	0.66044	0.933088	2.50848	0.847117	1.27386	-0.239367	0.34921
TCCATCCAGCCTCGCTATCC	ALDOB	30.5549	18.6151	33.797	24.3341	24.5655	42.1406	22.0982	1.38269	0.842381	1.5294	1.10118	1.11165	1.90697	1.34125	1.28351	0.423575	0.360094
TATCCACAGTTAGACCAAGG	ALDOB	6.03664	5.44546	6.48041	4.93232	9.27715	8.91435	10.2189	0.590731	0.53288	0.634158	0.482665	0.90784	0.872337	0.710909	0.629294	-0.492262	-0.668194
GAACCGCCGGCTGTACCGCC	ALDOC	4.46057	0.452392	2.61335	3.27537	3.56571	1.62079	5.96658	0.747592	0.075821	0.437998	0.548952	0.597613	0.271645	0.594401	0.298806	-0.750491	-1.74272
CCACGACGATGCCCTTATCC	ALDOC	14.5266	5.98163	12.9785	4.70112	14.5626	10.8676	20.7446	0.70026	0.288347	0.625633	0.226619	0.701996	0.523878	0.675963	0.346281	-0.564983	-1.52998
CACGTTGGCGTTCTCCAGAA	ALDOC	4.23754	2.17818	6.25086	0.770675	5.44322	9.20526	5.99876	0.706403	0.363106	1.04203	0.128472	0.907392	1.53453	0.885274	0.675369	-0.175805	-0.566252
GCAGTACCACGCGCTGTCGT	ALG1	4.65386	13.1026	6.55104	2.25422	4.52813	5.02861	6.89989	0.674483	1.89896	0.949441	0.326704	0.656261	0.728795	0.760062	0.984819	-0.395812	-0.0220694
GCACCACCGCTACTACATGC	ALG1	1.41251	0.251329	1.87173	0.192669	2.2404	0.374029	7.8557	0.179807	0.0319932	0.238263	0.024526	0.285194	0.0476124	0.234422	0.0347105	-2.09282	-4.84848
GAAGCAAGCTCGTCATTGAC	ALG1	4.52004	14.6106	5.73878	3.60291	7.03675	0.955851	7.05121	0.641031	2.07207	0.813872	0.510963	0.997949	0.135558	0.817617	0.906196	-0.290502	-0.142104
TGATCACTCCAATTGACACC	ALG10	18.3478	15.6327	13.5788	8.74716	18.5701	17.1638	24.082	0.761889	0.649143	0.563859	0.363224	0.771119	0.712722	0.698956	0.57503	-0.516727	-0.798292
AATTCTACGTTTCCAAACTA	ALG10	5.54597	17.1239	3.63751	2.13862	4.05481	5.81822	6.78375	0.817539	2.52425	0.536209	0.315257	0.597724	0.857671	0.650491	1.23239	-0.6204	0.301462
GGGAGCTGGAATGGCGCAGC	ALG10	1.59094	0.234574	1.62452	0.154135	1.83019	1.2052	3.45921	0.459913	0.0678114	0.469621	0.0445579	0.529077	0.348404	0.486204	0.153591	-1.04037	-2.70283
AGCAGGAATGGCGCAGCTAG	ALG10B	2.69121	16.8725	2.73696	6.93608	0.99398	0.415587	3.6546	0.73639	4.6168	0.748908	1.8979	0.271981	0.113716	0.585759	2.20947	-0.77162	1.1437
TGACCACTCCAACTGACACC	ALG10B	13.6939	6.63508	13.6848	18.5925	12.6693	5.38186	23.9235	0.572405	0.277346	0.572022	0.777165	0.529575	0.224961	0.558001	0.426491	-0.841661	-1.22941
ACTCAGTTCACAAACAAGTC	ALG10B	13.0546	10.0029	14.4794	14.6236	17.1185	5.31952	8.97009	1.45535	1.11514	1.61419	1.63026	1.9084	0.593029	1.65931	1.11281	0.730586	0.154206
GGAAGATGGCGGCCGGCGAA	ALG11	0.148686	0.435637	0.618023	0.539473	0.773096	0	1.2344	0.120452	0.352914	0.500667	0.437032	0.626293	0	0.415804	0.263315	-1.26603	-1.92514
CCCCCTATATACTTAAACAG	ALG11	0.669085	0.167553	0.565049	0.327537	0.362882	0.249352	5.12385	0.130583	0.0327005	0.110278	0.063924	0.0708221	0.0486651	0.103894	0.0484299	-3.26681	-4.36796
TGTTACGACAACCTCCAATG	ALG11	0.817771	2.27872	1.50091	0.250469	0.457546	1.87014	5.90994	0.138372	0.385573	0.253964	0.0423811	0.0774198	0.31644	0.156585	0.248132	-2.67498	-2.01082
TCCGCGTGCAGTAGAACATC	ALG12	14.4374	16.0348	12.5723	25.5671	15.1621	16.3741	18.8728	0.764982	0.849622	0.666161	1.35471	0.803384	0.867604	0.744842	1.02398	-0.424993	0.0341839
ACGAGTGGGCCCGCTTCATC	ALG12	8.72785	5.78056	12.3605	8.49669	8.28317	23.169	7.21321	1.20998	0.801386	1.71359	1.17794	1.14833	3.21202	1.3573	1.73045	0.44074	0.791146
CAGCGAAAGCACGTAAACCG	ALG12	4.62412	2.16143	9.57052	7.80308	3.45526	9.70397	9.37113	0.493444	0.230648	1.02128	0.832673	0.368714	1.03552	0.627812	0.699613	-0.671596	-0.515372
CAGTACTGAGTCGTTTACTC	ALG13	6.45296	1.59175	6.32149	2.27349	7.88873	3.09613	13.8936	0.464456	0.114567	0.454994	0.163636	0.567797	0.222846	0.495749	0.167016	-1.01232	-2.58194
GATCTTGTTATTAGTCACGC	ALG13	1.2787	1.99388	1.62452	1.17528	2.91883	3.78185	9.18146	0.139269	0.217163	0.176934	0.128006	0.317905	0.4119	0.21137	0.252356	-2.24216	-1.98647
GAAGAATATCTTTATCGTGC	ALG13	9.04009	13.421	8.42277	6.66634	8.74071	10.3689	8.28253	1.09147	1.62039	1.01693	0.804868	1.05532	1.2519	1.05457	1.22572	0.0766582	0.293631
GTTCCATGGACGTTACGCCC	ALG14	2.8399	1.29015	4.82058	4.56625	4.32302	4.69614	10.6194	0.267425	0.12149	0.45394	0.429991	0.407087	0.442222	0.376151	0.331234	-1.41062	-1.59408
GTAGAAACGTTATCCATGTC	ALG14	0.550137	0.0335105	0.900547	0.0578006	0.12622	0	1.53713	0.357898	0.0218007	0.585862	0.0376029	0.0821138	0	0.341958	0.0198012	-1.54811	-5.65827
GTGCGTTCTCGTTCTAGCTG	ALG14	3.91043	7.52311	4.14958	2.48543	3.58148	0.706499	6.93583	0.563802	1.08467	0.598282	0.358346	0.516375	0.101862	0.559486	0.514961	-0.837825	-0.957465
CCCGCAGGTTCTTCCAAAAC	ALG1L	5.79874	6.26647	6.95717	31.2316	2.50862	2.36885	3.28034	1.76772	1.91031	2.12087	9.52083	0.764742	0.722134	1.55111	4.05109	0.633302	2.01831
AGTTGTATGTCCATAACCAA	ALG1L	12.4747	2.02739	10.0826	3.66071	7.17875	1.9117	9.29244	1.34246	0.218176	1.08503	0.393945	0.772536	0.205727	1.06668	0.272616	0.0931221	-1.87506
TTTGAACAACTTACTCTTGA	ALG1L	6.48269	2.26196	4.74995	7.62968	8.09384	13.9222	11.9804	0.541107	0.188804	0.396475	0.636845	0.675588	1.16208	0.537723	0.662575	-0.895064	-0.593844
TACCACGTCGAACTCCTCGT	ALG2	6.46783	3.36781	3.86706	2.38909	4.24414	4.88315	28.4868	0.227047	0.118224	0.135749	0.0838668	0.148986	0.171418	0.170594	0.124503	-2.55136	-3.00575
CGACGTGGTAGTGTGCGACC	ALG2	0.178423	0	0.370814	0.0192669	0.899315	0	8.41015	0.0212152	0	0.0440912	0.00229091	0.106932	0	0.0574129	0.000763636	-4.12248	-10.3548
AGGGTTCATCTGATCGTGGC	ALG2	4.14833	2.11116	4.89121	0.809209	6.2321	5.2364	7.21685	0.574812	0.292532	0.677749	0.112128	0.863548	0.72558	0.70537	0.376747	-0.503549	-1.40833
GGAGCCGCGCTACACGCTGC	ALG3	3.56846	6.91992	3.67282	1.48355	3.3606	2.32729	3.98102	0.896366	1.73823	0.922582	0.372655	0.844155	0.584596	0.887701	0.898492	-0.171854	-0.154422
CTGCGGAAACGCGGCCGGTC	ALG3	9.45641	15.6159	8.72295	13.3905	6.24788	2.30651	4.43992	2.12986	3.51716	1.96467	3.01593	1.40721	0.519494	1.83391	2.35086	0.874924	1.23319
GCCTACATGGCCGAGGTAGA	ALG3	3.76175	9.96938	2.89588	1.83035	5.15923	7.23122	3.22811	1.16531	3.08831	0.897083	0.567005	1.59822	2.24008	1.22021	1.96513	0.287124	0.974626
CAGGGTATATTCAGTTCTCG	ALG5	12.445	10.9747	11.2833	3.15977	10.9338	3.47016	9.7564	1.27557	1.12487	1.15651	0.323866	1.12068	0.35568	1.18425	0.601473	0.243976	-0.733429
AGCAGTTGTAAATGCAACGA	ALG5	5.70953	3.16674	6.00365	2.17716	5.85344	9.3715	8.63716	0.661042	0.366642	0.695095	0.252069	0.677704	1.08502	0.677947	0.56791	-0.560755	-0.816265
CACAACGACAGAAAGTTGTT	ALG5	2.85476	2.09441	2.24254	3.54511	5.06457	6.67018	2.8587	0.998622	0.732642	0.78446	1.24011	1.77163	2.33329	1.1849	1.43535	0.24477	0.521399
GCTGGTAAACCGCCTATGTT	ALG6	10.2742	9.38294	13.8261	9.90317	9.49803	3.71951	8.61677	1.19235	1.08892	1.60455	1.14929	1.10227	0.431659	1.29972	0.889955	0.378205	-0.168195
AAGCTCTTCATGCGTACAAC	ALG6	7.49376	3.14999	7.99898	4.52772	8.09384	5.46497	8.27216	0.9059	0.380794	0.966976	0.547344	0.978443	0.660646	0.95044	0.529595	-0.0733332	-0.91704
TCTCATATCCACGTGATGTA	ALG6	9.66457	13.0859	9.83539	9.49857	12.0698	15.3144	14.2781	0.676881	0.9165	0.688845	0.665255	0.845335	1.07258	0.73702	0.884779	-0.440223	-0.176612
AAACCAATTGCCAGTACCCG	ALG8	3.61306	6.26647	5.22671	3.00563	3.9917	3.71951	5.35307	0.674951	1.17063	0.976394	0.561478	0.745684	0.694836	0.799009	0.808981	-0.323716	-0.305822
GGCGGCGCTCACAATTGCCA	ALG8	3.61306	1.62526	1.96001	2.92857	4.74902	5.19484	4.30822	0.838643	0.377246	0.454947	0.679762	1.10231	1.2058	0.798635	0.754268	-0.324392	-0.406851
AACCAAACCACTTGTCATTG	ALG8	12.8018	22.3683	10.524	13.0244	13.1268	18.9508	12.4199	1.03075	1.801	0.847351	1.04867	1.05692	1.52584	0.97834	1.4585	-0.0315926	0.544487
GTCCATATACCATCCAGTCA	ALG9	8.40074	20.8435	9.87071	15.2979	5.28545	4.59224	13.5502	0.619972	1.53825	0.728455	1.12898	0.390065	0.338906	0.579497	1.00204	-0.787126	0.00294689
ACTACGTTGATAGCCATGAC	ALG9	4.98097	14.0744	4.25553	5.00939	4.07059	2.5143	6.70638	0.742721	2.09866	0.634549	0.746959	0.606972	0.374912	0.661414	1.07351	-0.596374	0.102336
TCGAATGATGCTAGCCTTCT	ALG9	2.3195	0.485902	2.03065	4.83599	0.520656	0.249352	0.823227	2.81757	0.590241	2.46669	5.87443	0.632458	0.302896	1.97224	2.25585	0.979834	1.17367
AATGGGACAGTCCTCCAGCT	ALK	15.3146	20.5755	15.1857	12.5813	18.223	6.89875	12.9507	1.18254	1.58876	1.17258	0.971476	1.40711	0.532695	1.25407	1.03098	0.326622	0.0440104
TGTCCCATTCCAACAAGTGA	ALK	4.90663	5.00982	4.06129	5.22132	3.12394	1.3091	5.81979	0.843094	0.860826	0.697842	0.897167	0.536779	0.22494	0.692572	0.660978	-0.529965	-0.597327
TCACATGGAGAGCTCTTGAT	ALK	8.48995	5.26115	8.84655	5.83786	9.1036	14.1508	8.24351	1.02989	0.638217	1.07315	0.708177	1.10433	1.71659	1.06913	1.021	0.0964342	0.0299766
AGAAGTCGATGACCCCTTCC	ALKBH1	12.5639	6.86966	12.2545	10.7124	13.616	13.1949	12.6282	0.99491	0.543993	0.970407	0.84829	1.07822	1.04488	1.01451	0.812386	0.0207853	-0.299763
ACCCTTGCCACGGGCTGCGT	ALKBH1	8.62377	9.83534	9.48223	7.35995	9.62425	3.34548	6.73073	1.28125	1.46126	1.4088	1.09348	1.4299	0.497045	1.37332	1.01726	0.457663	0.024692
AGGATAGCCTTTGAGTCCAT	ALKBH1	6.2894	11.7622	9.30566	6.31954	10.5078	7.23122	10.8957	0.577238	1.07953	0.854068	0.580003	0.964399	0.663678	0.798568	0.774403	-0.324512	-0.368844
CAGGCAACGTATGGCGACGC	ALKBH2	8.8914	7.70742	10.4711	13.5639	10.5236	8.43642	8.85592	1.00401	0.870313	1.18238	1.53162	1.18831	0.952631	1.1249	1.11819	0.169795	0.161162
TGTGCCACTTCCCGAATACC	ALKBH2	10.3783	6.63508	10.0473	6.57	10.8076	5.65199	10.499	0.988504	0.631976	0.95698	0.625777	1.02939	0.538338	0.991626	0.598697	-0.0121321	-0.740102
TCCCACGGGAATCCTTATGC	ALKBH2	8.6089	3.0327	5.82707	5.68373	4.79635	6.62862	6.51077	1.32226	0.465798	0.89499	0.872974	0.73668	1.0181	0.984642	0.785624	-0.0223291	-0.348089
TCTTTCACGTCAACAAAGCC	ALKBH3	10.5269	11.7119	6.65699	11.3097	14.8781	6.19225	12.4042	0.848661	0.944192	0.536673	0.911762	1.19945	0.499207	0.861594	0.785054	-0.21492	-0.349137
AGCTTTGTCAAGATGTTCCC	ALKBH3	11.8502	7.82471	14.1262	9.80684	9.54536	6.69096	16.4098	0.722146	0.476832	0.860843	0.597622	0.581688	0.407742	0.721559	0.494065	-0.470811	-1.01723
TGCTTACCTAGATACACCTG	ALKBH3	7.98442	4.02126	7.22204	7.07094	8.8196	3.03379	11.083	0.720418	0.36283	0.65163	0.637997	0.795775	0.273733	0.722608	0.424853	-0.468715	-1.23496
GCCCGTCGAGCAGTGCAACC	ALKBH4	8.74272	5.47897	11.1244	10.327	9.41915	9.55851	11.7213	0.74588	0.467435	0.949073	0.881046	0.803589	0.815479	0.832847	0.72132	-0.263876	-0.471288
CGGTTCACACGGGTCTTCCC	ALKBH4	12.6531	7.0037	11.0538	4.39285	10.35	8.43642	9.32682	1.35664	0.75092	1.18516	0.470991	1.1097	0.904534	1.21717	0.708815	0.28353	-0.496519
CCGAGACCCCCGAAGTCCTT	ALKBH4	4.56465	3.88722	3.95535	0.539473	3.09238	1.68313	4.84216	0.942688	0.802786	0.816855	0.111411	0.638637	0.347599	0.799393	0.420599	-0.323023	-1.24948
CCACCGTGTGCTCGTTGTAC	ALKBH5	9.91733	5.31142	11.1421	20.8082	11.5964	5.79744	12.0966	0.819845	0.439084	0.921092	1.72017	0.958653	0.479263	0.899864	0.879507	-0.152222	-0.185234
ACTGGTTCCGACACCCGAAT	ALKBH5	5.96229	2.81488	5.73878	4.25798	7.9834	2.82599	10.7399	0.555156	0.262097	0.534344	0.396465	0.743343	0.263131	0.610947	0.307231	-0.71088	-1.7026
TATGCTTCAGATCGCCTGTC	ALKBH5	2.63174	1.00532	5.13842	3.39097	5.69566	4.34289	5.55331	0.473904	0.18103	0.925289	0.610621	1.02563	0.782036	0.808276	0.524562	-0.307081	-0.930814
CTCGTGAACCAGTATCTGCC	ALKBH6	8.77245	11.846	8.65232	4.99012	19.8796	14.4832	15.1926	0.577418	0.779722	0.56951	0.328458	1.30851	0.95331	0.818479	0.687163	-0.288983	-0.541275
ACACTTTGTCCACGTAGCGC	ALKBH6	9.67944	14.6944	9.48223	7.43701	9.4507	8.83123	11.4229	0.847371	1.28639	0.830107	0.651062	0.827347	0.773116	0.834942	0.903524	-0.260253	-0.146365
AGCCCTGGAACCGTTCAGAG	ALKBH6	2.92911	0.737231	2.50741	0.481672	2.31929	0.851954	3.09641	0.945968	0.238092	0.809778	0.155558	0.749024	0.275142	0.834923	0.222931	-0.260285	-2.16533
GCCGCTACGAATACGATCAC	ALKBH7	7.55323	11.0417	5.38563	6.70487	12.6377	7.89616	8.84291	0.854156	1.24865	0.609033	0.75822	1.42914	0.892937	0.964109	0.966602	-0.0527315	-0.0490054
GTGCACCAGCCGCATAACGC	ALKBH7	8.63864	1.79281	7.62817	10.0188	7.66785	6.37927	10.6579	0.810541	0.168215	0.715731	0.940035	0.719454	0.59855	0.748575	0.568933	-0.417781	-0.813668
CCCAGTGATCGTATTCGTAG	ALKBH7	9.04009	1.94361	6.88654	18.7659	7.8414	21.1742	11.8421	0.763384	0.164127	0.581529	1.58468	0.662161	1.78804	0.669025	1.17895	-0.579869	0.237499
TCTTCTACTACCATGAGTCC	ALKBH8	8.50482	6.33349	8.40511	11.4253	10.2238	6.35849	10.2988	0.825805	0.614972	0.816123	1.10938	0.992715	0.6174	0.878215	0.780582	-0.187355	-0.357377
GACAGTATCCTATGCCACTC	ALKBH8	11.0473	13.1864	11.4776	5.83786	13.332	11.7819	11.7375	0.941198	1.12344	0.977851	0.497367	1.13584	1.00378	1.0183	0.874861	0.026157	-0.192874
AATTACTTACCCCCAGATAA	ALKBH8	6.2448	2.64733	4.57337	3.85338	3.88126	3.86496	4.87037	1.2822	0.543558	0.939018	0.791187	0.796911	0.793566	1.00604	0.709437	0.00869219	-0.495254
GACATGGCATCTGAATCCGT	ALLC	6.17045	1.69228	4.11427	2.19642	5.71144	4.28055	8.3157	0.742025	0.203504	0.494759	0.26413	0.686827	0.514755	0.641203	0.327463	-0.641146	-1.6106
TCCTGCAGAAAACCTCATAA	ALLC	3.10753	2.11116	5.96833	6.3388	8.74071	2.59742	6.26567	0.495961	0.336941	0.952545	1.01167	1.39502	0.414548	0.947841	0.58772	-0.0772838	-0.766799
CTTCAAAGAGCATGAATATA	ALLC	4.43083	4.12179	4.80292	1.44502	3.02927	1.57923	2.19296	2.02048	1.87956	2.19016	0.658935	1.38136	0.720138	1.864	1.08621	0.898403	0.119304
GCCCCCGCAGCACCGCTACT	ALMS1	15.0619	4.82551	11.4069	2.10009	12.054	13.465	9.89085	1.52281	0.487877	1.15328	0.212327	1.2187	1.36136	1.29826	0.687189	0.376583	-0.541222
TCCGCTCGCCCTCCGAGTAG	ALMS1	14.363	20.6927	19.7767	10.828	13.7422	8.0624	17.2661	0.831865	1.19846	1.14541	0.627126	0.795907	0.466951	0.924394	0.76418	-0.11342	-0.388016
TTCTCACATTAAACCTAGTC	ALMS1	2.00726	0.234574	2.7193	0.655074	1.92485	2.14028	3.07867	0.651988	0.0761932	0.883271	0.212778	0.625222	0.695195	0.72016	0.328055	-0.47361	-1.60799
CGTACAACCGCGTGCAGCTT	ALOX12	7.09231	3.68616	8.21087	8.36182	4.46502	5.69355	5.16429	1.37334	0.713778	1.58993	1.61916	0.864596	1.10248	1.27596	1.14514	0.351578	0.195527
TGGCCTTCCCGTGCTACCGC	ALOX12	10.9581	15.1468	15.6095	10.539	17.087	23.5846	14.9439	0.733282	1.01357	1.04454	0.705234	1.14341	1.5782	0.973741	1.099	-0.0383894	0.136195
GACCATCGCTGCAGACCGTA	ALOX12	10.8838	12.8513	11.1068	4.33505	14.2313	8.51954	9.38192	1.16008	1.36979	1.18385	0.462064	1.51688	0.908081	1.28694	0.913312	0.363941	-0.13082
GGCCGGGGTTGACGCCGTTG	ALOX12B	8.28179	3.65265	4.3085	12.3693	5.44322	2.74288	5.79102	1.43011	0.630743	0.743997	2.13595	0.939942	0.473643	1.03802	1.08011	0.0538289	0.111181
GTTCCCCGTCACAGACGACA	ALOX12B	5.07018	0.703721	4.44976	4.56625	4.78057	3.61561	7.7963	0.650331	0.0902634	0.570753	0.585694	0.613184	0.46376	0.611423	0.379906	-0.709758	-1.39629
GATGATGCCCATCGCCATCC	ALOX12B	14.0508	6.367	11.4069	2.48543	18.7278	8.78967	12.6536	1.11042	0.503178	0.90148	0.196421	1.48005	0.694641	1.16398	0.464747	0.21907	-1.10548
GTTGGAACCGGCATAGAGCG	ALOX15	1.41251	5.37844	2.17191	2.02302	1.56197	1.82858	1.30471	1.08263	4.12233	1.66467	1.55056	1.19718	1.40153	1.31483	2.35814	0.394871	1.23765
ACCTCCTTAAGGACGACGCC	ALOX15	7.44915	8.86353	11.5659	8.92056	9.08782	6.5455	9.4907	0.78489	0.933918	1.21865	0.939927	0.95755	0.689676	0.987031	0.854507	-0.0188332	-0.226836
CTATGCCGGTTCCAACAACC	ALOX15	9.94707	8.93055	7.73411	3.4873	7.19452	9.74553	8.6938	1.14416	1.02723	0.889612	0.401125	0.827546	1.12097	0.953772	0.849777	-0.0682844	-0.234844
GGTTCCAGCTGACACCGCCG	ALOX15B	7.07744	8.09279	3.37264	5.89566	4.46502	2.24417	5.45688	1.29698	1.48304	0.618053	1.08041	0.818237	0.411256	0.911089	0.99157	-0.134337	-0.0122137
GCCAGCCTGTAGATAAAAGT	ALOX15B	3.3603	1.89334	4.96184	4.02678	6.61076	4.17665	6.10951	0.55001	0.309901	0.81215	0.659099	1.08204	0.683631	0.814734	0.550877	-0.295599	-0.860198
AAGAGGAGGTGGCCGCCCCG	ALOX15B	9.38206	6.367	8.01664	2.7937	8.01495	5.25718	8.7575	1.07132	0.727033	0.915402	0.319006	0.91521	0.600306	0.96731	0.548782	-0.0479504	-0.865696
GGATTCATACGACGTGACTG	ALOX5	10.185	5.46221	7.6988	10.4234	7.9834	6.85719	9.57313	1.06391	0.570578	0.804209	1.08882	0.833938	0.716296	0.900687	0.791897	-0.150903	-0.336616
GAATCGAGAAGCGCAAGTAC	ALOX5	1.30843	0.904784	1.34199	0.154135	1.35686	0.0623381	2.6232	0.498794	0.344917	0.511587	0.0587585	0.517255	0.0237642	0.509212	0.14248	-0.973662	-2.81117
GCAACACCGACGTAAAGAAC	ALOX5	22.5705	19.3356	20.8715	312.143	7.46274	1.45456	6.9215	3.26092	2.79355	3.01546	45.0975	1.0782	0.21015	2.45153	16.0338	1.29368	4.00304
GGTACGCATCTACACAGTTC	ALOX5AP	4.19294	5.27791	1.96001	1.92669	5.30123	2.26495	6.24055	0.671886	0.845744	0.314077	0.308737	0.849481	0.362941	0.611815	0.505808	-0.708833	-0.98334
TTAGTTCCTGCTGCGTTTGC	ALOX5AP	4.28215	3.36781	8.0343	6.93608	18.223	15.73	4.83588	0.885495	0.69642	1.66139	1.43429	3.76828	3.25276	2.10506	1.79449	1.07386	0.843576
CATCGTCACCCTCATCAGCG	ALOX5AP	8.29666	5.21089	12.3958	8.49669	11.202	13.7975	10.4048	0.797385	0.500814	1.19135	0.81661	1.07661	1.32607	1.02178	0.881163	0.0310873	-0.182519
CCACACTCGATACACGCTGC	ALOXE3	2.8399	2.0609	6.07428	0.732141	2.85572	11.4287	4.29192	0.661685	0.480181	1.41528	0.170586	0.665372	2.66283	0.914114	1.10453	-0.129554	0.143437
GGGTCGCGGACCTTGTAGAT	ALOXE3	5.01071	2.32898	5.33265	2.40836	8.56716	33.4756	3.35837	1.49201	0.693485	1.58787	0.717121	2.55099	9.9678	1.87695	3.7928	0.908393	1.92326
AGCAAAAATCTCGCCAGTCC	ALOXE3	12.7126	15.4148	10.3122	9.5371	9.51381	12.9455	10.6827	1.19002	1.44298	0.965316	0.892765	0.890584	1.21183	1.01531	1.18252	0.0219176	0.241868
CATGGACCGCTTCCCATACC	ALPI	19.9387	28.4839	19.7061	6.30027	27.2003	19.2417	20.7565	0.960605	1.37229	0.949396	0.303533	1.31045	0.927022	1.07348	0.867616	0.102301	-0.204871
AGCTGCCTGGCGGTTCCAGA	ALPI	3.30082	9.41645	4.11427	4.93232	4.98568	3.71951	3.87953	0.850831	2.42722	1.06051	1.27137	1.28513	0.958753	1.06549	1.55245	0.0915143	0.634545
TGAGGTTCTTGGCGACCTTC	ALPI	30.1088	13.8063	22.7786	18.2072	36.7457	36.4262	21.0216	1.43228	0.656769	1.08358	0.866119	1.748	1.7328	1.42129	1.08523	0.507197	0.118
CAGAGACGTCGAGCCCATAC	ALPK1	8.92114	35.1525	8.91719	7.14801	9.13515	7.10655	9.39162	0.949904	3.74297	0.949483	0.761105	0.972692	0.75669	0.95736	1.75359	-0.0628671	0.810309
AGCCACGCCAATTGCCCCGC	ALPK1	4.49031	2.71435	6.09194	2.9671	5.459	10.4105	5.50923	0.815051	0.492692	1.10577	0.538569	0.990883	1.88964	0.970568	0.973633	-0.0430991	-0.0385493
TCGGTCTGTATACAGATCAG	ALPK1	15.8499	7.15449	10.524	21.444	15.1779	9.35072	9.08415	1.74479	0.78758	1.15851	2.3606	1.67081	1.02934	1.5247	1.39251	0.608527	0.477686
GATAACCCTAACCTACACCG	ALPK2	7.53836	3.48509	6.55104	15.2786	9.81358	3.86496	6.88094	1.09554	0.506485	0.952056	2.22043	1.4262	0.561691	1.15793	1.0962	0.21155	0.132512
AATAATGCCACTCCCATCGA	ALPK2	6.43809	3.63589	5.86239	5.20206	6.34254	3.96886	6.84645	0.940354	0.531062	0.856267	0.759818	0.926398	0.579696	0.907673	0.623525	-0.139755	-0.68148
GTGCTTCGCTGCATAATATC	ALPK2	11.5826	5.27791	7.08077	11.9455	5.04879	3.8234	7.50073	1.5442	0.703652	0.944011	1.59257	0.673106	0.509737	1.05377	0.935321	0.0755617	-0.0964672
GTCTGCAGTAGCGCCGCGTC	ALPK3	1.24896	0.435637	1.67749	0.982611	1.53041	0.914292	2.0897	0.597675	0.208469	0.802743	0.470217	0.732361	0.437524	0.710926	0.37207	-0.492228	-1.42636
CCGATACACACCGCAGTCTA	ALPK3	10.4377	3.87046	10.8949	5.14426	6.92631	3.17924	9.80797	1.06421	0.394624	1.11082	0.524497	0.706191	0.324149	0.960405	0.414423	-0.0582845	-1.27082
CCGTAGACTGCGGTGTGTAT	ALPK3	0.41632	0.0335105	0.971179	0.481672	0.378659	0.436367	0.492283	0.845691	0.0680716	1.9728	0.978444	0.769189	0.886414	1.1959	0.64431	0.258091	-0.634173
TGGCGGTGCCGGCACTGTCA	ALPL	7.5681	8.71273	7.08077	10.0188	8.03073	13.4027	7.15546	1.05767	1.21763	0.989562	1.40016	1.12232	1.87307	1.05652	1.49695	0.0793155	0.58203
GTTGCACCGGGAACGCTCAG	ALPL	2.24515	0.519413	2.27786	3.10197	4.35458	4.19743	2.65725	0.844916	0.19547	0.857223	1.16736	1.63875	1.57962	1.11363	0.980815	0.155271	-0.0279467
GGTGGCATGGTTCACTCTCG	ALPL	4.84715	3.04946	3.973	5.8186	4.10214	3.55327	5.59552	0.866255	0.544982	0.710033	1.03987	0.733111	0.635021	0.7698	0.739956	-0.377445	-0.434488
CATGGACCGCTTCCCATATG	ALPP	31.9674	52.3434	29.2766	25.4708	27.1846	32.208	21.7702	1.4684	2.40436	1.3448	1.16998	1.2487	1.47945	1.35397	1.6846	0.437195	0.752405
CGAGGCGTGCTGCACTCGTG	ALPP	12.7572	3.85371	10.1003	12.5042	11.6595	20.8209	8.19744	1.55625	0.470111	1.23212	1.52538	1.42234	2.53993	1.40357	1.51181	0.489101	0.596274
TCCATGGCCAGGGGTATCTC	ALPP	10.1552	9.46672	11.3186	18.6118	12.2275	26.2028	7.85229	1.29328	1.2056	1.44145	2.37024	1.55719	3.33696	1.43064	2.30427	0.516662	1.20431
CATGGACCGCTTCCCGTACG	ALPPL2	9.66457	7.37231	8.01664	8.9013	23.0035	7.79226	5.86232	1.64859	1.25758	1.36748	1.51839	3.92396	1.32921	2.31335	1.36839	1.20998	0.452482
GGATGCCGACGTGCCTGCCT	ALPPL2	4.08886	3.38456	7.71646	13.5253	5.44322	3.47016	5.30392	0.770912	0.638125	1.45486	2.55007	1.02626	0.654263	1.08401	1.28082	0.116381	0.357066
CACCGTGTGGGCGTAGGCGC	ALPPL2	11.657	5.52924	9.37629	9.1903	17.2448	9.32994	11.8492	0.983778	0.466634	0.791303	0.775607	1.45536	0.787391	1.07681	0.676544	0.106766	-0.563744
GAACTCCATGTTTCACTCCG	ALS2	7.83573	4.59094	4.34382	4.52772	11.0442	6.50394	12.1996	0.642293	0.376318	0.356061	0.371136	0.905292	0.533126	0.634549	0.42686	-0.656197	-1.22817
GGCACGGCGATGTTCTGCCT	ALS2	9.57536	2.36249	9.97665	4.39285	8.36206	8.54032	9.19887	1.04093	0.256824	1.08455	0.477542	0.909031	0.92841	1.0115	0.554259	0.016501	-0.851369
GTGGCTGCTACTTATGAAGC	ALS2	1.94778	6.68535	1.05947	0.327537	1.2622	0.145456	1.83667	1.0605	3.63994	0.576843	0.178332	0.687222	0.0791955	0.774855	1.29916	-0.368002	0.377574
CTACACGCAGCGAGTACTGG	ALS2CL	7.83573	6.01514	8.45808	4.66258	8.93004	14.7949	10.7276	0.730425	0.560714	0.788439	0.434633	0.832434	1.37914	0.783766	0.791496	-0.351505	-0.337346
GCACGTACTGTTGCACGTGA	ALS2CL	7.62757	10.7569	12.1132	13.0437	12.0382	9.12214	12.967	0.58823	0.829559	0.93416	1.00591	0.928373	0.70349	0.816921	0.846321	-0.291731	-0.240723
GTGAACGCAGTCACCCTCTT	ALS2CL	25.3509	51.9078	22.7609	14.1612	23.5242	24.2703	17.1489	1.47828	3.02689	1.32725	0.825776	1.37176	1.41527	1.39243	1.75598	0.477606	0.812274
AGCACACTTGATAACCGCAG	ALS2CR11	8.16284	36.8783	5.86239	2.89003	4.85946	1.14287	6.71078	1.21638	5.49538	0.873577	0.430655	0.724127	0.170303	0.938027	2.03211	-0.0922989	1.02298
CCGCCACCCCGCTATTGCAG	ALS2CR11	3.56846	14.9457	5.47392	4.06531	3.61304	2.09872	5.13255	0.69526	2.91194	1.06651	0.792064	0.703946	0.408903	0.821905	1.37097	-0.282956	0.455197
ATTGTTGTAGGTTGGCTGCC	ALS2CR11	12.5342	22.8207	14.4088	11.406	16.6926	9.84942	11.3912	1.10034	2.00336	1.26491	1.0013	1.46539	0.864654	1.27688	1.28977	0.352625	0.367118
GAATCGGAGATCCCGGACAA	ALS2CR12	3.24135	0.385371	1.80109	0.789942	3.2186	0.540264	2.34085	1.38469	0.164628	0.769418	0.337459	1.37497	0.230798	1.17636	0.244295	0.234328	-2.0333
TTCCGAACAAGTTGATAGCC	ALS2CR12	4.98097	2.64733	3.46093	4.75892	8.56716	14.0676	6.21388	0.801588	0.426035	0.556968	0.765853	1.37871	2.26391	0.912423	1.15193	-0.132225	0.204055
AGTTCTTGCGTGGTAGTTGA	ALS2CR12	13.5453	11.3601	9.90602	11.9069	21.5993	18.0781	12.8491	1.05418	0.884116	0.770953	0.926677	1.68101	1.40695	1.16871	1.07258	0.224921	0.101088
TTGACTCTTCACCGTCATTA	ALS2CR8	23.0314	44.5857	22.1605	17.2631	21.9465	30.9405	15.8326	1.45468	2.81607	1.39968	1.09035	1.38615	1.95422	1.4135	1.95355	0.499275	0.966096
CATGATTTAGTGCCCCCAAA	ALS2CR8	8.68324	2.58031	8.45808	14.7584	7.8414	12.3429	6.71982	1.29218	0.383985	1.25868	2.19625	1.16691	1.8368	1.23925	1.47234	0.309473	0.558115
TGGGGGTAGTAGAATGCTTG	ALS2CR8	8.98061	20.3744	6.44509	7.43701	5.96388	6.06758	5.74936	1.56202	3.54376	1.12101	1.29354	1.03731	1.05535	1.24011	1.96422	0.310472	0.973954
CGCCGAGCATCACGTGCGCT	ALX1	3.09266	0.469147	2.8429	1.50282	3.0135	1.68313	2.47122	1.25147	0.189844	1.1504	0.608127	1.21944	0.681092	1.2071	0.493021	0.271549	-1.02028
CATTCGAAGAACTGCGATAC	ALX1	11.9097	14.4263	10.0296	3.52584	12.6377	22.317	11.0758	1.0753	1.30251	0.905547	0.318338	1.14103	2.01494	1.04062	1.21193	0.0574476	0.277306
AGGTCCTCTGGAGCACGTTA	ALX1	5.65005	3.93749	4.60868	3.46804	4.78057	19.5949	4.50604	1.25389	0.873824	1.02278	0.769642	1.06093	4.3486	1.11253	1.99735	0.153844	0.99809
GCACTGCGCGCCTTTCCGCG	ALX3	3.18187	0.837763	3.49624	3.75704	3.09238	10.9092	4.16727	0.763539	0.201034	0.838977	0.901559	0.742064	2.61782	0.781526	1.24014	-0.355633	0.310501
CGAGCGTTATGGGAAGATCC	ALX3	5.81361	4.87578	6.1096	13.1207	6.5792	9.68319	7.24484	0.802448	0.673	0.843303	1.81105	0.908123	1.33656	0.851291	1.27354	-0.232275	0.348841
ATCACGTGGTCCAGTTCAGA	ALX3	8.3264	11.3098	10.7183	5.04792	9.05626	6.37927	8.87609	0.938071	1.27419	1.20755	0.56871	1.0203	0.718703	1.05531	0.853867	0.0776603	-0.227917
CGTCTCTTACTGCGAGTCGC	ALX4	10.0511	5.56275	8.08727	5.35619	9.00893	5.50653	8.10112	1.24071	0.686664	0.99829	0.661167	1.11206	0.679725	1.11702	0.675852	0.159655	-0.565222
CCGCAAGACCTCGAGCATCG	ALX4	6.73546	19.5366	7.11609	4.21945	5.09612	8.39487	5.53072	1.21783	3.53238	1.28665	0.762911	0.921421	1.51786	1.14197	1.93772	0.191519	0.954359
CCGTTACGGCGCTGGGCAGC	ALX4	1.96265	1.82632	2.70164	1.09821	2.7295	1.12209	1.94941	1.00679	0.936861	1.38588	0.563357	1.40017	0.575604	1.26428	0.691941	0.338318	-0.53128
GGGACTCACTCTCGCATTAT	ALYREF	2.79529	1.85983	1.39497	1.13675	2.90305	8.31175	3.28641	0.850562	0.565917	0.424465	0.345893	0.883352	2.52913	0.71946	1.14698	-0.475014	0.197841
AGTCTCAGACGCCGATATTC	ALYREF	8.07363	8.21008	8.05195	9.22883	7.82562	4.92471	6.6073	1.22193	1.24258	1.21864	1.39676	1.18439	0.745343	1.20832	1.12823	0.273002	0.174058
CGTCACAGATTGACGCACAG	ALYREF	6.8098	6.83615	6.79825	4.99012	6.04277	4.5299	7.90397	0.861568	0.8649	0.860106	0.631344	0.764523	0.573118	0.828732	0.689787	-0.271022	-0.535777
GTCCTGTAAGTCGTATAGAA	AMACR	2.82503	0.385371	6.42744	0.443138	4.3388	3.47016	4.11459	0.686587	0.0936596	1.56211	0.107699	1.05449	0.843378	1.10106	0.348245	0.138896	-1.52182
CACCTTTCTATACGACTTAC	AMACR	6.37861	1.54148	6.28617	6.281	5.39589	6.42083	6.77449	0.941564	0.227543	0.927919	0.927156	0.796502	0.947795	0.888662	0.700831	-0.170294	-0.512861
GACCCTTGCCAGTGCGTGTG	AMACR	7.37481	5.96487	7.34564	3.93044	5.42745	5.58965	6.64367	1.11005	0.897827	1.10566	0.591607	0.816934	0.841349	1.01088	0.776928	0.0156134	-0.364148
AGGCTCAAACTAGCCATACC	AMBN	6.02177	18.8832	6.86888	3.4295	7.51007	7.33512	7.61766	0.790501	2.47887	0.901705	0.450204	0.985877	0.96291	0.892694	1.29733	-0.163762	0.375543
GATACTGATCCTATGCCTCC	AMBN	3.77662	0.619945	2.13659	3.0249	3.47104	2.97145	4.0099	0.941824	0.154604	0.53283	0.754359	0.865619	0.741029	0.780091	0.549997	-0.358286	-0.862504
TATGGCTAGTTTGAGCCTTG	AMBN	10.5121	15.4483	10.524	6.18467	11.0284	8.5611	12.5279	0.839091	1.23311	0.840047	0.49367	0.880309	0.683361	0.853149	0.803381	-0.229131	-0.315843
TTGTCGGGCGGCGTTGGCAC	AMBP	10.5715	16.9731	18.3994	21.9642	13.0322	12.1144	11.3022	0.93535	1.50175	1.62795	1.94335	1.15306	1.07186	1.23879	1.50565	0.308927	0.590388
TGCTCACCGCCAACGAGTGC	AMBP	7.76139	1.92685	6.93951	2.8515	10.5709	6.69096	9.43361	0.822738	0.204254	0.735616	0.30227	1.12056	0.709268	0.89297	0.405264	-0.163316	-1.30307
GGCAGGTGGAACCGATGGCC	AMBP	8.56429	0.536168	2.93119	0.982611	3.07661	1.55845	3.24321	2.64069	0.16532	0.903795	0.302975	0.94863	0.480528	1.4977	0.316275	0.582752	-1.66075
GCAGACATCCGGGCATTGCG	AMBRA1	5.97716	9.86885	7.99898	3.64144	5.56944	3.51171	4.9905	1.19771	1.97753	1.60284	0.729675	1.11601	0.70368	1.30552	1.13696	0.384625	0.185182
GGTAGTATTGGCAATGTTAC	AMBRA1	9.73891	13.1194	12.8019	30.2105	17.4972	8.70656	6.06014	1.60704	2.16486	2.11248	4.98511	2.88726	1.43669	2.20226	2.86222	1.13899	1.51714
ACATTGCCAATACTACCTAC	AMBRA1	8.35613	12.0135	5.19139	6.1076	9.04049	11.1585	11.8664	0.704186	1.0124	0.437487	0.514698	0.761857	0.940348	0.63451	0.822482	-0.656285	-0.281944
TGACTGATTACCCGACTCTC	AMD1	9.57536	7.03721	8.79358	9.3637	12.5115	6.6494	11.106	0.862182	0.633643	0.791789	0.843124	1.12656	0.598723	0.926844	0.69183	-0.109602	-0.53151
GTTGTAGAAGTCTTCAAGCC	AMD1	3.06292	7.37231	9.32331	2.38909	5.01723	4.5299	7.54063	0.40619	0.977679	1.23641	0.316829	0.66536	0.600733	0.76932	0.631747	-0.378344	-0.662581
GGAATTCGTGACCTGATACC	AMD1	0.892114	1.18962	0.971179	0.385338	1.23064	0.103897	4.78662	0.186377	0.248531	0.202894	0.080503	0.2571	0.0217057	0.215457	0.116913	-2.21453	-3.09649
GAACGCGCAGCAAGTGGTGC	AMDHD1	6.70572	8.51167	6.44509	7.57188	4.60702	2.57664	7.00801	0.956865	1.21456	0.919675	1.08046	0.657393	0.367671	0.844645	0.887565	-0.243584	-0.172075
TGCGCAGCGCATCCCGCGCC	AMDHD1	18.1843	37.0626	15.998	27.8984	12.1013	9.3715	16.4024	1.10863	2.25959	0.975343	1.70088	0.737778	0.571349	0.940585	1.5106	-0.0883696	0.595126
AGTTCACGAATTTGCAATGA	AMDHD1	6.21506	6.90317	6.60401	14.5658	3.25016	1.78703	4.1428	1.50021	1.6663	1.59409	3.51592	0.784531	0.431357	1.29294	1.87119	0.370659	0.903958
CAATGTCCGCATCGTGACGC	AMDHD2	12.7721	26.1382	13.1374	14.219	14.4679	8.58188	13.6404	0.93634	1.91623	0.963121	1.04241	1.06066	0.62915	0.986709	1.19593	-0.019304	0.258133
CCCGCAGTCCCGCCGCTCGT	AMDHD2	3.46438	2.26196	5.68581	4.23871	8.97738	2.59742	5.18005	0.668792	0.436668	1.09764	0.818276	1.73307	0.501428	1.1665	0.585457	0.222185	-0.772364
TCAGCGCCCGGATCACTTCG	AMDHD2	7.15178	17.9784	9.49989	6.53147	4.32302	4.25977	7.05617	1.01355	2.5479	1.34632	0.92564	0.612659	0.603695	0.990844	1.35908	-0.0132696	0.442627
ATACCGGTGGCCTTATGCTC	AMELX	5.87308	14.8787	6.79825	6.24247	7.80984	4.50912	5.2541	1.11781	2.83182	1.29389	1.18811	1.48643	0.85821	1.29938	1.62605	0.37782	0.70137
CAACCAATGATGCCCGTTCC	AMELX	21.946	22.2175	26.9811	32.5225	19.4852	31.0444	19.9925	1.09771	1.11129	1.34956	1.62673	0.974623	1.5528	1.14063	1.43027	0.189833	0.516292
CAAGCTTCCAGAGTCAGATC	AMELX	2.34923	4.20557	1.30668	0.539473	1.70397	11.0962	2.36058	0.995194	1.78158	0.553541	0.228534	0.721842	4.70062	0.756859	2.23691	-0.401904	1.16151
GGGTTGGAGTCATGGATTGC	AMELY	0.906982	0.804252	0.512076	0.289003	0.425991	0.623381	0.862681	1.05135	0.932271	0.593587	0.335006	0.4938	0.722609	0.712913	0.663295	-0.488202	-0.592277
CTGGTGGTCTTATCATGCTC	AMELY	8.23718	14.0409	15.2916	10.0766	10.5867	29.6314	8.3136	0.990808	1.68891	1.83935	1.21206	1.27342	3.56421	1.36786	2.15506	0.45192	1.10773
CATACTTCCTGATCTGCATC	AMELY	16.4744	57.437	22.1605	23.3129	31.3498	37.0081	18.0472	0.91285	3.1826	1.22792	1.29178	1.7371	2.05063	1.29262	2.175	0.370304	1.12102
TTAGCAGTATCCGCCGTCAC	AMER1	12.2963	3.20025	17.0751	13.14	15.5092	23.5638	12.9214	0.951626	0.247672	1.32146	1.01692	1.20028	1.82363	1.15779	1.02941	0.211373	0.0418159
TACCATAGTCGATTCTACCA	AMER1	6.88415	2.41276	7.52222	5.95346	12.196	8.18707	10.3803	0.663195	0.232437	0.724665	0.573537	1.17492	0.788715	0.85426	0.531563	-0.227253	-0.911688
GAGCAGCCTCCCTCGATACT	AMER1	15.0173	9.86885	15.9803	17.3595	13.3477	18.9716	11.7317	1.28006	0.841212	1.36215	1.47971	1.13775	1.61712	1.25999	1.31268	0.333407	0.392515
AGCGGCCAAGGACGCGTCCT	AMER2	8.99548	16.7888	7.75177	11.9069	5.85344	7.72993	5.9053	1.52329	2.843	1.31268	2.01631	0.991217	1.30898	1.27573	2.0561	0.351322	1.03991
CGACGGACTTGCCGAGGTGC	AMER2	7.98442	7.03721	9.72944	6.91681	11.344	5.52731	10.6386	0.750515	0.66148	0.914543	0.650162	1.06631	0.519553	0.910455	0.610399	-0.13534	-0.712177
TGACTGTGCCGCCGAAACGC	AMER2	8.17771	21.1786	12.8725	3.35244	6.50031	7.54291	10.5138	0.777805	2.01436	1.22434	0.31886	0.618263	0.717427	0.87347	1.01688	-0.19517	0.0241524
CCGTGAGCGAGTCGAAGCTC	AMER3	2.30463	0.536168	3.42561	2.94783	4.70168	5.09095	2.98367	0.772413	0.179701	1.14812	0.987988	1.5758	1.70627	1.16545	0.957985	0.220881	-0.0619244
ATCCGTGTCCACAAGTGACG	AMER3	10.6013	12.6335	14.8325	15.3557	16.5506	22.5456	8.22433	1.28902	1.53611	1.8035	1.86711	2.01239	2.74133	1.70163	2.04818	0.76692	1.03434
ATCGTCAGCTGGCTGCGCCG	AMER3	1.21922	0.100532	1.1301	0.173402	4.90679	4.7377	1.05939	1.15087	0.0948952	1.06674	0.16368	4.63169	4.47208	2.2831	1.57688	1.19099	0.657077
CGGCGAGCCGGACCAGCTAA	AMFR	2.76555	4.02126	0.988836	1.19455	2.22462	2.43119	3.55078	0.778857	1.1325	0.278484	0.336418	0.626516	0.68469	0.561285	0.717869	-0.833193	-0.478208
CGCGCGGTAGGCGCTGATGA	AMFR	0.966457	0.134042	1.57154	0.289003	1.64086	0.581822	1.3888	0.695895	0.0965167	1.13159	0.208096	1.18149	0.41894	1.00299	0.241184	0.00431005	-2.05179
TGTCTCTCACTCACTCGAAG	AMFR	2.02212	4.50716	1.04181	0.520206	4.74902	1.97404	6.24606	0.323744	0.721601	0.166795	0.0832854	0.760322	0.316046	0.416953	0.373644	-1.26204	-1.42026
TCCGACCGCAACCCGCGCTA	AMH	6.61651	5.54599	8.74061	2.75516	7.05253	9.30916	7.61292	0.869116	0.728497	1.14813	0.361906	0.926389	1.22281	0.981211	0.771071	-0.0273644	-0.375064
AGACGCTCACGCGCCTGGTG	AMH	3.4049	2.96568	2.68398	5.45253	6.61076	9.1637	3.6978	0.920791	0.802012	0.725833	1.47453	1.78775	2.47815	1.14479	1.5849	0.195087	0.664391
ACGACCACCGCTGCTTCACA	AMH	4.59439	5.36168	5.03247	1.34868	3.23438	2.59742	6.98784	0.657483	0.767287	0.720175	0.193004	0.462858	0.371706	0.613505	0.443999	-0.704852	-1.17137
AACACACAGGTTCGCCTGTT	AMHR2	4.13346	1.39069	2.08362	5.95346	4.87524	6.6494	3.08473	1.33997	0.450829	0.675462	1.92998	1.58044	2.15558	1.19863	1.51213	0.261382	0.596583
TTTGTGCTTCCCCGCACTCC	AMHR2	26.5701	15.197	25.957	24.4882	32.1229	24.3326	29.319	0.906243	0.518334	0.885329	0.835233	1.09563	0.829928	0.962402	0.727831	-0.0552882	-0.458324
TGCCGAGACAGTGATGAGCC	AMHR2	10.1998	39.9948	11.9543	11.3867	13.4424	10.9299	11.9225	0.855514	3.35457	1.00267	0.955065	1.12748	0.916753	0.995224	1.74213	-0.00690716	0.800853
TGTCCCCCATCAAGTGTACG	AMICA1	21.4999	24.9988	22.1076	14.6236	34.9944	35.5535	16.4961	1.30334	1.51544	1.34017	0.886488	2.12138	2.15527	1.5883	1.51907	0.667481	0.603187
CCAGAACCGCGTACACTTGA	AMICA1	2.0816	0.753987	3.93769	6.35807	3.25016	0.207794	2.98599	0.697122	0.252508	1.31872	2.1293	1.08847	0.0695895	1.03477	0.817132	0.0493105	-0.291358
GTTACCTTGGCGTGCTCTCC	AMICA1	7.27073	14.8452	6.48041	7.12874	11.4229	12.052	7.6181	0.954402	1.94867	0.85066	0.935764	1.49944	1.58203	1.1015	1.48882	0.13947	0.574169
CCGGTGCGCCTTCGATGACA	AMIGO1	15.8945	5.22764	9.71179	21.9642	12.0382	27.1379	7.69899	2.06449	0.679003	1.26144	2.85287	1.56361	3.52486	1.62985	2.35225	0.704735	1.23404
GCCCAGTTACACAGCACTAC	AMIGO1	4.75794	4.12179	9.14674	1.77255	5.20656	3.76107	6.72027	0.707999	0.613338	1.36107	0.263762	0.774756	0.55966	0.947941	0.47892	-0.0771312	-1.06214
GCTACCCAAACTAACGCTCC	AMIGO1	3.24135	8.02577	2.56038	0.635807	2.0984	0.955851	3.8166	0.849276	2.10286	0.670853	0.16659	0.549809	0.250446	0.68998	0.839964	-0.535375	-0.2516
AAGTACCTGACGCGAGTGCC	AMIGO2	9.61996	6.03189	16.2275	16.1456	11.2178	10.9299	11.7895	0.81598	0.511635	1.37644	1.3695	0.95151	0.927096	1.04798	0.936076	0.0676081	-0.0953017
TGACTCCAGGCACTCGCGTC	AMIGO2	12.1179	5.71354	10.524	12.0611	11.5333	8.08318	12.6393	0.958743	0.452044	0.832641	0.954247	0.912494	0.639525	0.901293	0.681939	-0.149933	-0.552286
AATAAAGCCAAGCGCACGAA	AMIGO2	5.94743	3.30079	6.39212	2.44689	7.66785	9.10136	4.39892	1.35202	0.750363	1.45311	0.556249	1.74312	2.069	1.51608	1.1252	0.60035	0.170186
TGCGCGCGAGTACGTATGCT	AMIGO3	7.21125	3.28403	6.35681	16.1071	5.83766	3.24158	9.22996	0.781288	0.355801	0.688715	1.74509	0.632469	0.351202	0.700824	0.817365	-0.512876	-0.290948
CTCGCGCGCAAAGTCGCGCA	AMIGO3	5.26347	31.7512	3.58453	2.54323	4.03903	1.64157	4.74651	1.10891	6.68939	0.755194	0.53581	0.850948	0.345848	0.905019	2.52368	-0.14398	1.33553
ACCGACCCACCAGCGCGTAC	AMIGO3	8.56429	3.20025	7.46925	14.0263	5.90077	7.252	10.6086	0.807296	0.301666	0.704074	1.32216	0.556225	0.683596	0.689198	0.769141	-0.537009	-0.378681
ACGCACCGCCACCTACCTAC	AMMECR1	16.8015	22.6531	9.55287	13.6217	13.9946	20.4885	16.5568	1.01478	1.36821	0.576976	0.822725	0.845249	1.23747	0.812335	1.1428	-0.299854	0.192572
GGTCGAGACAAAAGATTACG	AMMECR1	3.70227	0.6367	3.92003	3.64144	2.27195	3.67795	1.9785	1.87125	0.32181	1.98132	1.84051	1.14832	1.85896	1.66696	1.34043	0.737223	0.422691
ACAGCCCACTGTTTGTAACA	AMMECR1	14.14	9.63427	11.4776	23.2744	16.803	23.169	9.74339	1.45124	0.988801	1.17798	2.38874	1.72455	2.37792	1.45126	1.91849	0.537305	0.939968
TTAGTCCGCTCTTTGTGACG	AMMECR1L	9.35233	5.26115	7.09843	2.8515	8.74071	7.50135	9.05142	1.03324	0.581252	0.784234	0.315033	0.965674	0.828749	0.927718	0.575011	-0.108242	-0.798338
AGGGCTCAGCGCTCCCGATG	AMMECR1L	2.57226	2.22845	3.63751	0.92481	3.0135	3.94808	3.88107	0.662772	0.574185	0.937243	0.238288	0.77646	1.01727	0.792159	0.609913	-0.336139	-0.713325
ATTTCCCCCCCTGACCCGAG	AMMECR1L	0.669085	0.418881	0.88289	2.92857	1.65663	0.124676	1.25413	0.533507	0.334002	0.703987	2.33514	1.32095	0.0994128	0.852813	0.922853	-0.229698	-0.115828
TGCGACGTCGAAGTCCGTGT	AMN	2.46818	2.04414	3.37264	0.963344	4.63857	5.9429	5.54979	0.444735	0.368328	0.607706	0.173582	0.835811	1.07083	0.629417	0.537581	-0.667911	-0.895445
ACTTCGACGTCGCAGCCAAC	AMN	12.8464	11.5779	14.0556	17.7255	13.9946	30.1924	12.5267	1.02552	0.924256	1.12205	1.41502	1.11718	2.41024	1.08825	1.58317	0.122012	0.662818
CCGAGGCGAGATGGGCGTCC	AMN	8.51969	1.64202	4.96184	25.5864	3.81815	5.40264	3.95347	2.15499	0.415335	1.25506	6.47188	0.96577	1.36655	1.45861	2.75126	0.54459	1.46009
ACCTTGTGCGAAGAAATTAG	AMN1	6.57191	2.98244	7.32798	4.33505	8.37783	5.79744	7.66251	0.85767	0.389224	0.956342	0.565747	1.09335	0.756598	0.969121	0.570523	-0.0452506	-0.809642
AGCTCCGTAGATCTAGAGTT	AMN1	6.55704	0.904784	6.00365	1.29088	7.28919	4.82081	6.23492	1.05166	0.145115	0.962907	0.20704	1.16909	0.773195	1.06122	0.375117	0.0857234	-1.41459
ACCTCTAATTTCTTCGCACA	AMN1	3.73201	5.51248	4.27319	2.92857	5.601	4.69614	6.35935	0.586854	0.866831	0.671953	0.460513	0.880751	0.738462	0.713186	0.688602	-0.48765	-0.538257
CATATGCCTCCGAGACGCGC	AMOT	5.12965	4.3061	6.09194	5.89566	6.75275	7.56369	9.42083	0.544501	0.457083	0.646646	0.625812	0.71679	0.802869	0.635979	0.628588	-0.652949	-0.669814
GACAGAAATCCAGCGCGTCT	AMOT	7.27073	4.42339	13.5082	3.54511	14.5784	16.1248	8.51891	0.853481	0.519243	1.58567	0.416145	1.7113	1.89282	1.38348	0.942737	0.468305	-0.0850727
AGATCCTCTCAGACGAGAAC	AMOT	4.77281	4.20557	5.26202	1.56062	6.98942	3.30392	5.08439	0.938718	0.827153	1.03494	0.306943	1.37468	0.649816	1.11611	0.594637	0.158481	-0.749919
TACCACCAAGCGAGAATCGC	AMOTL1	6.30427	4.89254	9.76476	5.89566	6.87897	2.65976	8.74814	0.720641	0.559266	1.11621	0.673934	0.786336	0.304037	0.874396	0.512412	-0.193642	-0.964623
CTTGTCCAGCGATTCTCGCT	AMOTL1	5.90282	5.69679	6.6923	4.25798	3.91281	10.265	4.86387	1.21361	1.17125	1.37592	0.87543	0.804464	2.11046	1.13133	1.38571	0.17802	0.470627
CCATCACCGTATTGTCCACC	AMOTL1	21.2918	26.1382	30.2831	17.2824	25.6226	21.2157	20.9674	1.01547	1.24661	1.4443	0.824251	1.22202	1.01185	1.22726	1.02757	0.295445	0.0392363
ACTGTCCATCTTGTTCCGCA	AMOTL2	20.3402	21.1786	18.4347	17.5329	32.7382	17.9949	18.3808	1.1066	1.15222	1.00294	0.953869	1.78111	0.979009	1.29688	1.02837	0.375049	0.0403527
GCCGCAGCCGCGAAAACAGA	AMOTL2	0.446057	0.251329	0.494418	0.520206	0.410214	0.872734	0.735614	0.606373	0.341658	0.672116	0.707172	0.557648	1.1864	0.612046	0.745077	-0.708288	-0.424538
GGAATCTGCAAATCGCCGCC	AMOTL2	0.297371	0.0335105	0.353156	0.0385338	0.268217	0.145456	0.620011	0.479623	0.0540483	0.569596	0.0621502	0.4326	0.234602	0.49394	0.116933	-1.01759	-3.09624
AATTAACAGTCTTCCGTCCT	AMPD1	11.3001	3.26728	9.97665	5.56813	9.05626	7.72993	8.05616	1.40267	0.405562	1.23839	0.691164	1.12414	0.959505	1.25507	0.68541	0.327762	-0.54496
CCCAGAAAAAAGCGTTTCCA	AMPD1	5.78387	2.47978	3.70814	6.12687	3.97592	1.82858	5.75973	1.00419	0.430538	0.643804	1.06374	0.690297	0.317478	0.779431	0.603919	-0.359506	-0.727572
GGAGATTTCCCCCTTTGATG	AMPD1	7.89521	11.025	7.78709	5.7608	7.33652	20.9456	7.20539	1.09574	1.5301	1.08073	0.799513	1.0182	2.90694	1.06489	1.74552	0.0907035	0.803654
GGTGTCGGGGCCCTGTTCAT	AMPD2	5.99203	2.12792	3.07246	2.75516	4.25991	2.84677	4.40156	1.36134	0.483446	0.698038	0.625951	0.967819	0.646764	1.00907	0.585387	0.0130207	-0.772537
ACATGGGGCCATTGATAATC	AMPD2	12.9505	5.98163	6.70996	7.30215	6.53187	4.23899	5.62472	2.30243	1.06345	1.19294	1.29822	1.16128	0.753636	1.55222	1.03844	0.63433	0.0544148
CCTCCCGCAGCGTCTGTTCA	AMPD2	8.16284	26.1717	11.9543	6.5122	9.54536	7.39746	7.36805	1.10787	3.55206	1.62246	0.883844	1.29551	1.00399	1.34194	1.8133	0.424325	0.858615
CTTACTAAATCCGGGGCACC	AMPD3	7.65731	3.04946	6.62167	3.85338	6.42143	9.1637	6.44608	1.1879	0.473072	1.02724	0.597786	0.996176	1.42159	1.07044	0.830817	0.0982029	-0.267398
AGGAGAGTACTTTGCTCGGA	AMPD3	0.966457	12.6335	0.865232	0.61654	1.23064	0.353249	1.13246	0.853413	11.1558	0.764028	0.544425	1.0867	0.311931	0.901379	4.00404	-0.149794	2.00146
CATCTACGGCCGCAGTCCTG	AMPD3	6.79493	2.63058	9.64115	7.26361	11.3913	4.88315	12.6127	0.538738	0.208566	0.764402	0.575898	0.903165	0.387162	0.735435	0.390542	-0.44333	-1.35645
AGACTTCAGCGAGAACTCCG	AMPH	5.38242	12.8345	3.28435	1.38722	4.54391	1.93248	5.47584	0.98294	2.34385	0.599789	0.253334	0.829811	0.352911	0.80418	0.983364	-0.31441	-0.024203
TCTTCCCGCCCATACCAGTC	AMPH	8.69811	9.2489	8.24619	3.60291	13.9946	11.4287	10.4133	0.835287	0.88818	0.791888	0.34599	1.34391	1.0975	0.990363	0.777224	-0.0139707	-0.363597
ATGAAGTCTATGAGCCTGAC	AMPH	9.08469	11.6281	6.97483	13.3327	6.94208	8.74812	5.99203	1.51613	1.9406	1.16402	2.22507	1.15855	1.45996	1.27957	1.87521	0.355654	0.907051
CCCTGCGAGTACAGTCGTCC	AMT	9.73891	9.44997	7.92835	5.78006	8.07806	4.17665	8.00492	1.21662	1.18052	0.990434	0.722064	1.00914	0.521761	1.07206	0.808115	0.100389	-0.307368
TGACGTGTCTCATATGCTGC	AMT	2.602	3.46834	3.12543	1.52208	1.49886	0.124676	2.71433	0.958614	1.27779	1.15145	0.560758	0.552202	0.0459325	0.887423	0.628159	-0.172306	-0.670798
CGTCAAAGAGCGAGCAGTGC	AMT	4.26728	2.74786	3.86706	6.62781	4.98568	4.96627	5.49446	0.77665	0.500115	0.70381	1.20627	0.9074	0.903868	0.795953	0.870084	-0.329244	-0.200773
TTTGGTAGTGTTCCCTGATC	AMTN	5.93256	1.77606	4.71463	2.44689	6.81586	5.67277	6.16792	0.961841	0.287951	0.764379	0.396713	1.10505	0.919722	0.943757	0.534795	-0.0835127	-0.902942
CTACAGTTAAATCCTGCTGC	AMTN	9.32259	5.19413	8.01664	20.3651	11.2651	22.0054	7.53325	1.23753	0.689494	1.06417	2.70336	1.49539	2.9211	1.26569	2.10465	0.339928	1.07358
CCAGACCCACCCATTGACCC	AMTN	5.88795	7.77444	7.20438	5.62593	9.86091	3.9273	8.9735	0.656148	0.866377	0.80285	0.626949	1.09889	0.437655	0.85263	0.64366	-0.230008	-0.635628
CTGAACCCCTCCAAATCCCT	AMY1C	6.49756	5.19413	3.60219	2.54323	7.87295	1.82858	8.34931	0.778216	0.622103	0.431436	0.304603	0.942947	0.21901	0.717533	0.381906	-0.478884	-1.38871
AAAGCAAAATGAAGCTCTTT	AMY1C	8.07363	21.0278	6.32149	4.18091	8.36206	12.4884	5.50912	1.4655	3.81692	1.14746	0.758908	1.51786	2.26686	1.37694	2.2809	0.461466	1.1896
TTTACAACCCTTTCAGACCT	AMY2A	6.91388	3.31754	2.80759	4.91305	5.15923	10.9923	5.03766	1.37244	0.658548	0.55732	0.975265	1.02413	2.18202	0.98463	1.27194	-0.0223458	0.347036
TTGAAATCCCATCCAGAATA	AMY2A	17.7233	24.2281	14.9032	11.3289	22.4987	21.9015	15.1757	1.16788	1.59651	0.982042	0.746517	1.48255	1.44319	1.21082	1.26207	0.275986	0.335795
ACAGGTCAGAGATTGTCGTC	AMY2B	2.8845	0.418881	2.27786	0.982611	3.07661	5.96368	3.16474	0.91145	0.132359	0.719761	0.310487	0.972151	1.88441	0.867787	0.775753	-0.204587	-0.36633
GCTGTAATTAATCATATGTC	AMY2B	9.44154	31.0642	6.07428	4.37358	9.43492	11.5949	6.47263	1.45869	4.79932	0.938456	0.675703	1.45766	1.79137	1.28493	2.42213	0.361695	1.27628
ATGAATCATCTCATTGACAT	AMY2B	8.6089	5.02658	9.18205	4.99012	9.78203	12.3014	10.9682	0.784896	0.458286	0.837152	0.454962	0.891853	1.12155	0.837967	0.678266	-0.255035	-0.560077
GTCCCGTACCTATCGGCTGT	AMZ1	16.8907	12.2313	16.616	20.8275	15.3357	24.2911	14.6928	1.14959	0.832473	1.13089	1.41753	1.04376	1.65327	1.10808	1.30109	0.148063	0.379722
ACGGCAGGCACTTGACGCGC	AMZ1	11.1812	7.50636	13.8261	7.28288	11.0284	7.45979	11.5342	0.969391	0.65079	1.1987	0.631415	0.95615	0.646753	1.04141	0.642986	0.0585427	-0.63714
GCGCGTCAAGTGCCTGCCGT	AMZ1	6.95849	4.3061	7.18672	10.2885	4.3388	8.16629	6.11744	1.13748	0.703905	1.17479	1.68183	0.709251	1.33492	1.00718	1.24022	0.0103147	0.310595
TTTACTACTTCGATCCTGTA	AMZ2	5.23373	6.88641	2.48975	0.751408	3.31327	2.86755	2.2064	2.37207	3.1211	1.12842	0.340558	1.50166	1.29965	1.66738	1.5871	0.737585	0.666397
CAAATATGTGTCCGATCTCA	AMZ2	8.50482	14.8954	9.959	12.0033	12.5273	15.6469	9.70956	0.875922	1.5341	1.02569	1.23623	1.2902	1.61149	1.06394	1.46061	0.0894146	0.546568
CATGCAAGGCTCCAACCACT	AMZ2	6.05151	8.9138	14.9208	7.41775	11.1073	5.4442	9.9271	0.609594	0.897925	1.50304	0.747222	1.11889	0.548417	1.07717	0.731188	0.107253	-0.451685
AAACAGCAATCCATATTTAG	ANAPC1	4.02938	0.787497	3.1784	1.07895	3.97592	4.23899	8.45015	0.476842	0.0931933	0.376136	0.127684	0.470515	0.501647	0.441164	0.240841	-1.18061	-2.05385
GTGTGACTTCATTATATCAC	ANAPC1	6.82467	0.686966	3.74345	1.02114	2.95039	0.374029	7.99478	0.853641	0.0859268	0.468237	0.127726	0.369039	0.0467841	0.563639	0.0868124	-0.827157	-3.52595
CCTGAAAGGTTGCAAATGTT	ANAPC1	3.3603	1.99388	1.20073	0.789942	2.88728	1.66235	3.94851	0.851028	0.504969	0.304097	0.200061	0.731231	0.421007	0.628785	0.375345	-0.66936	-1.41371
TGTATCATGAATGTACGAGT	ANAPC10	4.08886	3.26728	2.89588	2.31203	4.22836	5.75589	11.943	0.342365	0.273573	0.242476	0.193589	0.354046	0.481948	0.312962	0.31637	-1.67594	-1.66032
GACATACCCGAATTTCTTGA	ANAPC10	3.3603	2.76462	5.52689	1.23308	5.96388	0.851954	5.807	0.578663	0.476083	0.951763	0.212344	1.02702	0.146712	0.85248	0.27838	-0.230262	-1.84488
CCCTTGGCAGCAACTTGAGT	ANAPC10	6.36375	3.16674	7.06312	5.37546	8.17273	36.1561	6.01452	1.05806	0.526517	1.17434	0.893747	1.35883	6.01147	1.19708	2.47724	0.25952	1.30874
GATGCCACAGTTCTCATCGT	ANAPC11	0.639348	0.217818	1.65983	0.289003	2.12996	0.935072	9.3536	0.0683532	0.0232871	0.177454	0.0308975	0.227715	0.0999691	0.157841	0.0513846	-2.66346	-4.28252
CGACGACTGCCCGCTGGTGT	ANAPC11	0.327108	2.34574	0.300182	0.0770675	0.552211	3.76107	0.613949	0.532794	3.82074	0.488937	0.125528	0.899442	6.12603	0.640391	3.35743	-0.642975	1.74736
CCCTCCGTAGGCAAGGTGCC	ANAPC11	22.3475	17.9281	23.6085	41.3467	21.3627	10.3689	14.0699	1.58832	1.27422	1.67794	2.93866	1.51832	0.736956	1.59486	1.64995	0.67343	0.722419
CATGAGAATGTTCCCCCCAT	ANAPC13	8.74272	6.50104	12.0603	6.4544	7.90451	7.87538	11.2176	0.779375	0.579539	1.07512	0.575382	0.704652	0.702056	0.853049	0.618992	-0.229299	-0.692006
AGCCAAGCGTCAGTTTCCAA	ANAPC13	2.20055	2.46302	2.2602	0.30827	3.86548	8.0624	6.4852	0.339318	0.379791	0.348516	0.0475344	0.596046	1.2432	0.42796	0.556842	-1.22445	-0.84466
GGTATTGCGACATCCTCATA	ANAPC13	5.69466	4.25584	4.37913	1.15601	3.15549	1.14287	9.14521	0.622693	0.465362	0.478845	0.126406	0.345043	0.124969	0.482194	0.238913	-1.05231	-2.06545
TGTCTTTCTCCGCGATGCTT	ANAPC15	24.9048	23.3568	27.5638	51.3462	23.2402	19.3248	19.137	1.3014	1.22051	1.44034	2.68309	1.21441	1.00981	1.31872	1.6378	0.399135	0.711762
TAATCTGGATCGACCCTGTG	ANAPC15	4.07399	2.12792	5.70347	4.48918	3.59726	5.40264	13.7304	0.296713	0.154979	0.415391	0.326953	0.261993	0.393481	0.324699	0.291804	-1.62283	-1.77693
CCCACAGCTCCAAAGCATCG	ANAPC15	1.24896	0.251329	1.00649	0.0578006	2.44551	0.270132	6.74451	0.185182	0.0372642	0.149232	0.00857002	0.362592	0.0400521	0.232335	0.0286288	-2.10572	-5.12639
ATGTTTCACCTGTTTAAGCG	ANAPC16	5.81361	0.519413	3.70814	1.56062	4.78057	2.74288	4.68237	1.2416	0.11093	0.791937	0.333297	1.02097	0.585789	1.01817	0.343338	0.0259769	-1.5423
AGCTAAAAACAGATTCGCAG	ANAPC16	4.60926	0.502658	1.27136	1.31015	1.92485	0.519484	3.43474	1.34195	0.146345	0.370148	0.38144	0.560406	0.151244	0.757502	0.226343	-0.400679	-2.14342
TAAGCCCATCGAGCAGCTGC	ANAPC16	1.50173	2.42951	2.33083	1.88815	2.80839	0.457146	1.99216	0.753816	1.21953	1.17	0.94779	1.40972	0.229472	1.11118	0.798932	0.152089	-0.323855
ATGCCCGTCGCCGGTACTAC	ANAPC2	7.82086	22.0332	6.44509	3.17903	10.1922	25.1638	10.7618	0.726725	2.04735	0.598887	0.2954	0.947077	2.33826	0.757563	1.56034	-0.400563	0.641856
GAGATGATCCAGCGTCTGTA	ANAPC2	0.31224	0.0167553	0.0529734	0	0.394437	0.415587	0.896954	0.348111	0.0186802	0.0590592	0	0.439751	0.463332	0.282307	0.160671	-1.82466	-2.63782
GGTAGAAGAACCTTTGCACG	ANAPC2	4.74307	2.22845	5.86239	2.63956	4.24414	2.16105	7.04879	0.672892	0.316147	0.831687	0.37447	0.602109	0.306585	0.70223	0.332401	-0.509985	-1.589
TCCTGGTCTGGTCGCCCAAG	ANAPC4	0.639348	0.117287	0.653338	0.115601	0.788873	1.97404	7.11999	0.0897963	0.0164729	0.0917612	0.0162362	0.110797	0.277253	0.0974515	0.103321	-3.35917	-3.2748
ACAGGTCGGAAAACGCAACA	ANAPC4	0.371714	0.284839	0.211894	0.732141	0.283994	0	3.88769	0.0956132	0.0732671	0.0545038	0.188323	0.0730497	0	0.0743889	0.0871968	-3.74877	-3.51958
CACTTCCATCCAATGCATAC	ANAPC4	3.91043	3.46834	4.36147	4.77819	7.38385	3.63639	11.332	0.345079	0.306066	0.384881	0.421654	0.651593	0.320896	0.460518	0.349539	-1.11867	-1.51648
GGTGACGCCGTACAAGATCG	ANAPC5	0	0	0.088289	0.0192669	0.0631099	0	0.451067	0	0	0.195733	0.042714	0.139912	0	0.111882	0.014238	-3.15995	-6.13411
GTCCTTGATGCCGAACACAT	ANAPC5	15.1808	3.65265	9.85305	6.78194	13.5528	5.96368	20.2201	0.750778	0.180644	0.48729	0.335406	0.670266	0.294938	0.636111	0.27033	-0.652649	-1.88721
CCACCTCGCAGAGCTACACG	ANAPC5	1.21922	0.201063	1.81875	2.02302	2.55595	1.68313	12.3878	0.0984215	0.0162308	0.146818	0.163308	0.206329	0.13587	0.150523	0.105136	-2.73195	-3.24967
CCTGTACAAGAAGGCTGGTC	ANAPC7	8.29666	4.40663	7.16906	11.1363	9.62425	9.62085	7.65866	1.0833	0.575379	0.936073	1.45407	1.25665	1.25621	1.09201	1.09522	0.126986	0.131221
GATCCAAACCGTGCCTAACT	ANAPC7	13.9765	3.14999	4.71463	4.87452	10.2711	7.16888	8.9648	1.55904	0.351373	0.525905	0.54374	1.14572	0.79967	1.07689	0.564928	0.106866	-0.823862
CCTGACCAGCCTTCTTGTAC	ANAPC7	8.02902	6.24971	8.29916	2.7937	9.54536	6.08836	7.58725	1.05823	0.823713	1.09383	0.36821	1.25808	0.802446	1.13671	0.66479	0.184867	-0.58903
GGCCCGCTGGTTACGGACGA	ANG	3.31569	10.405	5.06779	1.83035	4.05481	2.38963	4.54119	0.730136	2.29125	1.11596	0.403056	0.892895	0.526211	0.912997	1.07351	-0.131318	0.10233
AACGTTTCTGAACCCCGCTG	ANG	4.6836	2.59706	5.19139	4.33505	3.17127	2.1195	6.91731	0.677083	0.375444	0.750492	0.626695	0.458454	0.306404	0.628676	0.436181	-0.66961	-1.197
ACCTCCATGTAGCTTGCAAG	ANG	3.3603	1.54148	2.87822	3.21757	3.7077	0.748057	6.20099	0.541897	0.248587	0.464155	0.51888	0.597922	0.120635	0.534658	0.296034	-0.903312	-1.75617
CGAAGCGATAGTTCCAATTG	ANGEL1	7.68705	6.19945	8.05195	43.8129	5.09612	8.64422	6.30369	1.21945	0.983463	1.27734	6.95035	0.808434	1.37129	1.10174	3.1017	0.139786	1.63306
AGGACTGGGTGTAAAACCGA	ANGEL1	4.69847	15.6159	4.00832	11.0977	6.61076	9.10136	3.54428	1.32565	4.40594	1.13093	3.13116	1.86519	2.5679	1.44059	3.36833	0.526657	1.75204
TCGCTTCGTGAACCTCATGC	ANGEL1	9.70917	14.5268	5.70347	5.8186	8.12539	2.59742	14.0231	0.692371	1.03592	0.40672	0.41493	0.57943	0.185225	0.559507	0.545359	-0.837772	-0.874723
TAGTTACGTCATGAACGCTG	ANGEL2	5.769	31.014	4.13192	4.29651	4.05481	1.37144	4.28332	1.34685	7.24065	0.964655	1.00308	0.946652	0.320182	1.08605	2.85464	0.119096	1.51331
CAGGTCTCCAGTTACAGTAC	ANGEL2	3.62793	1.94361	8.65232	3.85338	6.05855	8.62344	4.24364	0.85491	0.458005	2.03889	0.908035	1.42768	2.03208	1.44049	1.13271	0.526562	0.179776
CTAAAACTCCAGTGTAATAC	ANGEL2	4.4011	5.39519	4.16724	7.22508	5.19079	3.98964	6.82408	0.644936	0.790611	0.610667	1.05876	0.760657	0.584641	0.672087	0.811338	-0.573281	-0.301625
GAGAAATCCGGTTCCACGTG	ANGPT1	1.6058	0.435637	0.988836	6.95534	0.836206	0.103897	1.16806	1.37477	0.372959	0.846566	5.95463	0.715895	0.0889485	0.979076	2.13885	-0.0305071	1.09683
TCGACTTGAGATACAGCTGC	ANGPT1	10.1552	10.8574	10.4887	9.78757	11.8962	13.6313	9.21033	1.10259	1.17883	1.1388	1.06267	1.29162	1.48	1.17767	1.2405	0.235934	0.310921
CGACAGTTGCCATCGTGTTC	ANGPT1	9.38206	3.11648	7.20438	4.54698	5.66411	23.0651	6.429	1.45934	0.484753	1.12061	0.707262	0.881025	3.58767	1.15366	1.59323	0.206213	0.671953
AACGCGGAAGTTAACTGATG	ANGPT2	4.80255	15.6662	4.99716	2.75516	5.72722	3.65717	5.26766	0.911704	2.97403	0.948648	0.523033	1.08724	0.694268	0.982531	1.39711	-0.0254255	0.482445
GACAATTATTCAGCGACGTG	ANGPT2	4.57952	0.971805	2.96651	5.72226	2.11418	2.34807	3.35165	1.36635	0.289948	0.88509	1.7073	0.630788	0.700571	0.960742	0.899273	-0.0577791	-0.15317
TCCGCGTTTGCTCCGCTGTT	ANGPT2	11.4488	7.42258	9.58818	7.64895	11.3124	17.6625	8.40121	1.36276	0.883513	1.14129	0.910458	1.34652	2.10237	1.28352	1.29878	0.360108	0.377158
AGTTGTGCCTGACACCGCGC	ANGPT4	4.90663	2.0609	5.15608	10.1729	3.9917	4.09354	5.45423	0.899599	0.377853	0.945334	1.86514	0.731853	0.750524	0.858929	0.997839	-0.219389	-0.00312115
GCCCTCACCAACATCGAGCG	ANGPT4	8.68324	20.0225	5.24436	6.08833	5.93233	12.6131	5.65371	1.53585	3.54149	0.927597	1.07687	1.04928	2.23094	1.17091	2.2831	0.227629	1.19099
GGGCCATCAAGACGATCTTG	ANGPT4	5.33781	5.66328	3.63751	11.2133	5.2539	1.68313	4.39958	1.21326	1.28723	0.826785	2.54873	1.19418	0.382566	1.07807	1.40617	0.108456	0.491775
GTATGACCCGCCTCTGTATT	ANGPTL1	12.6383	5.44546	11.6541	6.1654	13.4266	7.04421	11.572	1.09214	0.470571	1.0071	0.532785	1.16027	0.608728	1.0865	0.537362	0.119691	-0.896035
TGAATAACAGTCCAACCCCC	ANGPTL1	2.91424	0.485902	2.96651	1.75329	1.94063	1.32988	4.0272	0.723639	0.120655	0.736618	0.435361	0.48188	0.330224	0.647379	0.295413	-0.627317	-1.75919
AGATACCCTCGTGCCACAGA	ANGPTL1	7.55323	8.49492	2.77227	2.6203	3.77081	2.18183	5.01805	1.50521	1.69287	0.55246	0.522174	0.75145	0.434797	0.936374	0.883281	-0.0948427	-0.179055
GCACTTACCCGACGGCTTGT	ANGPTL2	6.82467	6.8529	9.97665	5.25986	4.32302	1.68313	7.09286	0.962188	0.966168	1.40658	0.74157	0.609489	0.237299	0.992751	0.648346	-0.010496	-0.625165
CCAACGCGTTGTCCCGCTTG	ANGPTL2	20.3848	17.9281	19.0704	17.6292	22.6407	29.4236	19.3005	1.05618	0.928893	0.988077	0.913404	1.17306	1.5245	1.07244	1.12226	0.100894	0.166412
GGTACCGCGGGGGCCATTAC	ANGPTL2	3.10753	4.18881	3.12543	5.992	3.40793	1.97404	3.96086	0.78456	1.05755	0.789079	1.5128	0.860403	0.498387	0.811347	1.02291	-0.301608	0.0326856
AGACTTTGTCCATAAGACGA	ANGPTL3	1.14488	0.100532	1.39497	1.21381	1.10442	2.5143	1.58463	0.72249	0.0634417	0.88031	0.765992	0.696959	1.58668	0.766586	0.805372	-0.38348	-0.312273
CAAAGACCTTCTCCAGACCG	ANGPTL3	8.72785	7.35556	11.7071	8.24622	9.32448	4.90393	9.8288	0.887987	0.748368	1.1911	0.838986	0.948689	0.498935	1.00926	0.695429	0.0132975	-0.524024
GTCTACTGTGATGTTATATC	ANGPTL3	2.39384	1.72579	2.03065	3.3139	2.76106	1.28832	2.8338	0.844746	0.609003	0.716582	1.16942	0.974331	0.454627	0.84522	0.744351	-0.242602	-0.425945
ATCCCCAAACCCCGCCTTGT	ANGPTL4	6.25967	4.37312	7.61051	2.06156	11.9435	5.36108	5.69999	1.09819	0.767216	1.33518	0.361677	2.09536	0.940542	1.50958	0.689812	0.594144	-0.535726
GTGAACTGCAAGATGACCTC	ANGPTL4	4.92149	4.32286	7.15141	15.0282	9.90825	16.7482	9.03885	0.544482	0.478253	0.791185	1.66262	1.09618	1.85291	0.810617	1.33126	-0.302907	0.412793
TTTGCAGATGCTGAATTCGC	ANGPTL4	9.66457	21.9997	14.0733	15.8952	12.1802	24.1041	13.6823	0.706354	1.60789	1.02857	1.16173	0.890215	1.76169	0.875047	1.51044	-0.192567	0.594967
TAACTGTGTACATCATTCTA	ANGPTL5	17.5152	27.1938	12.5547	18.1687	12.4326	6.83641	14.4982	1.2081	1.87567	0.86595	1.25317	0.857532	0.471537	0.977193	1.20013	-0.0332849	0.263186
GAAGTACCAAAAAACTACTA	ANGPTL5	4.65386	3.80344	2.13659	3.60291	2.41395	0.893513	2.65053	1.75582	1.43498	0.806101	1.35932	0.910744	0.337108	1.15756	1.0438	0.211083	0.0618455
GGATGAGCAACAAGCTTCCT	ANGPTL5	3.67254	2.396	4.644	3.50657	1.37264	0.623381	2.57658	1.42535	0.929916	1.80239	1.36094	0.532737	0.241941	1.25349	0.844266	0.325954	-0.244231
TGTGGTTCCGGTCCGTCTTG	ANGPTL6	18.4073	6.8529	18.4347	9.32517	20.6369	19.3664	15.6166	1.1787	0.438821	1.18046	0.597131	1.32147	1.24011	1.22688	0.758688	0.294988	-0.398421
GCCGTCACGTAGTGTCAGTA	ANGPTL6	15.8202	44.502	15.3799	25.7598	12.4642	9.30916	11.608	1.36286	3.83372	1.32494	2.21913	1.07375	0.801957	1.25385	2.28494	0.326366	1.19215
TCAGCTGATACACGGGTTCA	ANGPTL6	8.0885	4.40663	5.84473	4.75892	7.30497	5.25718	3.40267	2.3771	1.29505	1.71769	1.39858	2.14683	1.54502	2.08054	1.41288	1.05696	0.498643
TTGTCTCCTTCTACCGGGAC	ANGPTL7	2.23028	16.7385	3.77877	1.05968	3.53415	2.80522	2.22525	1.00226	7.52208	1.69813	0.476207	1.58821	1.26063	1.42953	3.08631	0.515545	1.62588
AGGCTGTGTTGTTATGATAC	ANGPTL7	11.3596	9.70129	9.49989	9.61417	10.6025	20.1352	9.57247	1.18669	1.01346	0.992418	1.00436	1.1076	2.10345	1.09557	1.37376	0.131682	0.458125
CCTCCATCTCTACACGCAGC	ANGPTL7	4.71333	2.01063	7.06312	9.44077	4.85946	1.26754	7.69481	0.612535	0.261297	0.917907	1.2269	0.631525	0.164727	0.720655	0.550975	-0.472618	-0.859941
TCCACTACCGTCTGGTCATG	ANHX	25.8267	18.7994	17.9756	15.8374	23.0982	22.7742	22.5059	1.14755	0.835308	0.798706	0.703698	1.02632	1.01192	0.990858	0.850308	-0.0132504	-0.233942
GAAGCTGCACAATTTCGCTG	ANHX	6.85441	13.4042	8.51106	9.78757	7.38385	7.23122	6.38602	1.07335	2.09899	1.33276	1.53266	1.15625	1.13235	1.18745	1.588	0.247872	0.667211
CAGCTTCTCACGAACCTCTC	ANHX	7.59784	9.7348	8.01664	27.4553	6.29521	13.278	7.47032	1.01707	1.30313	1.07313	3.67525	0.842696	1.77744	0.977632	2.25194	-0.032636	1.17117
TAATATCTACCCCATTCCGC	ANK1	6.72059	11.226	5.36797	13.1015	6.32676	9.24682	12.4243	0.540921	0.903551	0.432053	1.0545	0.509223	0.74425	0.494066	0.900767	-1.01723	-0.150774
CTCCCGTGACCGAAAGAAGA	ANK1	0.966457	1.00532	1.44794	0.115601	0.631099	1.99482	1.60888	0.600703	0.624855	0.899969	0.0718521	0.39226	1.23988	0.630977	0.64553	-0.66434	-0.631443
GCGGTTTCTCCGCTTCCTGT	ANK1	2.52766	0.821008	3.74345	1.71475	2.41395	3.63639	3.48202	0.725917	0.235785	1.07508	0.492459	0.693262	1.04433	0.83142	0.590859	-0.26635	-0.759113
TGGACTCAACGCTCTCCATC	ANK2	15.9242	7.35556	13.9497	13.1015	17.4183	14.9404	19.1787	0.83031	0.383528	0.727353	0.683128	0.908214	0.77901	0.821959	0.615222	-0.282861	-0.70082
CGCTCTTCACATTGCATCTT	ANK2	11.9692	12.2313	14.7443	20.2495	10.2238	7.33512	10.015	1.19512	1.2213	1.47221	2.02191	1.02084	0.73241	1.22939	1.3252	0.297944	0.406214
CAATATTAATGCACAGTCTC	ANK2	10.5864	2.19494	5.54455	9.69124	14.1051	14.13	8.44927	1.25294	0.259779	0.656216	1.14699	1.66938	1.67233	1.19285	1.02637	0.254408	0.0375471
TGGTTTCACGCCATTGTATA	ANK3	22.6597	12.2816	19.6708	34.6033	27.7683	24.6028	19.2827	1.17513	0.636924	1.02013	1.79453	1.44007	1.2759	1.21177	1.23578	0.277121	0.305426
AGCATTGCACATCGCATCTT	ANK3	20.3402	10.9412	16.9162	15.4328	28.6992	23.6885	18.6245	1.09212	0.58746	0.908273	0.828625	1.54093	1.2719	1.18044	0.895994	0.239327	-0.158439
TCCTGGGCTGCCATATACAA	ANK3	6.06637	2.41276	6.12725	17.0897	8.6776	8.89357	8.22566	0.737494	0.293321	0.744895	2.07761	1.05494	1.0812	0.845777	1.15071	-0.24165	0.202524
GCACAGCGAGAGTGTACTTC	ANKAR	6.75033	4.54067	6.58636	4.08458	8.31472	10.1196	6.86838	0.982812	0.661098	0.958939	0.594693	1.21058	1.47335	1.05078	0.909715	0.0714566	-0.136513
ACCAGTAGGTTGATTAGAGA	ANKAR	4.35649	12.868	3.30201	6.85901	2.69795	0.66494	3.73119	1.16759	3.44878	0.884974	1.83829	0.723079	0.178211	0.925213	1.82176	-0.112142	0.865332
AACAAGGAGCTGTTGCACTT	ANKAR	21.5446	13.8566	20.4477	16.2034	22.2462	21.4235	16.8388	1.27946	0.822897	1.21432	0.962269	1.32113	1.27227	1.27164	1.01915	0.346687	0.0273608
GCCGCCCGCCAGAACAATGT	ANKDD1A	2.66147	0.6367	1.1301	7.16728	1.65663	2.0156	4.39154	0.606046	0.144983	0.257336	1.63207	0.377233	0.458974	0.413538	0.745341	-1.27391	-0.424027
ACCTGTCCACTGTTGCTCGA	ANKDD1A	7.16665	3.09972	6.48041	37.4933	10.2711	3.07535	9.60708	0.745976	0.32265	0.674546	3.90268	1.06912	0.320113	0.829881	1.51515	-0.269024	0.599458
TCGACGCCATCGAGCAACAG	ANKDD1A	1.96265	0.251329	1.97767	0.809209	3.07661	1.18442	3.95237	0.496575	0.0635894	0.500376	0.20474	0.77842	0.299674	0.59179	0.189335	-0.756842	-2.40099
GAGCAATCATGTGCGCATCG	ANKDD1B	14.6455	10.5055	12.9078	8.11135	13.2846	5.02861	11.5359	1.26957	0.910686	1.11893	0.703142	1.15159	0.435911	1.18003	0.683246	0.238824	-0.549522
CCACATACCTACCTGATTCT	ANKDD1B	24.7116	31.2988	19.7767	23.1203	19.3116	43.8029	15.5181	1.59243	2.01692	1.27443	1.48989	1.24446	2.8227	1.37044	2.10984	0.454639	1.07713
TATTCAAGATCTGCACCTCA	ANKDD1B	3.34543	2.5468	4.11427	0.982611	4.02325	2.99223	5.34381	0.626038	0.476588	0.769912	0.183878	0.752881	0.559943	0.716277	0.406803	-0.481411	-1.2976
CGATTGGTCCGTAGAACGTG	ANKEF1	10.1106	44.2339	11.3186	12.4657	10.6813	11.7819	8.36054	1.20933	5.29079	1.35382	1.49101	1.27759	1.40923	1.28024	2.73034	0.356419	1.44908
CAGCGATAATGCCGCTTAGT	ANKEF1	8.35613	11.2763	7.84006	27.4746	13.8684	6.89875	8.66603	0.96424	1.30121	0.904689	3.17037	1.60032	0.796068	1.15641	1.75588	0.209659	0.812196
CTTGCACACGCCGTCATTAG	ANKEF1	5.07018	0.804252	4.11427	5.33692	14.1839	7.27278	5.98201	0.847572	0.134445	0.687773	0.892163	2.3711	1.21578	1.30215	0.747461	0.380894	-0.419929
ACGCAGCCAAACGCCTGTAC	ANKFN1	2.95884	0.418881	2.3838	2.29276	3.12394	2.99223	3.98014	0.743401	0.105243	0.598924	0.576049	0.784881	0.751789	0.709069	0.477694	-0.496003	-1.06584
GTACAGGCGTTTGGCTGCGT	ANKFN1	3.04806	2.61382	4.78526	1.25235	3.15549	0.581822	3.3209	0.917841	0.787082	1.44095	0.377111	0.950192	0.1752	1.103	0.446464	0.141427	-1.16338
GGTGTCAAGCCCTCGCTGTT	ANKFN1	11.315	23.9935	14.55	20.288	17.513	17.8287	9.95653	1.13644	2.40983	1.46135	2.03766	1.75894	1.79065	1.45225	2.07938	0.538286	1.05615
TGACGATGACAATGCTTCGC	ANKFY1	20.6376	12.1811	17.905	44.6414	22.8458	11.9481	17.6747	1.16763	0.689182	1.01303	2.52572	1.29257	0.676003	1.15774	1.29697	0.211317	0.375144
CTAGTTTCATCAGTTCAGTC	ANKFY1	3.94017	4.75849	6.9042	6.47367	8.78805	5.81822	5.7476	0.685533	0.827909	1.20123	1.12633	1.52899	1.01229	1.13859	0.988841	0.187243	-0.01619
CTGTATTCGCTTCTACCAGA	ANKFY1	0.72856	0.268084	1.05947	0.847743	1.45153	0.353249	2.97949	0.244525	0.0899766	0.355587	0.284526	0.487173	0.11856	0.362428	0.164354	-1.46423	-2.60512
TCCCCACCGACTCGTCCACA	ANKH	17.0542	18.8999	19.0351	13.5639	22.6091	24.1872	15.3587	1.11039	1.23056	1.23937	0.883137	1.47207	1.57482	1.27394	1.22951	0.349299	0.298078
GCCGTCTTTCACACACTGAT	ANKH	3.56846	6.8529	7.75177	8.07282	4.14947	1.413	6.15029	0.580209	1.11424	1.26039	1.31259	0.674679	0.229745	0.838427	0.885526	-0.254244	-0.175394
CTCACCATTGCGTCCATGAA	ANKH	16.5487	9.46672	15.274	28.4186	15.0201	7.16888	12.8113	1.29173	0.738938	1.19223	2.21826	1.17242	0.559577	1.21879	1.17226	0.285454	0.229288
GACGGGTCTTACCCCCTTGA	ANKHD1	7.46402	6.09891	11.1068	3.3717	4.84368	6.46238	10.5398	0.708172	0.578653	1.05379	0.319901	0.459559	0.613139	0.740506	0.503897	-0.433417	-0.988798
GTGCAGTTGCTAGTGCAAGC	ANKHD1	1.02593	2.71435	2.08362	0.732141	2.50862	2.76366	2.65295	0.386713	1.02314	0.785397	0.275973	0.945595	1.04173	0.705902	0.780282	-0.50246	-0.357932
AGTGTATGCGTTGGCACACG	ANKHD1-EIF4EBP3	8.25205	6.91992	11.9014	7.51408	7.41541	12.0936	10.4326	0.790986	0.663297	1.14078	0.720249	0.710791	1.15921	0.880854	0.847586	-0.183025	-0.238569
GCCAACGCATACACTTGCCA	ANKHD1-EIF4EBP3	4.41596	2.27872	7.20438	6.60854	8.42517	10.8676	11.7346	0.376321	0.194188	0.613945	0.563168	0.717978	0.926119	0.569415	0.561159	-0.812449	-0.83352
GGCGTGCCAAGCGAGGATGA	ANKIB1	3.85096	7.20476	10.0296	9.99951	9.9398	9.22604	6.68709	0.575879	1.07741	1.49985	1.49534	1.48642	1.37968	1.18738	1.31748	0.247783	0.39778
GGCTCCCCATAAGATGTATT	ANKIB1	6.14072	0.888029	7.16906	2.29276	13.2215	4.86237	4.23416	1.45028	0.20973	1.69315	0.541491	3.12258	1.14837	2.08867	0.633196	1.06258	-0.659276
TTTAGTCTACGAAGATCCTG	ANKIB1	14.6455	3.55211	11.9014	11.9455	15.5092	20.3014	15.8456	0.924263	0.22417	0.751081	0.753865	0.978771	1.2812	0.884705	0.753079	-0.176731	-0.409127
GAGGCGGCTTAATGCTGTGC	ANKK1	6.34888	5.86434	7.64582	7.64895	6.97364	4.61302	6.8729	0.923755	0.853256	1.11246	1.11291	1.01466	0.67119	1.01696	0.87912	0.0242592	-0.185868
ACATCGAGAGGTCGGCTCTG	ANKK1	4.75794	5.8811	3.07246	4.75892	2.96616	3.30392	2.91381	1.6329	2.01836	1.05445	1.63323	1.01797	1.13388	1.2351	1.59516	0.304633	0.673699
GCCGCATGCCTGCCGCCACT	ANKK1	13.798	23.9768	13.8614	19.3247	20.984	17.2261	12.0455	1.1455	1.99053	1.15076	1.60431	1.74207	1.43009	1.34611	1.67498	0.428794	0.744141
CCCAGTTCCTCCGCCAAGCG	ANKLE2	10.0958	7.99226	8.74061	12.5813	9.75047	6.62862	9.57687	1.05418	0.834537	0.912679	1.31371	1.01813	0.692149	0.994996	0.9468	-0.00723799	-0.0788683
GACACCGACACCTACAGAGC	ANKLE2	0.475794	0	0	0.0192669	1.56197	0.0831175	1.67874	0.283423	0	0	0.011477	0.930438	0.0495117	0.40462	0.0203295	-1.30536	-5.62028
AAGGAGCCGCCCCTGTACTA	ANKLE2	0.579874	0.67021	3.56687	0.30827	1.71974	0.561043	4.43309	0.130806	0.151184	0.804603	0.0695384	0.387934	0.126558	0.441114	0.11576	-1.18078	-3.11079
AGCAGAGCGCGAGACGTTCC	ANKMY1	5.12965	2.51329	3.09011	3.81484	8.09384	4.61302	4.83786	1.06031	0.519504	0.638735	0.788538	1.67302	0.953524	1.12402	0.753856	0.168671	-0.40764
AGGAACGTCTCGCGCTCTGC	ANKMY1	10.7351	8.51167	11.7601	16.5888	14.389	6.56628	10.1696	1.05561	0.836976	1.1564	1.63122	1.41491	0.645681	1.20898	1.03796	0.273786	0.0537494
GAAGCAGTTACCTCGCCTGT	ANKMY1	6.22993	11.3936	6.93951	9.22883	8.1885	14.2131	6.88271	0.905157	1.65539	1.00825	1.34087	1.18972	2.06504	1.03438	1.6871	0.0487625	0.754548
TGCAAATTACTACTGCGACA	ANKMY2	2.97371	1.18962	0.829916	1.69549	0.631099	2.76366	3.1827	0.934335	0.373777	0.260758	0.532718	0.19829	0.868336	0.464461	0.59161	-1.10637	-0.75728
CTACTGGAAGTCATCGGGAA	ANKMY2	7.58297	4.37312	4.82058	3.0249	6.48454	7.00265	5.89924	1.28541	0.741303	0.817152	0.512761	1.09922	1.18704	1.06726	0.813702	0.0939126	-0.297428
GTTGACACGAACATTCTTGC	ANKMY2	10.4377	9.3997	13.1197	8.34256	12.2906	6.89875	14.2997	0.729927	0.657336	0.917484	0.583408	0.859504	0.482441	0.835639	0.574395	-0.259049	-0.799885
TCGAGAAAGTGCACTGTCGT	ANKRA2	10.973	26.1382	10.2239	2.52396	14.5153	10.0572	11.9317	0.919649	2.19065	0.856864	0.211534	1.21653	0.842897	0.99768	1.08169	-0.00335098	0.113291
ATGGATCTAGCTGTAGCCCT	ANKRA2	4.93636	3.98775	6.78059	4.45065	4.57546	3.80263	4.335	1.13872	0.919897	1.56415	1.02668	1.05547	0.877192	1.25278	0.941256	0.325135	-0.0873415
AGCTTTGTCTGTTCACCAGT	ANKRA2	19.5224	30.193	15.3799	6.41587	20.2425	5.71433	17.3127	1.12764	1.74398	0.888363	0.370588	1.16923	0.330066	1.06174	0.814878	0.0864351	-0.295343
CCAGATCGAATTCCGTGATA	ANKRD1	8.51969	3.09972	13.3493	8.68936	6.59498	4.05198	6.2714	1.3585	0.494263	2.1286	1.38555	1.0516	0.646104	1.5129	0.841974	0.597314	-0.248153
CCATATCACGGAATTCGATC	ANKRD1	6.34888	2.47978	3.99066	8.13062	7.9834	7.252	11.3062	0.561539	0.219329	0.352962	0.719129	0.706107	0.641418	0.540203	0.526625	-0.888427	-0.925152
TTGGCTTTAGACGGAACCTG	ANKRD1	13.6047	20.3241	17.4989	6.58927	12.1486	11.1585	10.6491	1.27755	1.90854	1.64323	0.618766	1.14082	1.04784	1.35387	1.19172	0.437088	0.25304
TGGCGTCTGCGCGTACCGTG	ANKRD10	2.34923	0.837763	1.07713	2.08082	4.6228	3.38704	2.11163	1.11252	0.396738	0.510093	0.985412	2.18921	1.60399	1.27061	0.995381	0.34552	-0.00667854
TCTGTGTCGCCATTCGTGAG	ANKRD10	26.9418	5.81407	21.0657	33.9868	26.8059	16.8728	18.7958	1.4334	0.309328	1.12077	1.80821	1.42616	0.897692	1.32678	1.00508	0.407925	0.00730603
TCTGCCGTGCCACTCACGAA	ANKRD10	35.0155	31.835	34.3797	17.1668	30.8765	19.6781	23.5942	1.48407	1.34927	1.45713	0.727585	1.30865	0.834021	1.41661	0.970292	0.502447	-0.0435089
CGTCCCCGCGGATGGCGGCT	ANKRD11	2.98858	3.76993	2.56038	1.40648	2.44551	1.70391	3.03095	0.986021	1.24381	0.844745	0.46404	0.806845	0.56217	0.879204	0.756674	-0.185731	-0.402257
GTCAACGTCAAGGACTTCGC	ANKRD11	4.77281	3.85371	3.37264	3.17903	3.31327	2.6182	9.44155	0.505511	0.408165	0.357212	0.336707	0.350924	0.277306	0.404549	0.340726	-1.30561	-1.55332
CCCTTCACCGCGGGCGCCAA	ANKRD11	0.460926	0.402126	0.47676	0.289003	0.694208	0.457146	0.750381	0.614256	0.535896	0.635358	0.385142	0.925142	0.609219	0.724918	0.510086	-0.46411	-0.971188
AAAAGGAAGTTTACGTTTCA	ANKRD12	3.28595	25.0324	2.73696	2.94783	2.76106	3.13769	1.6113	2.03932	15.5355	1.6986	1.82947	1.71356	1.9473	1.81716	6.43743	0.861685	2.68648
ACTCTCTGAGCGAAAACAGA	ANKRD12	3.18187	9.33268	4.06129	3.85338	6.32676	11.4494	4.77042	0.667001	1.95636	0.851349	0.807765	1.32625	2.40009	0.9482	1.72141	-0.0767371	0.783588
TTCTGACAGTGACAGCAATA	ANKRD12	13.6791	8.93055	12.9432	4.93232	17.8128	12.0313	11.088	1.23368	0.805425	1.16731	0.444834	1.60649	1.08507	1.33583	0.778443	0.417735	-0.361336
TGCAATAATGTTCGACCTCG	ANKRD13A	13.2182	27.8807	8.68763	9.67197	12.2591	28.9664	9.43129	1.40152	2.9562	0.92115	1.02552	1.29983	3.07131	1.2075	2.35101	0.272024	1.23328
GCTGCTCCAAAAAATTCTCG	ANKRD13A	1.48686	2.58031	2.18957	1.79182	2.17729	7.18966	4.2551	0.349429	0.606403	0.514574	0.421099	0.511689	1.68966	0.458564	0.905719	-1.12481	-0.142864
TGTTGTGGTAGTCTCGATGT	ANKRD13A	18.2437	6.61833	13.7554	13.3134	15.6512	13.1949	17.7489	1.02788	0.372887	0.775003	0.750099	0.881816	0.743422	0.8949	0.622136	-0.160202	-0.684698
TGGAGATTGACCACGACCGC	ANKRD13B	8.62377	13.7393	8.617	11.2326	6.15321	2.6182	12.3774	0.696735	1.11003	0.696189	0.907509	0.497133	0.211531	0.630019	0.743024	-0.666532	-0.428519
CGCACGGCGCAGACGTGGGC	ANKRD13B	1.59094	2.31223	2.94885	0.250469	3.40793	0.394808	2.29225	0.694049	1.00871	1.28644	0.109268	1.48672	0.172236	1.15574	0.430072	0.208812	-1.21735
CCACGTCTGCGCCGTGCGCC	ANKRD13B	6.2448	7.05396	5.65049	4.75892	4.74902	6.58706	5.06875	1.23202	1.39166	1.11477	0.938875	0.936921	1.29954	1.09457	1.21003	0.130366	0.275038
TCTTCGAAATAAGGCCATCA	ANKRD13C	8.6089	5.52924	9.6235	8.51596	13.5844	7.23122	7.90783	1.08866	0.69921	1.21696	1.0769	1.71784	0.914438	1.34115	0.89685	0.423472	-0.157061
TTACACCTTGCTGTGATGTT	ANKRD13C	22.5853	25.3675	26.3101	28.9774	33.0538	34.5977	22.6423	0.997486	1.12036	1.16199	1.27979	1.45983	1.52801	1.20643	1.30939	0.27075	0.388892
GGCAGAATTCGGGAAAGTAA	ANKRD13C	0.773165	0.804252	0.370814	1.04041	3.43949	18.2027	1.58331	0.488323	0.507957	0.234202	0.657112	2.17234	11.4966	0.964955	4.22057	-0.051466	2.07744
GGCGAACCGGCATCGCGAAC	ANKRD13D	1.14488	0.402126	0.988836	2.04229	1.34108	0.187014	1.61086	0.710726	0.249635	0.613856	1.26783	0.832527	0.116096	0.719037	0.544519	-0.475863	-0.876946
GCCGGTTCGCCCAGACGAGC	ANKRD13D	1.69502	3.78669	1.51857	1.98449	1.8933	1.39222	3.56677	0.475225	1.06166	0.425755	0.556383	0.530815	0.39033	0.477265	0.669457	-1.06714	-0.578936
CCCCCAGCACGACATTGAAC	ANKRD13D	8.22232	1.92685	12.025	5.49106	9.02471	3.2208	9.78329	0.840445	0.196954	1.22913	0.561269	0.922462	0.329215	0.997347	0.362479	-0.0038332	-1.46403
CGACGTCGATGTGCCCACAC	ANKRD16	20.5186	21.8991	16.4217	28.804	31.9967	58.2238	21.6678	0.946962	1.01067	0.757885	1.32934	1.47669	2.68711	1.06051	1.67571	0.0847613	0.74477
GGACGAAGCCATCCGATTCT	ANKRD16	6.0069	2.56355	4.69697	2.02302	7.39963	3.49093	5.81637	1.03276	0.440748	0.807544	0.347815	1.27221	0.600191	1.0375	0.462918	0.0531159	-1.11117
CAGAGGGTCGCCTTCTCGAC	ANKRD16	7.25586	2.73111	6.72762	3.21757	6.68964	2.55586	6.49842	1.11656	0.420272	1.03527	0.495131	1.02943	0.393305	1.06042	0.436236	0.0846323	-1.19682
GTGCGAAAGTTACTCATTGA	ANKRD17	3.24135	0.552924	1.97767	1.42575	1.43575	3.13769	4.64501	0.697813	0.119036	0.425763	0.306942	0.309095	0.675496	0.477557	0.367158	-1.06626	-1.44553
ATCGTCTGTTAGTTGTGCGT	ANKRD17	8.07363	7.45609	5.06779	10.3848	5.93233	10.9299	14.5021	0.55672	0.514137	0.349451	0.716091	0.409066	0.753679	0.438412	0.661302	-1.18964	-0.596618
AAAGGCTTTACCATCAGCCG	ANKRD17	0.282503	0.0167553	0.0706312	0.0578006	0.820428	0.789616	1.48467	0.190279	0.0112855	0.0475735	0.0389315	0.552598	0.531845	0.263484	0.194021	-1.92421	-2.36572
GGCTTGTGCCATCGTTCTCC	ANKRD18A	17.649	13.0356	21.7191	13.0629	25.7962	24.2495	18.8544	0.936066	0.691381	1.15194	0.692831	1.36817	1.28614	1.15206	0.890119	0.204214	-0.16793
GCCACATTCCAGGAGAACGA	ANKRD18A	1.18949	0.921539	2.36614	2.81296	1.02554	0.0623381	3.15427	0.377103	0.292156	0.750139	0.891795	0.325126	0.0197631	0.484123	0.401238	-1.04656	-1.31747
GTCTGTCACAGATGTCGATC	ANKRD18A	0.951588	0.134042	2.18957	0.154135	0.583766	0.644161	1.19473	0.796491	0.112195	1.83269	0.129013	0.488619	0.53917	1.03927	0.260126	0.0555678	-1.94272
CCAGGCGTCTCCCAAAACTG	ANKRD18B	1.57607	1.25664	1.80109	1.46428	2.00374	0.914292	2.77936	0.567062	0.452135	0.648026	0.526842	0.720936	0.328958	0.645341	0.435979	-0.631865	-1.19767
ACCCCCGACCCGCATACTCT	ANKRD18B	5.94743	1.34042	10.4004	4.04604	7.90451	3.01301	10.3979	0.571984	0.128913	1.00024	0.389121	0.760203	0.289771	0.777477	0.269268	-0.363128	-1.89288
GCCATTATTCTCCTGAAACG	ANKRD18B	5.7244	0.703721	6.92185	2.58176	4.19681	5.09095	7.16065	0.799425	0.0982762	0.966652	0.360549	0.586093	0.710962	0.784057	0.389929	-0.35097	-1.35872
GTCAGCCGACACGTGCGACC	ANKRD2	3.09266	0.552924	4.96184	4.14238	3.39215	3.57405	3.84657	0.804004	0.143744	1.28994	1.0769	0.881864	0.929152	0.991935	0.716599	-0.0116824	-0.480762
ACGTCTTGCGCACGCGCTCT	ANKRD2	4.60926	1.72579	5.06779	7.32141	6.51609	7.02343	4.75047	0.970273	0.363289	1.0668	1.5412	1.37167	1.47847	1.13625	1.12765	0.184277	0.173322
CATCGATGATCTCCCGCCGC	ANKRD2	6.85441	15.7164	7.11609	6.24247	6.73698	10.4936	7.16747	0.956321	2.19274	0.992831	0.870944	0.939937	1.46406	0.96303	1.50925	-0.0543473	0.59383
TACCAGTGGCCATGTGCAAG	ANKRD20A1	2.03699	0.201063	1.30668	0.269736	4.38613	0.290911	3.19119	0.638318	0.0630057	0.409464	0.0845253	1.37445	0.0911607	0.807411	0.0795639	-0.308625	-3.65174
AGCTATGCCAACGTTCAAGA	ANKRD22	5.69466	4.92605	5.52689	0.828476	2.60328	3.9273	6.26127	0.909506	0.786749	0.882711	0.132318	0.415775	0.627237	0.735997	0.515435	-0.442228	-0.956139
ATTAAAGCCATCTTGAACGT	ANKRD22	7.71679	3.43483	11.4599	5.45253	6.75275	3.26236	8.20318	0.940707	0.418719	1.39701	0.664685	0.823188	0.397695	1.05363	0.4937	0.0753743	-1.01829
GTACGAATGCTACTTGATGC	ANKRD22	5.769	3.09972	7.53988	4.16165	8.88271	21.5274	7.57887	0.761196	0.408996	0.994856	0.549112	1.17204	2.84046	0.97603	1.26619	-0.0350033	0.340491
CAAGTCTCGCGCGTCCACTG	ANKRD23	9.81325	1.80957	9.83539	6.93608	7.85718	9.84942	10.3651	0.946763	0.174583	0.948899	0.669179	0.758044	0.950252	0.884569	0.598005	-0.176954	-0.741771
TCCACCGCACCGCCTTGCAC	ANKRD23	12.3855	18.28	17.9756	12.2152	7.32074	9.72475	14.1497	0.87532	1.2919	1.27039	0.863283	0.517378	0.687276	0.887696	0.947486	-0.171863	-0.0778239
TGAGACACAGAGTCCCCCCC	ANKRD23	4.14833	0.368616	2.57804	3.00563	2.11418	7.23122	4.08682	1.01505	0.0901962	0.630817	0.735445	0.517316	1.7694	0.721061	0.865014	-0.471806	-0.209205
CAGAAGCTTACCCGATCTTG	ANKRD24	3.00345	0.98856	3.16074	3.75704	4.6228	8.02084	8.20141	0.366211	0.120535	0.38539	0.458097	0.563658	0.977982	0.43842	0.518871	-1.18961	-0.946551
GCCCGTATTTGGCGGCCAGG	ANKRD24	3.28595	3.25052	6.35681	4.31578	5.50633	1.22598	6.15734	0.533665	0.52791	1.0324	0.700917	0.894272	0.199109	0.820111	0.475979	-0.28611	-1.07103
GTGCTTGAAGCAACTACTGC	ANKRD24	7.09231	1.45771	5.40328	2.38909	4.03903	4.07276	6.71398	1.05635	0.217115	0.804781	0.355838	0.601585	0.606608	0.820905	0.393187	-0.284713	-1.34671
CACGTCCGAGACCGAGATCT	ANKRD26	15.493	3.48509	17.2693	15.4135	12.8902	10.6806	11.2077	1.38236	0.310956	1.54085	1.37526	1.15012	0.952971	1.35778	0.87973	0.441246	-0.184867
CCAAATCTTGCGGATGTCCA	ANKRD26	12.1179	5.91461	12.3781	4.91305	15.9195	6.94031	10.3703	1.16851	0.570338	1.19361	0.47376	1.53509	0.669246	1.29907	0.571115	0.377481	-0.808148
TGTGGATCTTGCCGAGATCT	ANKRD26	13.6196	23.96	8.33448	5.72226	18.9961	36.073	9.14267	1.48968	2.62068	0.911602	0.625885	2.07774	3.94556	1.49301	2.39738	0.578219	1.26146
GACACTCCGAGCGATTTGAC	ANKRD27	4.65386	4.64121	4.644	5.41399	5.77455	4.23899	6.53215	0.712455	0.710517	0.710945	0.828822	0.88402	0.648943	0.76914	0.729427	-0.378682	-0.455164
CAGGTCTTAGTACCCTGCAA	ANKRD27	13.8426	6.03189	11.7954	5.78006	17.2921	13.3611	10.3923	1.33201	0.580421	1.13502	0.556188	1.66394	1.28568	1.37699	0.80743	0.461517	-0.308592
GGCTACTGACTATGTGGTGA	ANKRD27	5.26347	0.98856	1.69515	6.87827	2.28773	1.89092	2.90884	1.80947	0.339846	0.582756	2.36461	0.786474	0.65006	1.05957	1.11817	0.0834754	0.161141
ATTAGTGCTCGAACTTCATC	ANKRD28	8.68324	6.13242	9.288	11.0207	10.1291	15.2313	16.2207	0.53532	0.378063	0.572603	0.679421	0.624459	0.939005	0.57746	0.665496	-0.792206	-0.587498
TTGCACGCCGCAGCTTACCT	ANKRD28	16.0134	13.6723	26.0806	15.7796	12.764	7.60525	17.0992	0.936502	0.799586	1.52525	0.922825	0.746465	0.444772	1.06941	0.722394	0.0968091	-0.469142
TATCCATTGGGCAGCATATA	ANKRD28	27.8042	22.9379	23.7321	70.3048	20.4003	18.1404	15.3096	1.81613	1.49827	1.55014	4.59221	1.33251	1.1849	1.56626	2.42513	0.647327	1.27806
GTTTGCTCCGTGCTTCAGCA	ANKRD29	12.6383	110.97	19.1764	10.6353	11.6753	15.917	9.66658	1.30742	11.4798	1.98378	1.10021	1.2078	1.6466	1.49967	4.74219	0.584642	2.24555
[truncated: 114,492 more rows]
