# Supplementary material for: Genome-scale CRISPR screens are efficient in non-homologous end-joining deficient cells
Source: Sci Rep. 2019 Oct 31;9:15751. doi: 10.1038/s41598-019-52078-9 (PMC6823505; doi:10.1038/s41598-019-52078-9)
Supplement: Supplementary file 3 — Table S2 [file 41598_2019_52078_MOESM3_ESM.xlsx]

## Sheet: Sheet1
	FC_bestgRNA_WT	FC_bestgRNA_LIG4
RNF14	0.347547	-0.978305
HIF3A	-0.577847	0.884666
RNF17	0.342574	0.692473
RNF10	0.31284	0.828701
RNF11	0.445869	0.461925
RNF13	-0.872338	-2.2054
REM1	-0.21919	-0.664922
REM2	-0.926729	0.719518
C16orf13	-0.294197	-0.733388
C16orf11	-1.07737	-2.03885
UCHL5	-1.2054	-1.30044
FGFR1OP2	-1.23435	-2.0919
MZT2A	0.190762	-0.553623
MZT2B	0.215079	0.67253
ATRX	0.220843	-0.782342
PMM2	-2.41043	-3.01385
PMM1	0.345115	-0.429551
ASS1	-1.19555	-1.46667
NCBP1	-2.13999	-3.69582
ZNF709	-0.587881	0.655326
ZNF708	-0.763128	-2.02558
RBM14	-0.947969	-2.93998
NCBP2	-1.82319	-4.51758
EN1	-0.548471	-1.23688
CAMK1	1.14413	-0.570917
RPL37	-2.11719	-2.756
COPRS	-0.487176	-1.02865
ZNF700	0.305063	0.620773
ZNF707	-0.278225	-1.74856
CAMK4	-0.369325	-1.52111
ZNF704	-0.625732	-0.447909
ZC3H10	-0.401352	-1.07793
GOLGA6B	-0.401352	-1.07793
RNF115	-0.331384	-1.22608
RNF112	-0.315646	-0.656994
ZC3H14	-0.770721	-2.04542
SPN	-0.347775	-0.803741
HMGCLL1	0.44295	0.836598
LRRTM1	-0.0147589	-0.659592
GRIN1	-0.718229	-1.05055
DHX8	-2.0154	-1.92686
DHX9	-2.6282	-2.75197
TCOF1	-1.46916	-1.89101
LRRTM3	-0.131509	-1.00678
NUP98	-0.978168	-1.53492
XPC	-0.111253	-0.065962
SLC12A2	-0.416499	-0.719128
GRINA	-0.613435	-0.645297
LRRTM2	0.448091	-1.10404
NUP93	-2.17597	-3.42436
HAP1	-0.888091	-0.937461
SP6	-0.378892	-1.00898
CAMKV	-0.459278	-0.540849
hsa-mir-652	-0.669973	-1.34917
SPPL3	0.599032	0.739146
GOLIM4	-0.361022	-0.516009
OPA3	-0.569314	-1.38743
hsa-mir-6879	-0.999196	-1.83783
OPA1	-0.186261	-1.03909
hsa-mir-6877	-1.51142	-3.3735
hsa-mir-6876	0.1782	-0.712943
hsa-mir-6875	-0.372003	-2.26474
RHEB	-1.51536	-2.65674
RAB40C	-0.25423	-1.55713
RAB40B	-0.521011	-1.1391
RAB40A	0.303316	-0.159772
hsa-mir-6870	0.278805	-1.32126
COL7A1	0.515675	0.225821
hsa-mir-561	-0.0764085	-0.672251
MDP1	-0.437861	-1.51994
TICRR	-1.87078	-3.0323
GTSE1	0.368484	0.714205
FAM183A	0.355344	0.490799
ARFRP1	-2.10112	-2.96269
OVCH1	-0.580535	-1.99987
hsa-mir-4678	0.56012	0.627393
hsa-mir-6740	-0.00303557	-2.21499
PSAP	-0.792136	-0.79644
RPRD2	-0.565189	-0.625305
SPPL2A	0.257813	0.683031
SPPL2C	-0.594557	-1.70501
SPPL2B	0.267362	-1.29278
TGFBR2	-0.431287	-0.78031
ITGA8	0.449906	-0.519396
ITGA9	-1.24805	-1.70945
UGCG	-0.84057	0.659708
MYO3B	-0.306242	-0.890067
hsa-mir-4703	-0.306242	-0.890067
ATP2A1	-0.429981	-1.14324
ATP2A2	-2.77057	-4.76359
ATP2A3	-0.826999	-1.49253
ITGA1	-0.773289	-1.74291
ITGA2	0.344394	0.176963
ITGA3	-0.39695	-0.460683
ITGA4	-0.656274	-1.04473
ITGA5	0.217283	-0.607812
ITGA6	0.204166	-0.618934
ITGA7	-0.307872	-1.02675
TRHR	0.13044	-0.292555
hsa-mir-6743	-0.408204	-1.48517
DENND4A	-0.573682	-1.94453
DENND4B	0.502726	-0.331759
DENND4C	-0.859506	-1.34997
SWAP70	0.257476	0.990464
RARRES1	0.555927	0.923345
PHLDA1	-0.368313	-0.554455
PHLDA3	1.05472	-0.881242
PHLDA2	-0.990947	-1.12847
TAP2	0.377795	0.333032
hsa-mir-3170	0.0207205	0.198963
GAP43	0.233524	-0.70719
NENF	-0.473126	-0.968667
FBXL13	-1.22434	-1.47721
FBXL12	-0.974514	-1.66534
FBXL15	0.268723	-0.671737
CYP27B1	-0.575467	-0.608445
FBXL17	-0.963413	-1.80868
FBXL16	-0.247843	0.466854
FAM169A	-0.682688	-0.894564
FBXL18	-0.386174	-0.768115
PHYHIPL	-0.351964	-0.335916
FAM169B	0.45173	1.21661
RALGAPA2	0.583878	0.3385
GHDC	-0.203496	-0.612643
SDK1	0.422443	0.643457
SDK2	0.182727	-0.380193
GRP	0.186382	-0.367846
TPRN	0.459463	-0.89723
THSD4	-0.862993	-0.380634
SZRD1	-0.116423	-1.39169
FAM212B	-0.569502	-2.28138
FAM212A	-0.186319	-1.10284
CHST9	0.662495	0.936031
CHST8	0.170318	-0.768258
COL4A5	0.409777	0.0621486
COL4A4	0.432478	-0.738412
COL4A3	0.507609	0.685944
COL4A2	-0.177028	0.4142
COL4A1	0.67296	0.544438
SLC35D2	-0.506371	-0.970641
CHST1	-0.0499751	-0.915749
ZNF879	-0.520977	0.813463
CHST3	0.192227	0.561427
CHST2	-0.110108	-0.742005
CHST5	0.573167	1.1844
CHST4	0.401341	-0.757578
CHST7	-0.257188	-0.574083
CHST6	0.272024	-0.977989
ITGAX	0.157581	0.28983
OR8J1	0.664129	1.08755
BCL2A1	-1.36032	-0.928928
RAMP3	-0.0622708	-0.845566
HLCS	-0.467883	-2.174
NOG	0.141216	-0.872558
LIPG	0.661977	-0.384386
ITGAV	-0.718161	-1.04432
HIBCH	-0.622341	-0.745416
ZNF703	0.217797	-0.55107
ITGAL	-0.754378	-1.69979
ITGAM	0.0680669	0.986039
HLF	0.244003	-1.41529
NOV	-0.457097	-0.814409
hsa-mir-4802	0.0420682	-0.870961
FAM134C	-0.743059	-1.5973
FAM134B	-0.53257	-0.52278
FAM134A	0.350724	-0.282667
SMAD9	-0.453831	-0.603718
TRERF1	-0.65024	-2.09725
LRPAP1	0.43859	-0.858408
SMAD5	0.11643	-0.821849
SMAD6	-0.919649	-1.99384
SMAD7	0.411562	0.311919
GOLPH3L	-0.696277	-0.742909
SMAD1	-0.346425	-0.684492
AFTPH	0.250795	-0.794806
SMAD3	-0.759355	-1.56537
MUS81	-0.907466	-1.32393
AMMECR1L	-0.336139	-0.713325
TNFRSF13B	-0.356571	-0.809936
IL1RAPL1	0.517048	1.16133
TMPRSS11B	-0.246528	-1.30202
IGF2R	0.630904	-0.538169
TMPRSS11D	-0.418215	-0.93586
TMPRSS11E	0.558418	0.449884
TMPRSS11F	0.322673	0.229285
hsa-mir-4740	-0.323915	-0.768739
RAD21L1	0.532815	1.15168
IL1RAPL2	-0.494166	0.61503
SLC36A3	0.459085	0.370177
CKS1B	-1.02989	-1.44297
SLC36A1	-0.301013	0.32944
ZC3H15	-0.648045	-0.811032
TMEM213	-0.0554622	-1.078
ERICH1	0.341773	0.338252
ARTN	-0.487118	-1.19801
ART1	-0.388674	-0.945515
HRH3	0.565817	-0.918786
ART3	-0.389745	-0.865456
ART5	-0.462194	-1.57949
ART4	0.351807	-0.395708
hsa-mir-3168	-0.71818	-1.43619
Sep-11	-0.487097	-0.600499
hsa-mir-3166	0.386728	0.56429
hsa-mir-3167	-0.404459	0.0949165
hsa-mir-3164	0.376861	0.00979851
RNF111	-0.613898	-1.33414
TCEA2	-0.33609	-0.719817
TCEA3	-0.308854	0.650775
TCEA1	-0.611819	-0.91442
COX4I2	-0.680513	-2.2127
COX4I1	-2.10404	-2.07754
BFAR	0.231221	1.02585
MROH2B	0.477241	-0.263601
ZC3H18	-1.1497	-1.06844
TMEM212	0.327152	0.819749
SIPA1	-0.719421	-0.998279
CRTAM	0.387966	0.686731
EDA	-0.439899	-0.729116
OR6P1	0.182604	0.130515
CCDC116	-0.65041	-0.456046
CADPS2	0.522465	0.87142
CCDC114	-0.246072	-0.0065513
CCDC115	-1.94667	-3.19408
CCDC112	-0.479423	-1.14675
CCDC113	0.312907	0.421007
CCDC110	0.438074	0.871668
CCDC111	0.0968851	1.21085
LEO1	-0.463687	-0.648294
ATP1A4	-0.603637	-1.2303
ATP1A3	0.270226	0.770527
ATP1A2	-0.374232	-0.569531
ATP1A1	-1.52219	-1.41913
TMEM211	0.175035	-0.080376
MGRN1	-0.376398	-1.65112
TCP1	-2.74167	-4.59555
CRTAP	-0.507718	-0.285258
CBLC	-0.658092	-1.52593
SPHK1	-0.424513	-0.75601
DPT	-0.505051	-0.324054
CUEDC1	-0.697062	-0.923636
CUEDC2	-0.266359	-0.957848
CBLB	0.282034	-0.65366
CPEB4	0.377352	0.52458
CPEB1	-1.28885	-3.26062
ZNF45	-0.331596	-0.696238
CPEB3	-0.698596	-0.770079
CPEB2	-0.427553	-0.534226
BEGAIN	-0.163188	-0.880227
hsa-mir-4664	0.251893	-0.316081
RBMXL3	0.384458	0.474808
OSGEP	-2.52871	-2.02037
hsa-mir-137	0.224554	-0.333472
ABAT	0.573059	0.642423
hsa-mir-4665	0.159084	-0.0593245
ZNF780A	0.550224	0.769397
ZNF780B	-0.205437	-0.994528
TLN2	-0.399336	-1.04744
TSNARE1	0.43529	0.189305
NSRP1	-0.635713	-2.067
FRG1	-0.67145	-1.32579
SLC7A13	-0.346443	0.711149
RHEBL1	-0.267324	-2.37201
SIRPA	-0.221544	-0.622287
IFT80	0.422784	-0.177296
IFT81	-0.651935	-0.728857
IFT88	-0.210039	-1.07979
hsa-mir-4661	0.731111	1.17184
IL10RA	-0.0626326	0.849596
POU5F1B	0.0355939	-0.699594
KRTAP29-1	-0.720401	-0.883326
SP1	-0.987191	-1.4686
hsa-mir-4663	-0.0984348	-1.03897
SLC27A4	0.308837	-0.576123
SP2	0.375526	0.622012
CNTF	-0.493036	-1.1447
MCM10	-1.83268	-2.40246
SP4	-0.282053	-1.1133
IGFBPL1	-0.506415	-1.66667
SP5	-0.261155	-0.97621
ATG4C	-1.01485	-1.74985
ATG4B	-0.405351	-1.12284
ATG4A	0.339559	-0.674636
THUMPD2	-0.365428	-1.01139
ATG4D	-0.565733	-0.718554
PHOX2A	0.130227	-1.17471
PHOX2B	0.240073	0.159734
LRGUK	-0.543358	-0.586252
LOC100129216	-0.0289589	-0.620319
UPK2	0.48161	0.587992
CFH	-0.223304	-1.71409
CFI	-0.353977	-1.86566
PNP	-0.383238	-0.538109
ANKFY1	-0.234804	-0.652698
CFB	0.388142	-0.705091
OR5P3	0.351374	-0.604273
OR5P2	0.354116	-0.774628
MLLT4	0.573867	0.404378
CREBBP	-0.655476	-1.55961
PNN	-0.934591	-1.01374
ATP6V0E1	-0.359998	-0.600996
ATP6V0E2	0.299287	-0.379992
RNF128	-0.585918	0.582832
CFP	0.136904	-0.622242
OSER1	0.136904	-0.622242
AAAS	0.358288	1.12535
HAMP	-0.285677	-0.554744
ZNF394	-0.679051	-1.13996
hsa-mir-6878	-1.15138	-2.00305
SIDT1	-0.415225	-1.31026
SERPINA10	0.294384	0.309816
SIDT2	0.393295	0.267936
TUBA4A	0.340307	0.788131
hsa-mir-6874	-0.406205	-1.71233
SIX4	-0.50143	-0.948424
SIX5	0.382121	-1.14638
SIX6	-0.437208	-0.309699
PSMB10	-0.332723	-0.789845
PM20D1	-0.552934	-1.23898
MR1	0.569935	1.12375
OR2T3	0.387034	1.18972
SIX3	0.469982	0.214127
hsa-mir-4436a	0.262159	-0.524884
CNPY4	-0.826072	-1.09383
CNPY3	-0.296107	-0.514144
CNPY2	-1.03505	-1.02522
CNPY1	0.438377	0.924097
NODAL	0.427946	-0.299415
SYNJ1	-0.281699	-1.22785
KNDC1	0.255738	0.531612
HMG20A	0.511641	-1.1068
HMG20B	0.0225273	1.17318
PHOSPHO2	0.321377	0.482454
AAGAB	-1.01107	-1.22377
FBXO6	0.557904	1.03225
hsa-mir-622	-2.34798	-2.32237
C4orf19	-0.133226	-0.389662
C3orf79	0.443051	-0.567873
SLC7A6OS	-2.70955	-3.49008
hsa-mir-4777	-0.154059	-0.634925
C4orf17	-0.800727	-1.23311
C3orf72	0.296392	0.925096
C3orf70	-0.325206	-0.933782
MRO	-0.579529	-0.45093
ZFP82	-0.201333	-1.31334
CHFR	-0.269683	-0.729967
RTBDN	-0.495803	-1.56202
SMDT1	0.577113	-0.231771
GPR75	-0.551829	-2.05362
SYPL2	-0.257988	-0.920652
RFPL4AL1	-0.100824	0.719196
RFX4	-0.216125	-1.02321
OR2C3	0.339095	-0.409046
AVPR2	0.358606	0.915557
RFX7	0.259509	-1.04772
NRXN3	0.252635	0.229748
NRXN2	-0.288755	-0.576239
NRXN1	-0.147557	-0.617833
RFX3	-0.310864	0.772029
YDJC	0.365555	0.201044
IBA57	-0.443049	-1.05703
VPS37D	-0.296095	-1.37648
NLRP13	-0.35939	-0.48738
APC	-0.446853	-1.0301
TMEM179B	-1.14527	-1.04101
ABCE1	-2.12922	-2.59519
UQCRC2	-1.28265	-1.56424
XPNPEP1	0.332701	0.97918
XPNPEP2	0.400563	0.691341
TIGD4	-0.674968	-0.903768
hsa-mir-4273	-0.631867	-0.965734
GGCX	0.389584	-0.96295
PAPLN	-0.529228	-1.86522
ADNP	-1.63978	-2.60724
TMEM218	-0.110302	-1.13941
TRAPPC5	-0.80509	-1.07371
STXBP6	0.416775	-0.723474
KHDRBS1	0.344606	-0.274093
hsa-mir-194-1	-0.305482	-0.603761
KHDRBS3	0.212143	-0.755862
GGCT	-0.441314	-0.630676
NLRP12	0.402738	-0.603656
ZNF705A	0.402738	-0.603656
LOC283403	-0.527097	-0.47537
hsa-mir-513c	-0.655697	0.696804
hsa-mir-513b	0.010672	0.575273
ZNF395	0.533808	-0.62295
STAC3	-0.773052	-1.88485
TBL1Y	-0.0985758	0.290434
LHCGR	-0.162685	-0.707049
OR1Q1	-0.548127	0.828466
TMEM127	-0.756402	-1.53103
GPR78	-0.123805	0.464071
VPS37B	-0.251932	-0.497934
UQCRHL	0.227818	-0.893698
ZBED4	0.613408	0.573463
C11orf1	0.412829	0.287586
DPYSL5	-0.0918082	-0.54775
DPYSL2	-0.183569	-0.849822
DPYSL3	0.31559	0.306869
OSTM1	-0.603916	-0.336157
KRTAP10-12	-0.316037	-0.487146
KRTAP10-11	-0.272676	-1.11104
KRTAP10-10	-0.476679	-0.905166
IGFBP2	0.416933	1.11838
IGFBP3	-0.311023	0.474255
hsa-mir-382	0.0803304	0.148862
IGFBP1	-0.445685	-1.4027
BOP1	-1.22159	-2.73314
IGFBP7	-0.558198	-1.51888
IGFBP4	-0.864447	-1.27259
IGFBP5	0.758414	0.737796
hsa-mir-518a-1	0.758414	0.737796
SKP2	-0.846902	-0.557685
TTC4	0.228991	-0.885854
CYP2R1	-0.240115	-0.509875
CKLF	0.541652	0.976362
INS-IGF2	0.103591	0.0772085
C15orf26	-1.26331	-2.50828
C15orf27	-1.38531	-2.85804
GJA3	-0.473375	-0.993747
APLNR	-0.272287	-1.601
GJA5	0.240187	-0.384691
RUNX3	0.784013	0.629934
GJA8	0.230341	0.801931
CYP8B1	-0.53467	-0.580564
STMN1	-0.639519	-1.26822
hsa-mir-1255a	0.322536	-0.235823
S1PR2	0.263587	0.302543
KDM3B	0.25324	0.751023
ZNF117	0.167174	0.636419
ZNF114	0.461429	0.65254
KDM3A	-0.276153	-1.35804
S1PR1	-0.471203	-0.647049
PPP6R3	-0.820248	-1.40941
TMC4	-0.655608	-0.714713
MYO3A	-0.719487	-1.79992
DYX1C1	-0.21628	1.16258
KIAA1958	0.253817	0.42792
APIP	-0.332724	-1.22463
TMC1	-0.670745	-1.43003
GPR15	-0.754223	-0.600182
TMC3	-0.335223	-0.800613
PKLR	0.563567	-1.81829
TECRL	-0.147931	-0.633623
EIF2B4	-2.07066	-1.68638
EIF2B5	-2.44413	-4.35933
EIF2B2	-1.57707	-2.41936
EIF2B3	-1.16168	-3.98517
EIF2B1	-1.10608	-0.570074
PRKAR2A	0.296298	-0.685617
PRKAR2B	-0.233434	-0.869129
MAGT1	-0.0940533	-0.835811
TXNIP	-0.426756	-0.883688
SLC36A4	-0.413828	-0.78651
TMEM200B	-0.173184	-1.34151
MLF1	-0.27623	-0.563492
QPRT	-0.4108	-0.325497
IFT140	-0.384411	-0.805449
MLF2	0.605346	-0.62594
TMEM14C	-0.615976	0.56213
FAM157A	-1.0592	-2.46722
FAM157B	-0.0436188	0.124542
FANCF	-1.49128	-2.73181
MECOM	-0.713887	-1.47457
ITGA2B	-0.410217	-0.807173
RSPH1	-0.830878	-1.30026
IFI16	-0.333639	-1.33443
TTC1	-1.68461	-3.20393
LURAP1	-0.381199	-1.30302
TPBGL	-0.499766	-0.310234
C9orf129	-0.296716	-0.649078
MYT1L	0.408924	0.0250819
C9orf123	0.218703	-0.421446
CFHR2	0.073956	0.109393
CFHR3	-0.716369	-1.79362
CLIC4	0.417586	0.397515
CFHR1	-0.683013	-2.19188
CLIC2	0.642994	0.89595
CLIC3	-0.284527	-0.7826
CFHR4	-0.213805	0.476656
CFHR5	-0.38367	-0.852311
KRTAP2-3	-0.38367	-0.852311
KRTAP2-2	-0.38367	-0.852311
KIAA0020	-0.658085	-0.970596
KRTAP2-4	-0.658085	-0.970596
TMEM147	-1.5779	-1.71734
ASGR1	0.521331	-1.1612
ASGR2	0.503192	1.07826
PCDHA1	0.503192	1.07826
FOXL2	-0.27708	-0.833883
RIT1	-0.573284	-0.658689
TMEM141	-0.0761066	-0.706756
FOXL1	0.521921	-0.0518479
SF1	-2.91044	-3.96162
PCDHA6	-2.91044	-3.96162
hsa-mir-4510	-0.183051	0.219568
hsa-mir-4511	-0.016646	0.727587
hsa-mir-4516	-0.959615	-2.87826
hsa-mir-4517	-0.185758	-0.583065
hsa-mir-4514	-0.112866	-0.575081
hsa-mir-136	0.546314	1.08455
hsa-mir-517b	0.546314	1.08455
API5	-0.864885	-1.83656
hsa-mir-299	0.412451	0.995313
NUMBL	-0.257264	0.929312
SUGP2	-0.169017	-1.23093
hsa-mir-134	0.387758	-0.486602
RTKN2	-0.442221	-1.94366
RNF180	0.485698	1.0922
P2RX7	-0.427403	-0.602986
SOWAHA	-0.157765	-0.786761
SECISBP2L	-0.516544	-0.578193
SOWAHC	-0.326144	-0.465649
SOWAHD	0.123838	-0.67635
HAS2	-0.0254001	-0.984443
KIAA1199	0.420067	-0.974396
HLA-DPA1	0.272214	0.563414
FAM32A	-2.77833	-1.90847
HAS3	0.365858	-0.0184212
hsa-mir-139	-0.0314487	0.129747
KIAA1191	-0.445457	-1.5774
FER1L6	-0.403027	-0.728263
VAMP3	-0.101848	0.667587
VMP1	-0.871276	-1.87406
PCDHA9	-0.871276	-1.87406
ZNF559	-0.0663493	0.668936
hsa-mir-2277	-0.322239	-1.68146
VWA1	-0.403126	-1.22056
PRPH2	-0.446184	-1.0145
ZMAT3	-0.0104306	-1.11154
ZMAT2	-1.41594	-4.70441
C19orf26	0.524029	-0.70226
ZMAT4	-0.138905	-0.837277
C19orf24	-0.583911	-1.21412
C19orf25	-1.05298	-1.9417
MYBL1	-0.454043	-1.19053
NR1D1	-0.271043	-0.708525
NR1D2	0.250919	-0.965162
DRD1	0.782635	0.625979
ITGB1BP1	-0.466448	-0.970602
ITGB1BP2	0.172108	-1.31952
ZNF7	0.476384	0.324535
ZNF2	-0.778424	0.988659
ZNF3	-0.230735	-1.15837
CTCFL	-0.31153	0.715914
UFSP1	0.151223	-1.01081
RNF182	-0.931164	-2.06203
ZNF8	-0.385937	-1.16138
C11orf16	0.502396	0.61321
HIST1H4K	0.502396	0.61321
ZAP70	-0.438696	1.38104
TXNRD3NB	0.233292	-0.799371
UFSP2	-0.658468	-0.797285
SYNDIG1	0.397224	0.968997
hsa-mir-3618	-0.342527	-0.546033
OGFR	-0.214174	-2.25104
EPM2AIP1	-0.424859	-0.641999
CDC5L	-1.04498	-1.72153
RAC2	-0.564244	-1.3922
RAC3	-1.33385	-2.50918
RAC1	-1.18237	-1.6608
SBDS	-1.72429	-2.31289
RCL1	-0.856143	-2.10209
SBK2	0.426362	-0.618992
MRPS18A	-1.24369	-3.39195
CPLX2	0.493487	0.485222
CPLX3	-0.672366	-1.5996
CPLX1	-0.544183	-1.12627
AP2A1	0.143688	0.237352
CPLX4	-0.260979	0.433321
AP2A2	0.338118	-1.01883
VCX	0.338118	-1.01883
TMEM121	0.417265	-0.968884
CADPS	0.217528	0.632414
FIGNL1	-0.478012	-1.59558
PBX2	0.277971	-0.537574
PBX3	0.305091	0.801341
PBX1	-1.223	-1.55024
AIRE	-0.338056	-1.34129
TMOD2	0.281382	-0.95499
MFSD11	0.527217	0.219652
NSUN2	-0.567689	-0.618964
NSUN5	-0.705352	-1.35657
NSUN4	-1.83885	-2.18274
NSUN7	0.471682	0.266122
NSUN6	0.747658	0.767125
PRAMEF4	-0.375624	0.507235
PRAMEF5	-0.375624	0.507235
PRAMEF6	-0.375624	0.507235
PRAMEF7	0.346058	0.562564
FAM71F1	-0.318308	-1.42758
PRAMEF1	0.459478	-0.859995
PRAMEF2	0.39322	0.868204
FAM71F2	-0.33513	-0.0568836
PTCH2	0.117156	-0.811152
OR7G1	0.301506	1.26932
PCDHGA2	0.301506	1.26932
TIMM44	-0.608695	-0.899589
PAGR1	-0.256164	-0.925712
hsa-mir-130a	-0.360544	-1.47423
TBC1D1	-0.194076	-1.12407
ZXDA	0.5182	0.570169
PAMR1	0.186946	0.103889
RAD9A	-3.44641	-3.52761
ERGIC2	-0.521472	-0.742107
ERGIC3	-0.761489	-0.479903
CDR2L	0.205575	-1.09366
ERGIC1	0.373378	0.608369
CLEC14A	-0.403108	1.06381
PDF	-1.43262	-1.82271
B3GAT3	-0.88393	-2.05163
B3GAT2	0.454418	1.14
B3GAT1	-0.728006	-1.61812
SRSF11	-1.80966	-2.27737
CPPED1	-0.21562	-0.699417
UXT	-2.42421	-2.55063
CALM2	-0.677116	-0.995994
CALM3	-0.449892	-1.43644
SPG21	-1.85594	-1.79016
CALM1	-0.361021	0.603365
hsa-mir-2110	0.334122	0.555773
GSDMA	0.324053	-0.658701
GSDMB	0.60843	-0.866363
GSDMC	-0.965263	-1.31547
GSDMD	-0.484909	1.64763
HRH4	0.459825	0.695231
UPK1B	-0.325632	-1.23885
hsa-mir-2117	0.129888	-0.972004
DLGAP2	0.324904	1.38939
DLGAP3	0.19607	0.567691
DLGAP1	0.598104	0.873533
DLGAP4	-0.280178	-2.02352
DLGAP5	-1.0111	-2.02284
BRDT	0.412048	-0.391342
HRH2	0.107875	-0.778879
MBNL2	0.389209	0.65892
MBNL3	0.606196	0.055378
SRSF10	-1.7652	-2.39563
PLK3	-0.500096	-0.582113
A1BG	-0.352823	0.128798
SEMA7A	-0.211619	-0.984675
PLK2	-1.00967	-1.94488
ZNF720	-0.446034	0.709745
OIP5	-1.95042	-3.01168
CLCN3	0.682431	0.458722
CLCN2	-0.692552	0.617101
CLCN1	0.299896	-0.165018
HRH1	0.197835	0.415298
CLCN7	0.393029	-0.615839
CLCN6	-0.100889	0.650741
CLCN5	0.566041	0.736375
CLCN4	0.667854	1.11128
POC1B-GALNT4	0.667854	1.11128
FBXL19	-0.325694	-1.84857
BRD8	-1.56639	-1.43011
BRD9	-0.38358	0.483143
BRD4	-0.73578	-1.41389
BRD7	-1.72097	-4.11831
BRD1	-0.381628	-1.50582
BRD2	-1.22412	-1.92064
BRD3	-0.352377	-1.558
DNAJA2	0.403515	-0.367187
DNAJA3	-1.77588	-2.28497
DNAJA1	-1.18961	-1.65448
SPAG4	-0.644915	-2.52414
DNAJA4	-0.836376	-1.44078
GLG1	-0.490329	0.433028
PTPN13	-0.140166	1.14453
PTPN12	0.688459	1.03098
PTPN11	-1.21452	-2.10609
LRFN1	0.446249	-1.04513
MYCBP	0.229419	0.443539
PTPN14	0.3071	-0.515595
GALR3	0.382645	-1.21715
GALR2	-0.428474	1.17576
GALR1	0.268818	1.19101
SETD1B	-1.39857	-1.78255
LYAR	0.100319	-0.305822
PCDH20	0.434493	-0.283463
CH25H	0.377828	-0.830416
C16orf74	0.608524	-0.904972
MRPL24	-1.73447	-2.7455
MRPL27	-1.78773	-2.7624
C16orf70	0.496235	0.505773
C16orf71	0.264222	-0.547018
C16orf72	0.545657	0.699333
MRPL22	-1.49093	-2.19038
GAB4	-0.136823	-1.17874
LRFN4	-0.490784	-0.762059
C16orf78	-0.450047	-1.14037
GAB3	0.408567	0.887891
GAB1	-0.854204	-0.565138
HABP4	0.40182	0.00166617
C2orf80	-0.271439	-0.947301
C2orf83	0.586715	1.11735
C2orf82	-0.611194	-1.35324
ZNF853	0.393631	0.694242
LAG3	-0.234484	-1.56776
HABP2	0.512464	0.7259
NKX2-3	0.483217	0.946445
C2orf88	0.299464	-0.33217
NDRG2	0.338849	-1.12727
NDRG3	-0.744059	-1.45317
NDRG4	-0.356077	-0.80637
ZSCAN2	-0.660824	-1.36514
SRSF5	-0.955828	-1.57856
SRSF4	-0.33146	-0.794469
PRAP1	0.287303	-0.340803
SRSF6	-1.96778	-2.93576
SRSF1	-2.22332	-4.27174
CHD1L	-0.858399	-2.00454
SRSF3	-2.46469	-2.89561
HOXA6	0.209412	-0.945928
hsa-mir-3960	0.415324	-0.827135
MZB1	-0.453805	-0.742823
SRSF9	0.300866	-1.07457
HOXA5	-0.251814	-0.67018
DNAJB13	-0.822084	-0.780809
DNAJB12	-0.604708	-2.99073
DNAJB11	-0.222603	-0.860181
HOXA4	-0.537198	0.2807
HLA-DQB1	0.523057	0.707714
MSMB	-0.685476	-0.903345
DNAJB14	-0.539077	-1.04369
RNF138	0.518348	-1.85205
HOXA3	-0.7425	-0.722759
ENOSF1	0.563318	1.01423
HOXA2	-0.57486	-0.628392
CISD2	-0.640782	-1.32975
CISD3	-0.50058	-0.918248
CISD1	-0.775004	-0.857865
CLNS1A	-0.624698	-1.74824
HOXA1	-0.744904	-0.702941
FLJ44635	0.531638	0.661465
R3HDML	0.41479	0.521591
TSHZ2	-0.635018	-0.477752
TSHZ3	-0.414076	0.618285
EIF4E1B	-0.159935	-0.830609
GID8	-0.717331	-1.20875
MRC2	-0.447095	-0.783001
FOXS1	0.285552	0.893493
VILL	-0.219132	-1.34301
ZNF581	0.344471	1.39281
IGLL1	0.742781	-1.52214
MCOLN1	0.566066	0.281382
ZNF582	0.163034	0.388364
TIPARP	-0.408337	-0.610027
ZNF584	-0.450445	-1.06097
ZNF587	0.0281162	-0.856518
HAPLN4	-0.159516	-0.847795
ZNF589	0.409503	1.08607
THSD1	0.111392	0.412651
hsa-mir-6858	-0.12784	-0.538376
hsa-mir-1277	-0.73849	-3.32644
TMEM115	-0.570091	-0.310762
ASUN	-1.63102	-2.65318
hsa-mir-3179-3	-0.378468	-0.834988
COL4A6	0.678554	0.672514
IGLL5	0.302638	0.582836
hsa-mir-8063	0.221815	0.817254
LSM12	0.271113	-1.90255
PSD	0.503965	0.478342
UXS1	-0.363865	-0.64927
CAMKK2	0.289292	-0.832968
CAMKK1	-0.578568	-0.680248
OR8U8	-0.771293	-2.23755
HOXA9	-0.864906	-0.54456
SET	0.0953961	-1.05596
hsa-mir-320c-1	-0.371242	-1.7647
OR8U1	0.0482782	-1.20529
LPAR5	0.311772	0.822481
ZP3	-0.792598	-0.04127
TMEM116	-0.285889	-0.0745213
ZP2	0.00378524	0.781356
MTRF1L	-1.10141	-1.76129
MYO1H	0.233126	0.309109
MYO1G	0.280521	0.295093
MYO1F	0.358891	-0.682109
MYO1E	0.14224	-0.814667
MYO1D	-0.109569	-0.450807
MYO1C	0.249015	-0.57976
MYO1B	0.343255	0.912048
MYO1A	-0.297961	-0.847666
GRN	0.274841	-0.540374
MTFP1	0.321945	1.17407
LCN6	-0.514687	-2.54557
hsa-mir-1269b	-1.88638	-4.02926
hsa-mir-1269a	-0.0886529	-0.541062
CHMP3	-0.842896	-0.31189
RPL36AL	-1.25196	-3.30237
RAET1G	0.414271	0.883386
KIAA0391	-2.2642	-1.65889
DENND6B	0.285587	0.108324
CHMP6	-1.54951	-1.65898
BCR	-0.0744202	-1.81102
DENND6A	-0.381597	-0.341086
OR52N4	0.653195	0.567723
OR52N5	0.680677	1.32659
OR52N2	-0.366636	1.19513
CTPS2	0.374611	1.12091
CTPS1	-1.48606	-2.23986
LGALSL	-0.218446	-0.851105
SULT6B1	-0.678607	-1.20316
LY6G6C	0.272725	-0.641335
HOXA13	-0.511293	-0.46588
PPAPDC1B	-0.580155	-1.2642
HOXA11	-0.78093	-1.80954
HOXA10	0.450431	-0.698718
KRTAP19-2	0.425688	-0.724242
KRTAP19-3	-0.285673	-0.636043
PPIAL4C	-0.285673	-0.636043
KRTAP19-1	0.577755	1.18842
KRTAP19-6	-0.641111	-1.13306
KRTAP19-7	0.381648	0.801589
KRTAP19-4	-0.220585	-1.88765
FAM188A	0.155555	-1.23933
FAM160B1	0.532249	0.53231
KRTAP19-8	-0.428399	-0.825262
FAM160B2	0.225952	0.806693
ATAT1	-0.876944	-1.02377
RAD54B	-0.872108	-0.810285
GALNTL5	0.386161	-0.692842
PSMA4	-1.67537	-2.40768
NEMF	-0.364025	-1.4533
GALNTL6	0.580718	0.527565
SRF	-0.479842	-1.02556
LSM11	-2.34287	-2.926
hsa-mir-196a-2	0.185115	-1.00547
ZNF322	-0.533236	-2.88209
FAM214A	-0.285823	0.710542
FAM214B	-0.0535715	-1.3476
SRI	-0.748961	-2.22765
SUN1	0.261258	-0.203053
SRL	-0.21646	-0.817351
SRM	-1.48071	-1.19002
SRR	0.273416	-0.779957
PRKRIR	-2.10607	-2.86
LGALS9	-1.07975	-2.74032
LGALS8	-1.00473	-1.87237
SF3B3	-2.31407	-3.88687
hsa-mir-32	-2.31407	-3.88687
LGALS3	-0.368249	-0.783832
LGALS2	-0.727856	-0.366841
LGALS1	-0.402094	-0.720645
SPECC1	-0.202578	-0.668976
LGALS7	-0.202578	-0.668976
LGALS4	-0.397552	-1.03089
NMU	-0.629992	-1.16341
RNF114	0.404747	1.73261
AKIRIN2	-1.20033	-2.87453
AKIRIN1	-1.29301	-2.58803
hsa-mir-4725	-0.269042	-1.74579
EIF2AK1	-0.497976	-1.41883
ERCC6L	-0.520627	-1.5486
EIF2AK3	-0.0787041	-0.684177
EIF2AK2	-0.566988	-0.52661
TDG	-1.77012	-2.90691
EIF2AK4	0.274827	-0.695952
HN1	0.356121	-0.912115
SMS	0.15715	-0.625899
NMB	-0.412958	-0.755503
EREG	0.406563	0.772939
MYO19	-0.22798	-0.808796
AVPI1	0.296319	-0.410596
MYO16	0.263221	0.482147
hsa-mir-4727	0.750318	-1.87775
hsa-mir-4726	-0.512256	-1.43498
TRNT1	-0.960922	-2.06022
ASAP1	-0.135434	0.544202
ASAP2	0.296769	0.250068
ASAP3	-0.559836	-0.895544
OCRL	0.321796	0.679382
RNF122	0.595744	-0.595257
hsa-mir-5092	0.514097	-0.323171
VSIG10L	0.32773	0.469537
PLAUR	0.740779	0.809613
hsa-mir-6768	0.475945	0.331484
KRT28	-0.614687	-0.667224
HILPDA	-0.677119	-1.01033
C1QTNF9B-AS1	-0.560063	-2.14168
LRRC26	-0.273752	-0.784304
KIAA1524	-1.75288	-2.78855
LRRC24	0.6546	-0.78895
KIAA1522	-0.494899	-0.791722
hsa-mir-181b-2	-0.354037	-0.648957
MPDU1	-1.17106	-1.47768
KIAA1033	-0.671736	-0.61549
LOX	0.282384	-0.594606
LPGAT1	0.265672	0.501012
hsa-mir-4431	0.00994782	-1.26371
hsa-mir-507	0.192428	0.607065
LRRC29	-0.278379	-0.464429
LRRC28	0.432475	0.90628
TIMM17B	-0.287746	-1.01004
GCNT4	-0.470877	1.24641
GCNT7	-0.479775	-0.717225
PRKX	0.399683	0.215949
GCNT1	0.295711	-0.542888
GCNT3	-0.399395	0.436148
GCNT2	-0.474837	-0.256962
SEMA6B	-1.03715	-1.90897
TBX3	0.375605	-0.642816
C14orf132	0.688557	0.64849
ZNF165	-0.349184	-0.606693
LPCAT4	0.5355	0.928781
LPCAT2	-0.251735	0.138809
LPCAT3	-0.403181	-1.07797
LPCAT1	-0.261482	0.328625
KRT20	1.00273	1.5721
MID1IP1	0.74544	1.31625
hsa-mir-3184	0.74544	1.31625
PIGA	-0.648222	0.430916
PIGB	-0.711012	-1.24037
PIGC	-1.24202	-0.976818
hsa-mir-3181	-0.280244	-1.7568
PIGF	-0.895245	-0.931165
CALCRL	0.424771	0.61979
PIGH	-0.397208	-1.08048
PIGK	-0.289836	-0.452858
PIGL	-1.65643	-2.52978
PIGM	-1.09584	-1.75247
PIGN	-0.765172	-0.977094
PIGO	0.554235	-0.399169
PIGP	0.285502	-1.31566
PIGQ	-0.810735	-1.56617
PIGR	0.13069	-0.483436
PIGS	-1.15172	-2.77808
ILKAP	0.294834	1.07287
PIGU	-0.637362	-0.771354
PIGV	-0.865012	-2.22539
PIGW	-1.78001	-2.86563
PIGX	-0.547124	-0.788525
PIGY	-0.910856	-1.85522
PIGZ	0.375152	-0.574357
KRT25	0.346953	-1.11736
NDFIP2	0.303084	0.704793
ELAC1	0.399518	-0.593682
CCDC178	-0.527768	-0.303735
CCDC179	-0.113143	-0.519794
OR10A7	-0.19946	-1.03765
ALPP	0.516662	0.752405
RHPN1	-0.346911	-0.847936
INPPL1	0.421412	0.840814
OLR1	0.341622	0.257267
RHPN2	-0.146625	-1.09034
CCDC170	0.283575	-0.214001
CCDC171	0.400525	0.884303
CCDC172	-0.823565	-1.08239
CCDC173	0.151056	0.192395
CCDC174	-0.864411	-0.93903
CCDC175	0.618581	0.390607
CCDC176	-0.340469	0.162663
CCDC177	0.525805	0.504328
PDK1	-0.295974	-1.0847
SUN2	0.623561	0.918286
PDK3	-0.775777	-0.438261
PDK2	0.0212515	-1.84697
EBP	-0.335441	-0.473893
PDK4	-0.0601479	-0.53559
SUN3	-0.318984	-0.62721
LNPEP	-0.187955	-0.821476
ALPI	0.403727	0.48389
MFAP2	0.363122	0.439612
SEC61A1	-1.87539	-2.4676
SEC61A2	-0.774848	-1.90583
ALPL	0.155271	-1.39938
PTGS2	-0.656957	-0.56739
PECR	-0.382294	-0.588878
DDHD2	0.310748	-0.23888
NAPRT1	-0.572087	-1.51183
MGST3	-0.585989	-0.663111
ZYG11A	-0.148088	0.582171
hsa-let-7g	0.441801	0.576503
hsa-mir-202	-0.19163	0.211545
OGFRL1	-0.308359	-1.50675
PUF60	-2.0149	-4.6157
ZFAND4	0.486058	-1.29375
SV2B	-0.251489	-0.497052
ZFAND1	0.0635191	-0.819703
MYO5B	-0.426074	-1.09955
OR11G2	-0.224963	0.475456
PPID	-1.39987	-1.4447
PLVAP	-0.221011	-1.05673
CEP128	0.473776	0.462625
SLC39A10	-2.26345	-1.65434
SLC39A11	0.157422	-0.788121
PPP2R3C	-1.17004	-1.26911
SLC39A14	0.226951	0.430256
SCN2B	0.301156	0.513496
CEP120	-1.07972	-1.90903
EIF1AX	-3.45126	-2.29496
EIF1AY	0.367937	0.210543
NTRK2	0.129561	0.504021
NTRK3	-0.78069	0.685564
ARHGAP23	-0.136087	-1.75575
ARHGAP22	-0.473033	-0.619465
ARHGAP21	-0.949701	-0.885104
ARHGAP20	-0.209473	-0.870932
ARHGAP27	0.17999	-0.794269
ARHGAP26	0.495408	0.975108
ARHGAP25	-0.358474	-0.848375
ARHGAP24	-0.673201	-0.241384
NARFL	-1.58691	-2.36883
ARHGAP29	-0.826135	-1.07008
ARHGAP28	0.475274	0.308382
hsa-mir-1199	-1.19416	-1.97714
hsa-mir-551b	0.126176	-0.483655
PCGF1	-0.776718	-1.99895
SYDE1	-0.144142	-0.545768
DDIT3	-0.820819	-1.4768
DDIT4	-0.262406	-1.38802
NFKBIL1	-0.330917	-2.28307
SLCO4C1	-0.677084	-0.340058
RBFA	-2.13206	-3.62007
COL19A1	-0.705067	-0.731897
RIIAD1	-0.197871	0.679036
NKRF	0.429778	0.303529
PCGF2	-0.832429	-1.75558
SMAD2	0.59757	1.3439
MYSM1	-1.10751	-0.5507
ATG2A	-0.379618	-1.48461
ATG2B	-0.416161	-0.169114
hsa-mir-1272	0.250336	-0.377341
BMP7	0.546025	0.922158
BMP6	-0.256058	-0.449756
BMP5	-0.0238755	-1.38644
BMP4	0.240085	-0.926634
BMP3	0.339972	0.335261
BMP2	-0.589556	-0.413506
BMP1	-0.310687	-0.29459
GPR4	-0.404191	-0.578834
DR1	-1.47882	-0.995584
RLIM	-1.37072	-2.44615
OR5R1	-0.345729	0.354926
C1orf35	-0.547595	-0.257251
hsa-mir-1244-1	-0.547595	-0.257251
FEM1C	-0.203409	-0.887736
hsa-mir-128-2	0.0794564	-0.242084
GOLGA8O	-2.36717	-3.93818
TERF1	-1.74662	-1.75072
ASF1B	0.863164	-1.75647
RPA2	-1.62561	-2.76938
NDUFAF1	-0.947784	-2.31376
FEM1A	-0.17175	0.873648
GOLGA8A	-0.322742	-1.29052
hsa-mir-3617	0.310403	-1.69779
GOLGA8B	-0.310086	-2.55664
RASSF9	-0.301968	-1.18394
RASSF8	-0.599292	-0.916042
hsa-mir-5195	-0.254138	-0.47623
ZNF519	-1.00059	-1.09515
RASSF1	0.472977	-0.555992
PTOV1	-0.419327	-0.746065
PTPMT1	-4.45811	-4.2214
NDUFAF2	-0.326798	-0.947241
CT45A5	0.0209424	-0.234375
RASSF4	-0.349296	-0.614092
RASSF7	-0.132137	-1.25054
RASSF6	-0.918854	0.522122
hsa-mir-4527	0.42437	-0.070141
LPPR5	-0.324203	-0.705585
LPPR4	-0.576835	-1.56638
LPPR3	-0.590351	-1.55766
LPPR2	-0.390507	-0.982591
LPPR1	-0.153959	-1.16374
TMPRSS11A	0.644411	0.967605
SPRY2	0.670686	0.672398
RSAD2	0.37931	0.676235
RSAD1	-0.397055	-2.10715
LIAS	-0.618121	-1.12775
ATP5C1	-1.29951	1.03197
NFS1	-2.22102	-2.58829
CHD3	-0.428229	-0.488064
CHD2	-0.540242	0.407452
CHD5	0.22538	-1.51164
CHD4	-1.14392	-1.78844
CHD7	-0.26968	-1.18275
CHD6	0.168782	-0.74577
CHD9	-0.765431	-0.972288
CHD8	0.475299	-1.35319
SGCA	-0.880102	-2.25508
CAP1	-1.04567	-2.99771
CAP2	-0.587942	-0.789591
NPC2	-0.438932	-1.46946
NPC1	-0.356265	-0.308238
SKIV2L	-1.28395	-1.64047
TNFSF12-TNFSF13	-0.388802	-0.604677
TTC5	-0.83186	-1.23053
C3orf58	0.396791	0.751212
PRKCB	-0.233259	-0.941179
RAB3GAP2	-0.485983	-0.680514
IL4R	0.447719	-0.749834
BHLHA15	-0.517602	-1.45626
PIKFYVE	0.204472	-0.3942
PRKCE	0.267838	-1.06517
C3orf52	-0.527517	-1.02314
C3orf55	0.410245	-0.344615
TTC8	0.16318	0.542804
CAPS	-0.499278	-0.881823
DYNC1LI1	-0.445859	-1.42501
DYNC1LI2	-0.493431	-1.27288
STC1	0.265385	-0.653346
TRPC1	-0.372652	-0.701074
EFHC2	0.341744	-0.769365
EFHC1	0.422147	-0.775352
CAPG	-0.394423	-1.30759
TPRKB	-1.17445	-1.38098
STC2	0.14933	-0.433453
ETHE1	-0.264346	-1.60293
PRDM16	0.378275	0.955399
ABCG1	0.380234	0.418835
ABCG2	0.162229	-1.04565
PLSCR5	-0.415454	-1.09376
ABCG4	0.256529	0.473348
ABCG5	0.293937	-0.674394
PRDM10	0.417192	0.522669
PLSCR1	-0.518187	0.861465
ABCG8	-0.722581	-1.31564
MPO	-0.686197	-1.71741
HNF4G	-0.580769	-0.667855
AVP	-0.275784	-0.990456
MPI	-1.26109	-1.56064
HIST1H3A	-0.797868	-0.908148
CPT1A	-0.382114	-0.648179
SPC25	-1.51109	-1.83203
TARS2	-1.73184	-2.3757
POLRMT	-2.32147	-3.76307
METTL21C	0.351376	-0.266542
TRPC5OS	0.429395	-0.862815
MPZ	-0.471378	-0.487752
SRBD1	-0.535162	-0.793161
SGSM2	-1.22094	-2.1802
MCPH1	-0.884095	-2.97229
GRPEL1	-2.31653	-3.76341
GRPEL2	-0.0340843	-0.479037
PLRG1	-0.14132	-1.94525
SGSM1	0.512722	0.611437
SF3B14	-0.639077	-1.25974
WASH1	-3.3602	-4.90772
SLC36A2	-0.147982	-0.846056
hsa-mir-630	-0.380614	-1.57789
KRIT1	0.536571	0.902277
LRRC27	-0.495769	0.26063
hsa-mir-633	0.146428	-0.254931
TRPC7	0.44182	-0.0975083
hsa-mir-635	-0.56577	0.38036
hsa-mir-636	-0.569417	-3.50742
TRABD2A	0.25857	0.849649
GADL1	-0.367152	-0.34996
hsa-mir-639	0.446693	-0.550221
TRABD2B	-0.103681	0.296767
KRTAP5-10	0.415629	0.556512
HLX	-0.449039	-0.281697
QRSL1	-1.70745	-1.08972
FCER1G	-0.511386	-0.501893
AKR1B10	0.329594	0.818486
BTG3	-0.984504	-3.35294
BTG2	-1.16679	-0.865807
AKR1B15	0.567248	0.619629
FAHD1	0.259821	0.440418
ZNF592	-0.48584	-2.11147
SLA2	-0.511434	-0.669867
hsa-mir-503	0.284186	0.165705
C4orf36	-0.647828	-0.798796
METAP1	-0.673376	-1.85221
C4orf32	0.429655	-1.08501
C4orf33	0.459803	0.356191
ZNF227	-0.356734	-1.35407
SRD5A3	-1.79047	-4.86989
SRD5A2	-0.417012	0.637271
SRD5A1	-0.881261	-1.16889
hsa-let-7e	0.293281	-0.5562
SPANXF1	-0.4529	-0.905326
hsa-mir-6134	0.675227	0.225547
HELLS	-0.241533	-0.984851
ZCCHC3	-0.226622	-0.712551
FAM49A	-0.23209	-0.96932
FAM49B	-0.177755	-1.1133
PDILT	-0.481897	-0.883977
SLC6A20	-1.07848	-1.69123
ZFP36L2	0.774469	-0.726944
GGA1	0.556329	-0.432614
C10orf99	-0.251947	-0.662599
GGA3	-0.177415	-0.341406
GGA2	-1.28068	-0.839721
C15orf48	-0.220242	-1.12769
ZNF510	-0.739273	-0.773417
C10orf90	-0.370987	0.587925
C10orf91	0.333646	0.194846
C15orf40	-0.487132	-2.24996
C15orf41	-2.25789	-3.30522
C15orf43	-0.477722	-0.414149
SLC12A6	-0.512222	-0.672665
FHOD1	0.148561	0.300396
FHOD3	-0.494132	-1.06957
ADH7	-0.276091	-0.556611
ADH6	-0.136946	-0.266188
ADH5	-0.854439	-1.07145
ADH4	-0.358377	-0.657412
C4orf6	-0.888254	-1.85633
PKD2	-0.64068	-2.0078
PKD1	-1.76988	-2.26063
NRL	-0.231185	-0.922132
GJC2	0.205736	0.607407
C4orf3	-0.347277	-1.26027
GJC1	-0.654598	-1.60707
ZNF138	-0.575417	-1.31546
PFKFB1	-0.79683	-0.505443
PRKACG	-0.404799	-0.548164
SPRYD3	0.759752	0.442085
PRKACA	-0.283053	-0.926173
NUAK2	0.297733	0.727867
PRKACB	-0.760005	-1.05976
PSMB7	-2.85012	-2.98998
PSMB6	-1.6491	-2.01139
PSMB5	-3.05259	-3.14245
C14orf119	-0.644075	-1.35484
PSMB3	-3.02778	-3.76831
PSMB2	-1.68339	-4.47917
PSMB1	-1.96624	-2.75516
C20orf78	-0.266469	-1.10254
TNFSF10	-0.013975	-1.39097
PFKFB2	-0.957993	-1.02165
HDHD1	0.262373	0.64734
TMA7	-2.16354	-3.31027
HDHD3	-0.352939	0.923818
HDHD2	-0.585842	-0.63802
hsa-mir-1275	-0.423964	-1.02671
KLHDC9	-0.284248	-0.813719
PPAPDC1A	-0.45117	-1.27189
TDGF1	-0.439636	-1.16743
KLK1	0.590676	0.162733
OMA1	-1.28255	-1.86121
TBC1D31	-0.292313	-0.578486
LY75-CD302	0.156598	-1.19152
CORO6	-0.820829	-0.734642
CORO7	-0.470011	-0.842423
TCEB3C	0.480365	0.272191
TCEB3B	0.338048	0.322445
SUN5	0.36785	-0.919629
KCNK9	0.407782	-0.462864
hsa-mir-1276	0.32323	-0.241457
KCNK4	-0.391706	-1.03263
KCNK5	-0.114698	0.389754
KCNK6	0.463745	-0.493261
KCNK7	0.40206	-1.54529
FAM155B	0.304004	-0.794868
CRY1	-0.936518	-1.69075
CRY2	-0.590393	-1.34571
FAM155A	0.405376	0.640122
RETSAT	-0.697045	-1.03782
ZNF517	0.252038	-0.187441
SULT2A1	0.490502	1.04546
TRIML2	0.504676	0.401201
C9orf142	0.342118	0.348563
GLTP	-0.657403	-0.88995
NACC2	-0.704266	-1.17627
ACOT11	0.43357	-0.451058
ACOT12	-0.568739	-1.6926
ACOT13	0.364899	-0.266815
VPS13A	-0.915295	-1.36073
SH3KBP1	-0.652338	-1.76407
VPS13C	-0.262409	-2.42279
VPS13B	-0.736745	-0.801289
ACKR3	0.105951	-0.0246061
BEX5	0.234758	-1.11956
BEX4	0.463679	1.20571
BEX2	0.496974	0.638764
BEX1	-0.662427	-0.694271
SCAF11	0.416046	-1.42845
TXLNG	-0.587871	1.43387
NUP160	-0.73165	-1.91284
SMIM12	-0.535644	-0.814038
ELTD1	-0.260908	0.853744
N4BP3	-0.234078	-0.228387
hsa-mir-3163	-0.78855	-3.3631
CRYM	0.558822	-0.850266
TMEM163	0.441929	-0.746708
TMEM165	-0.709018	-1.41924
TMEM164	-0.652704	-1.09596
PXT1	-0.631725	-1.74305
EVI2A	-0.317749	-0.766664
TMEM168	-0.448052	-0.896865
EVI2B	-0.757314	-1.25932
FOXN1	-0.444398	-1.79867
FOXN2	-0.364183	-1.46568
FOXN3	-0.175562	-0.566812
NICN1	-0.251126	0.355716
SMIM11	-0.576951	-1.74261
XYLB	-0.651698	-1.91389
COL14A1	0.297374	-1.23729
PLBD2	0.289387	0.623024
GRIN2B	0.418922	-0.985872
GRIN2C	-0.357484	0.36186
GNA14	-0.622062	-0.732929
GNA15	-0.437378	-1.14
GNA12	-0.552016	-0.882841
GNA13	-0.610049	-0.778867
GRIN2D	-0.852157	-0.706019
GNA11	-0.390894	-0.702895
SH2B2	0.310344	1.24534
PRKAR1A	0.526444	-0.544649
IFFO1	-0.384986	-1.47683
ZFP64	0.317319	0.607396
IFFO2	0.603443	0.525899
PRKAR1B	-0.2815	-0.447072
MFGE8	-0.641743	-0.560352
hsa-mir-4311	-0.899123	-1.80367
SMIM10	-0.433992	-0.653679
TLN1	-1.56618	-4.58232
SH2B1	-0.300561	1.25317
IL6ST	-0.607081	-0.857774
FRRS1L	-0.301148	1.21377
SBF2	-0.306807	-0.882993
ZCCHC4	-0.387166	0.670684
SAR1A	0.446408	-0.779756
DBN1	0.527349	-1.32795
SAR1B	0.459884	-0.891604
TPPP	-0.0139961	-0.541079
ADD2	0.195085	0.666887
hsa-mir-628	0.0783099	-1.12394
OGDH	-1.2546	-2.8708
ADD1	-0.459529	-1.06279
CDC73	-1.42944	-2.42944
C11orf35	-0.439095	-0.565342
hsa-mir-1178	-0.414526	-1.68065
hsa-mir-4317	0.709264	-0.608967
C11orf31	-0.474112	-1.23956
C11orf30	0.615671	0.509727
R3HDM1	0.500131	-0.940262
OLIG3	0.490601	-0.411236
SEMG1	-0.589288	0.896477
UPP1	0.396019	-0.899974
SEMG2	0.347123	1.17344
LMBRD2	-0.364385	-0.622453
LMBRD1	0.181119	-0.893846
OLIG1	0.559216	-1.79397
DAZL	-0.223474	0.928761
SERPING1	0.208189	-0.811906
TAS2R19	0.456526	-0.456429
SRFBP1	-2.06077	-3.91499
TAS2R16	0.594362	-1.16224
GBF1	-1.51916	-1.52676
TAS2R10	0.402215	0.541662
BCAT2	0.087027	0.248287
BCAT1	-0.929715	-0.855321
TAS2R13	0.460316	0.415121
hsa-mir-212	0.170801	-0.381512
NEUROG3	-0.183181	-1.07663
AAED1	-0.834085	-0.909587
MACROD2	0.335472	-2.62316
MACROD1	-0.698776	-0.827042
hsa-mir-7109	-0.45537	0.0256653
NEUROG1	-0.221992	0.478664
ZNF729	-1.25425	-1.21871
AKAP4	-0.732068	-0.680094
AKAP5	-0.420983	-0.925099
AKAP6	-0.388514	-1.28591
AKAP7	-0.801755	-1.69137
DBNL	-0.405596	-0.582998
AKAP1	-0.556249	-1.1807
AKAP2	0.407432	0.654974
AKAP3	0.459079	0.656996
NPEPPS	-0.372363	-1.98693
EIF2D	0.22031	-1.10829
AKAP8	0.327045	0.24297
AKAP9	-0.708692	-0.483281
EIF2A	-0.234512	-1.34662
PPIP5K1	-0.613929	-1.17742
CYP26A1	-0.071188	-0.46523
CCDC117	-0.333038	-0.794
PSTK	-2.37584	-3.01195
hsa-mir-197	-1.03651	-3.44804
hsa-mir-191	-0.338908	-0.198377
TUBE1	-1.43359	-2.15879
hsa-mir-192	-0.350309	-1.27921
PHPT1	-0.491402	-0.661619
SMC1A	-2.22023	-3.45376
TSPY8	-2.22023	-3.45376
RLF	-0.422183	-1.16873
NFU1	-0.672575	-0.979722
TMEM170B	-0.499993	-0.920066
RRP1B	-1.41605	-1.78397
NOVA2	-0.0946496	-0.955215
NOVA1	-0.564688	-0.727794
LOC730183	-0.755072	-3.80691
RAB7A	-1.83876	-1.77693
HSP90B1	-0.843055	-1.4134
MCF2L	0.571493	-1.02433
hsa-mir-378g	-0.965366	-3.54997
SMC1B	-0.456349	0.494313
KRR1	-1.21488	-2.44483
TMEM132E	0.436318	0.968696
FAM64A	-0.377765	-0.976598
TMEM132A	-0.286323	0.925078
PEG10	-0.576138	0.0175633
SPATA16	0.452934	-1.38456
OVGP1	-0.590434	-0.91161
STRN	-0.198303	-1.1747
CETN3	-1.50352	-1.82294
CETN2	0.267968	-1.43802
CETN1	-0.522986	-1.52443
STEAP2	-0.315068	-0.772267
CCL28	-0.25543	-0.792562
FAM92A1	-0.135754	-0.788466
DIO1	0.20672	-0.546249
DIO2	0.571973	0.605915
DIO3	0.297384	1.08351
CCL21	0.713297	2.04896
CCL20	0.263047	0.56777
CCL23	0.571312	0.864149
CCL22	0.318826	0.791109
CCL25	-0.465277	-0.86819
CCL24	-0.910358	-1.41719
CCL27	-0.769868	-1.91826
CCL26	-0.565175	-0.753297
ALPK1	-0.386964	-1.05179
ALPK3	0.258091	-1.42636
ALPK2	-0.139755	-0.68148
TRIOBP	-0.326974	-0.614092
hsa-mir-548s	-0.604595	-1.7648
C8orf48	0.527959	0.238026
C8orf47	-0.240864	-1.60668
C8orf46	0.423972	1.06956
C8orf44	0.43878	-1.28577
PHRF1	-0.444411	-1.23517
C8orf42	-0.295395	-0.303169
TP53I3	-0.275093	-0.707886
CUX1	0.69109	0.72895
CUX2	0.204742	0.356147
ZNF823	0.210444	0.66573
BRF2	-1.78019	-2.69371
CYSTM1	0.438265	1.65111
UBE2L6	-0.239444	-0.582327
BRF1	-1.86549	-2.36625
FSIP2	0.340287	-1.21691
FSIP1	-0.406975	0.544659
DNAJC8	-3.26802	-5.74157
CSNK1A1	-2.07134	-2.1903
MB	0.671679	0.644012
CAMSAP2	0.4698	-0.463862
CAMSAP3	-0.338347	-0.916523
DNAJC6	-0.188942	0.463949
CAMSAP1	-0.107344	-0.738186
DNAJC1	-0.16272	-0.605083
DNAJC2	-2.22646	-2.60498
DNAJC3	-0.42745	-0.169364
CYP4F12	-0.259085	0.89905
ZNF701	-0.0553145	0.645135
NTRK1	0.513618	-1.03391
GOSR2	-2.14311	-2.7715
SLC18A2	0.459119	1.07565
SLC18A1	0.211529	-0.743234
GOSR1	-0.615849	-1.85451
SLCO6A1	0.387627	-0.998359
RRP15	-1.41545	-2.90351
CCDC97	-0.275127	-0.736031
RALBP1	-0.638275	-0.621789
NRN1	-0.33027	-0.466187
MAP3K6	-0.723868	-0.672442
RAP1B	0.491569	-0.217165
RAP1A	0.44709	0.554136
PPP1R8	-1.75936	-3.35798
ZNF831	-0.327427	-0.703166
TRIM46	-0.431603	-0.933489
ZNF835	0.516932	-0.999414
MAP3K4	0.390008	0.45738
ZNF837	-0.466301	-0.695288
TRIM47	-0.568878	-0.592154
ZNF839	-0.490483	-0.931459
SLC23A2	-0.203416	-0.930344
IPO11	-1.56542	-3.21578
LRIF1	-0.381357	-0.471969
MTNR1A	0.400799	1.15986
ZNF410	-0.49177	-0.451008
FAM91A1	-0.622672	-1.68409
IPO13	-1.08788	-2.53896
TPSG1	0.328834	-0.647761
TRIM43	-1.45809	-2.90085
ATOH7	-0.191108	1.43709
ACAT1	-0.356941	-0.603041
ACAT2	0.462876	0.72112
ATOH1	-0.194823	-0.2447
RNF152	0.380133	0.436032
CD200R1	-0.395096	-1.14321
LIMD1	0.406875	-1.11272
RNF151	-0.673649	-1.31845
NUGGC	-0.437121	-0.735677
ATOH8	0.510017	0.603843
PMEPA1	0.34858	-0.139182
PEX1	-0.5231	-1.85118
TMEM177	-1.01441	-0.545652
MARVELD3	-0.669683	-0.82529
CTF1	-0.567209	-1.59183
MECP2	-0.365978	0.343374
PET112	-0.964318	-0.778085
TBPL1	0.423684	0.685515
hsa-mir-6833	-0.235842	-0.404111
PCDHGA5	-0.235842	-0.404111
LDLR	-0.985968	-1.46104
USF2	-1.28974	-0.766067
hsa-mir-6837	-0.220361	-0.960364
hsa-mir-6836	0.555412	-0.550151
hsa-mir-6835	0.555412	-0.550151
TRPV4	-0.404871	-0.798561
RARRES2	0.343744	0.655654
hsa-mir-4662a	0.343744	0.655654
SBSPON	0.264368	0.146324
TSPY3	0.264368	0.146324
TSPY2	0.264368	0.146324
OR8S1	-0.310511	0.488121
IL2RA	0.284763	0.544585
IL2RB	-0.343394	0.164013
ZFYVE20	-1.53907	-1.0794
RAB33A	0.385501	-1.12456
SLC17A9	0.0156044	0.945741
TAS2R8	0.168096	0.877652
IL2RG	0.36128	0.320512
SLC17A4	-0.145584	0.558959
SLC17A5	-0.653801	-0.859645
SLC17A6	-0.172283	-3.40733
SLC17A7	-0.402058	-1.4628
SLC17A1	0.613364	0.708346
SLC17A2	0.237224	-0.632918
SLC17A3	-0.05246	0.78667
MDH1B	-0.557282	-0.186437
C16orf58	-0.366928	-1.52373
C16orf59	-2.15048	-3.20898
SETDB2	-0.450486	-0.626186
RARRES3	0.419805	0.75076
CDK5RAP2	-0.760734	-1.86198
CMTR2	-1.15995	-2.77679
CMTR1	-1.15995	-2.77679
CDK5RAP1	0.658678	-0.934888
hsa-mir-6727	-0.675606	-3.33467
RPN1	-0.993311	-1.71009
C16orf54	-0.148252	-0.181516
C16orf55	-0.148252	-0.181516
NUDT16L1	-0.303792	-1.40449
KIAA0319L	0.325006	-0.883109
MYF5	-0.197853	-0.502701
AP5B1	-0.454188	-1.59229
SMCO2	-0.36403	1.21653
GNB1	0.212526	-0.0695464
CHMP4A	-0.645005	0.414173
CHMP4B	-1.70063	-2.47679
CCDC144A	-1.49998	-2.3599
BAX	1.9453	-0.0226368
BAD	1.22228	-1.1089
IARS	-3.61653	-3.16588
BHMT2	0.386757	-0.187367
IGSF9	-0.472813	-0.796903
PRKCDBP	0.600581	-1.15235
COBLL1	0.418433	-0.512191
SLC37A2	0.442738	0.367479
OR52L1	-0.578377	-0.747069
CDK18	0.439623	-1.58209
CDK19	0.255245	-0.865434
GFI1B	-0.398483	-1.53445
MYOD1	-0.712815	-2.29353
PMPCA	-1.81684	-2.1252
TOB2	0.400885	-0.557281
CDK12	-1.30966	-1.9868
CDK13	-0.732382	1.27926
CDK10	-0.754331	-1.91943
SMCO4	-0.561254	-1.26146
CDK16	0.315699	-0.698521
CDK17	-0.160269	-0.268869
CDK14	-0.696297	-1.873
CDK15	-0.424012	1.13151
GPR126	-0.125693	-0.460313
ST5	0.542846	1.19245
GPR124	-0.36208	-0.812556
GPR125	-0.625838	-1.52327
GZF1	-0.512851	-2.7488
GPR123	-0.31405	-0.536711
hsa-mir-378c	0.257512	0.982909
ATP6V1B1	-0.305278	-0.795487
ATP6V1B2	-1.25315	-2.5501
AASDH	-0.815902	-1.51583
PIP5KL1	0.165919	-0.431957
GPR128	-0.642926	-1.17419
TMEM40	0.210745	-0.594492
hsa-mir-1262	-0.230782	-0.278372
hsa-mir-450a-1	-0.230782	-0.278372
KCNAB1	0.494533	1.41186
ZNF304	-0.0649681	-0.61534
BFSP2	-0.287285	0.456722
ZNF302	-0.613839	-1.09984
BFSP1	-0.278771	-1.84613
FAM216B	-1.08066	-1.3863
SHOX2	-0.694211	-1.45043
FAM216A	-1.07667	-0.853828
hsa-mir-3918	0.302846	0.730171
KCNAB3	0.326458	-0.826493
STS	-0.398521	1.1248
MMP25	-0.428519	-0.931834
MMP24	-1.01729	-1.11669
MMP27	-0.197309	-0.777434
KCNAB2	0.360186	0.316785
MMP21	0.397796	0.682463
MMP20	0.308491	-0.793304
MTERFD1	-1.04543	-2.07766
HOXB13	0.118568	-0.909044
hsa-mir-4419b	-2.31645	-2.57647
hsa-mir-4419a	-2.14008	-4.03817
ZC3H13	-0.335162	-1.37395
RPL15	-3.07031	-5.19268
TFG	-0.514652	-1.46523
HVCN1	0.533053	-0.304586
TSSK4	-0.235475	-1.38594
TOMM34	-0.350377	0.530451
PIH1D1	-0.332464	-0.899743
RND1	-0.358707	-2.3099
RND2	-0.765882	-1.23107
RND3	0.387971	-0.113154
NCL	-1.7288	-1.35814
SPATA24	-0.585841	-0.806896
CTNNBIP1	-0.127294	-0.580727
hsa-mir-4743	-0.235368	-0.95549
PPP3CA	-0.244174	-0.704772
PPP3CB	-0.294851	-1.04331
PPP3CC	-0.142485	-0.538546
hsa-mir-4747	0.20339	-0.401372
TGFBI	-0.204353	-1.04001
hsa-mir-4745	-0.79828	-3.23703
TCAIM	0.288551	0.818328
ZNF821	0.279247	-0.461744
LIF	0.345449	-1.18976
KIAA1549	0.249848	0.732413
ZNF625	0.2943	-0.178098
LRRC41	-0.858265	-1.50397
LRRC40	0.211606	-0.392688
LRRC43	-0.330595	-0.483
LRRC42	-0.416116	-0.988784
LRRC45	-0.558665	-0.538481
MMP23B	-0.488691	-1.32077
LRRC47	-0.346517	-0.586729
LRRC46	-0.557601	-1.24443
LRRC49	-0.700473	-2.27184
LRRC48	0.278611	-1.10663
GPATCH4	-0.741723	-1.75117
PRR21	0.264027	-0.431949
B3GNT4	-0.28785	0.481986
B3GNT5	-0.165979	-1.19143
B3GNT6	-0.511797	-0.621638
B3GNT7	0.247574	0.411831
FNDC8	-0.152284	-0.909288
B3GNT1	-0.863634	-1.87949
B3GNT2	-0.703519	-0.721203
B3GNT3	0.22698	-0.449937
FNDC4	-0.355659	-1.74866
GPATCH2	-0.181369	-0.695118
FNDC7	0.478387	-0.4737
B3GNT8	0.311463	-0.799443
B3GNT9	-0.158409	-0.966176
ADRA2B	0.199854	-0.341217
ADRA2C	-0.545374	-0.561715
TEX26	-1.18493	-2.64797
hsa-mir-4292	-0.135802	-1.43315
PWWP2B	0.232206	0.483354
CTSV	0.232206	0.483354
TEX22	0.570955	0.780108
PWWP2A	-0.723483	-0.695937
FGFR1	-0.636903	-0.629909
TEX28	-0.573521	-1.28272
GINM1	0.185843	-0.287793
PCYT1A	-1.47699	-2.73528
TBCCD1	-0.429778	1.25246
DAAM1	-0.385737	-0.741792
DAAM2	-0.379876	-0.927179
HLA-DRB1	0.381303	0.918204
XAF1	-0.119784	-0.719846
PWP2	-2.75363	-3.11814
HLA-DRB5	-0.334231	0.800684
CCDC152	-0.678851	-1.28584
CCDC153	0.697259	0.918868
CCDC150	-0.549163	0.578711
CCDC151	-0.566314	-0.95627
GUK1	-2.68498	-2.66274
CCDC157	0.51577	-1.18614
CCDC154	-0.527643	-1.54479
CCDC155	0.374026	-0.785074
hsa-mir-4512	-3.0566	-1.79257
CCDC158	0.247238	-0.728254
CCDC159	0.743807	-0.547729
WRAP73	-0.321807	-0.681972
H1FNT	0.54084	-1.05081
TMCO5A	-0.751229	0.302962
SYT8	0.200087	-0.456519
SYT9	0.319571	0.867508
LRRC4C	-0.791497	-1.66152
LRRC4B	0.356149	0.761621
MTCH2	-1.62173	-2.54525
FN1	-0.249413	0.822311
ATP5J	-1.24652	-1.81248
SYT1	-0.243159	-1.05843
SYT2	-0.0594876	-0.901836
OR6T1	0.432104	0.778587
LOC284385	0.193996	0.117251
SYT5	0.445762	-0.37809
SYT6	0.402215	0.208161
SYT7	0.466919	0.680102
SYK	0.555693	1.82733
hsa-mir-1286	0.159511	-0.0525302
NBN	-0.257403	-1.47436
RHO	-0.400887	-0.544128
LOC653486	0.115222	-0.352115
ME1	-0.39061	-0.545709
hsa-mir-216b	-0.217527	-0.998074
MEP1A	0.489671	-0.880697
MEP1B	-0.355043	-0.956293
TASP1	-0.50856	-0.869763
PCED1A	0.263088	-0.0796552
KISS1R	-0.527179	-0.680651
PER3	0.578347	0.669492
FUBP3	0.635786	-0.512902
NAT14	-0.530795	-1.04816
FUBP1	-0.661181	-1.15893
COLQ	0.283967	0.401145
SLC9A3R2	-0.432081	-0.808597
SCHIP1	-0.377793	-0.377195
SPZ1	0.405575	0.955246
CEP104	-0.846284	-0.896798
ZSCAN30	0.315691	-0.375303
FAM189A2	-0.321855	-0.795376
FAM189A1	0.333827	0.482873
hsa-mir-4262	0.241333	0.633251
MARCO	-0.513846	-0.650143
SAP30	-1.54087	-1.05395
TRIM5	0.347389	0.965299
HFE	0.719089	0.399062
TCP11L2	-0.210062	-0.810833
ATP8B4	-0.893346	-0.787459
VPRBP	-1.90433	-2.51802
NES	-0.438147	-1.59761
CNTROB	-0.799784	-1.29371
PALMD	-0.258823	-0.961292
hsa-mir-6767	-0.879659	-1.53951
PRSS27	-0.975037	-1.70268
ANGPT2	-0.215499	0.377158
ANGPT1	0.235934	1.07317
DRC1	0.546022	-1.13852
RBM43	0.48612	0.483793
TRIM4	-0.514832	-1.72565
PER1	-0.114434	-0.850523
PRSS22	0.350415	-0.860259
MRPL45	-2.01804	-2.62464
TBC1D9	0.365589	0.891235
OXT	0.307815	-0.496214
DUPD1	-0.296067	-0.833041
ZFPM2	0.468518	0.765663
C1orf53	-0.19244	-0.870277
C1orf52	-0.880317	-1.42273
C1orf51	-1.30042	-1.03434
C1orf50	-0.369019	-1.26115
C1orf56	-0.904618	-2.00319
C1orf54	0.487523	-1.07767
LOC100289187	-0.291718	-0.992538
hsa-mir-518f	-0.291718	-0.992538
ICMT	-2.23475	-0.464168
TRIM7	-0.541924	-1.26476
NIPA1	0.327516	-1.83672
FDCSP	0.306454	-0.690874
RGP1	-0.0993561	-1.04495
FCF1	-1.83997	-2.64842
MPZL1	0.216881	-1.14016
hsa-mir-30d	-0.225362	0.0114341
ATP6V0A4	-0.371789	-0.86492
ATP6V0A1	-0.871545	-0.507146
ATP6V0A2	0.347856	-0.452719
GPR98	0.505609	0.440152
GPR97	-0.570225	-1.37444
SLC22A15	0.176408	-1.6939
GUCA1A	-0.464439	-0.741285
GUCA1C	-0.654752	-1.37632
GUCA1B	-0.189697	-0.568817
KRT75	0.375047	-0.825846
KRT74	0.280098	1.01758
KRT77	-0.479662	-1.51791
KRT76	0.348858	0.996782
KRT71	-0.150411	-0.789751
KRT73	-1.11965	-1.86456
KRT72	-0.242695	0.504706
C17orf107	-0.528659	-0.805263
C17orf104	-0.63415	-1.69355
C17orf105	0.405463	-1.12896
C17orf102	-0.208552	-0.771667
KRT78	0.45299	0.726874
C17orf100	-0.145297	-0.546034
TBC1D5	-0.506156	0.873463
UNC13A	0.449519	1.27874
SMPD4	-0.229902	-1.40595
ATR	-2.13618	-2.893
ADAM33	0.274939	-0.717162
ACOXL	-0.768784	-1.885
SMPD2	-0.564689	-1.07766
BRIP1	-1.74292	-3.43865
PDE11A	0.112784	-0.585932
ITGBL1	-0.342106	-1.09375
ZNF571	0.43998	1.10511
hsa-mir-4771-2	0.43998	1.10511
ATP5A1	-2.91341	-3.22342
HFE2	-0.344695	-1.30584
SASH3	0.423861	0.447213
hsa-let-7d	0.572767	0.340102
TTC28	-0.254777	-2.88183
AAMP	-2.16578	-2.00018
HYPK	-2.0242	-3.37925
LRRFIP1	0.377531	-0.646955
TTC24	-0.656605	-1.20823
TTC25	-0.918451	-1.12198
TTC26	-0.255184	-1.38091
DOT1L	0.246153	-0.669452
PATL2	0.402091	1.28013
TTC22	-0.31527	-1.14335
PATL1	-0.698823	-1.19208
ZNF572	0.60584	0.651681
CARS	-0.764398	-1.43911
PODXL2	-0.558939	-1.23821
U2SURP	-1.07346	-2.12959
hsa-mir-1302-4	-0.783583	-1.43527
IL6R	-0.376025	-0.416039
ENO1	-1.56668	-2.80732
ENO2	0.238246	-0.603437
ENO3	-0.834603	-1.52313
ENO4	0.466587	0.9879
PDE7A	0.424334	-0.899851
CARF	0.300785	-0.550861
NPAT	-1.32198	-4.08942
TAOK2	-0.182447	-0.476813
SYCP1	-0.207884	-1.65934
CNOT6L	-0.632817	-0.950353
TPTE2	-0.46844	-1.41964
FAXC	-0.264622	-0.85397
SLC22A18	0.261306	0.60107
LLGL1	-0.36529	-0.0490189
ACOX2	-0.385483	-0.596474
ACOX3	-0.289679	-0.841972
SLC22A14	0.495481	0.66205
ACOX1	-0.347784	-1.1832
SLC22A12	-0.724891	0.904737
SLC22A13	0.193595	-0.762961
SLC22A10	0.701526	-0.767711
SLC22A11	0.453816	-0.216643
SSTR4	-0.735633	-0.775017
NSMCE1	-1.9908	-3.40832
NSMCE2	-1.23654	-1.66884
hsa-mir-4735	0.377831	-0.531484
hsa-mir-505	0.0585365	-0.512119
CFD	-0.340145	-0.63329
OBSCN	0.349686	1.12293
PFDN1	-0.566064	-1.8585
hsa-mir-1306	-1.25725	-1.71777
PTK2	-1.03119	-1.07423
hsa-mir-1301	0.23973	0.121346
PTK7	-0.61315	-0.277805
PTK6	-0.395493	-1.3601
hsa-mir-4800	0.181795	-0.13761
RABGAP1	0.283562	0.597639
hsa-mir-610	0.428484	0.309783
SRRD	-0.807916	-0.822472
hsa-mir-616	-0.239572	-1.15687
PRKAA2	0.559301	1.16582
PRKAA1	-0.649446	-0.784221
hsa-mir-615	-0.879427	-0.788753
hsa-mir-517c	-0.879427	-0.788753
hsa-mir-4422	0.502294	1.53311
ITGB3BP	-0.357591	0.19967
PFDN2	-2.66126	-1.9232
CELF4	-0.381885	-0.874636
MCL1	-3.04291	-2.48297
hsa-mir-4423	-0.185631	-0.785396
GAL3ST1	-0.161936	0.892423
POMP	-0.918865	-1.98519
GAL3ST3	-0.353243	-0.710509
GAL3ST2	0.528905	0.469845
GAL3ST4	-0.462735	-1.41861
LRRC14B	-0.308481	0.346769
SCARA3	-0.592913	-1.5924
IL18RAP	-0.227102	-1.23386
IL17RD	-0.518616	-0.985901
ATG16L1	-0.872232	0.265254
ATG16L2	0.0590351	0.949324
EOMES	-0.339794	0.319775
C4orf51	-0.531331	0.685439
C3orf30	-0.578019	-0.815568
C3orf37	-0.272967	0.0395817
C3orf36	-0.533929	-1.26444
C3orf35	0.361677	0.674377
ARHGDIA	-1.58107	-1.50488
NANP	-0.637717	-1.63289
NANS	-0.177968	0.381142
C3orf38	-1.05117	-1.5718
USH1G	0.326507	1.27804
hsa-mir-708	-1.38524	-3.88608
IL17REL	0.519671	0.872104
MATN1	-0.653583	-1.09757
MATN3	0.462504	-0.475171
MATN2	0.260156	0.385836
MATN4	-0.343357	-0.977499
hsa-let-7i	0.185644	-0.378389
ENDOG	-0.304787	-1.39504
STIL	-1.18647	-2.0918
hsa-mir-4264	0.451695	-1.36846
PDSS2	-0.631779	-1.31299
C15orf62	-0.625535	-0.488244
CES3	0.243725	-0.263609
CES2	-0.253538	-0.249916
EBF3	0.569266	1.36808
EBF2	0.44131	-0.811281
EBF1	0.429357	0.972612
C15orf65	-0.497112	0.0499452
FFAR2	0.490656	0.451734
FFAR3	-0.290778	-1.89869
KDM8	-2.03316	-3.05778
FFAR1	-0.40903	-1.22925
BDH2	-0.885446	-1.28066
ENDOV	-0.419994	0.401136
ENDOU	-0.549237	-1.08338
BDH1	0.295087	-0.381119
DDX23	-1.15455	-3.85855
DDX21	-3.97703	-3.97875
DDX20	-2.11522	-2.19102
DDX27	-2.42746	-1.77693
ZNF157	-0.327988	0.545409
DDX25	-0.691938	-1.61965
DDX24	-1.75364	-1.57293
GULP1	-0.873947	-1.51828
HLA-DMB	-0.656965	1.1247
DDX28	-1.02102	-1.83484
UNC13D	-0.835112	-2.49072
TSNAX	-0.168561	-0.569697
hsa-mir-943	-1.39294	-1.83322
OTC	0.339591	0.540029
ZNF90	-0.60495	-0.495845
ZNF91	-0.375087	-0.419795
ZNF92	-0.711858	-1.50458
ZNF578	-0.468189	-1.83076
ZNF98	-0.985546	-2.30281
ZNF99	-0.224972	-0.422566
FLVCR2	0.203794	0.978651
FBXO18	0.169588	-0.47554
DCTD	-0.503193	-0.41495
RAET1E	0.427333	0.824755
UBE2J1	-1.33833	-1.3582
FKBP10	-0.436188	-1.56014
FKBP11	-0.325078	-0.998366
TBX21	-0.471047	-1.07262
A3GALT2	0.184354	0.865889
FAM3B	0.453288	1.04324
FAM3C	0.00039316	-0.180313
FAM3D	-0.133517	0.805929
FBXO17	-0.854693	-1.34753
FBXO15	-1.02448	-0.786002
PDPN	0.472779	0.463711
GGPS1	-2.14396	-2.08291
SFTA3	0.388646	-0.684626
SFTA2	0.348928	-1.08681
hsa-mir-4270	0.49822	-0.941544
hsa-mir-422a	-1.61027	-2.54369
SIGLECL1	-1.01853	-2.57455
NACA2	0.348011	-0.959852
C9orf169	-0.578388	-1.50254
PROX1	-0.622235	-0.428183
CNGB1	0.544043	-0.919942
FAM153A	0.544043	-0.919942
CNGB3	-0.365503	0.926454
GALNT4	-0.150346	-0.277358
BCLAF1	-2.00851	-3.15717
PARD6A	-0.393297	0.536596
ZNF521	0.229834	-1.15076
PLA2G6	-0.21016	-0.333085
PLA2G7	-1.06818	-2.56343
MARCKS	-0.249698	-0.52432
hsa-mir-5689	-2.64735	-3.7004
PLA2G3	-0.27329	0.41023
hsa-mir-221	0.425713	0.780713
hsa-mir-5685	0.0899722	0.563626
GDPGP1	-0.171379	-0.709437
hsa-mir-5687	-0.674403	-0.814467
hsa-mir-3064	0.491949	0.212343
hsa-mir-5680	-0.385852	-0.865523
hsa-mir-5683	-0.385852	-0.865523
hsa-mir-5682	0.373411	0.633864
ERBB2	-0.381604	-1.08274
CCDC77	-0.683301	-1.00294
ATPAF1	-0.564973	-1.09413
KRTAP1-4	0.382063	0.543865
CCDC73	-0.743671	-1.87534
CCDC70	-0.612802	-0.347795
CCDC71	-0.512138	-0.220645
OR2G3	0.516776	0.710733
FPR1	-0.366289	-0.643498
FPR2	0.613665	0.560147
FPR3	0.570192	-0.324328
OR2G6	0.61018	0.520423
CCDC78	-0.424066	-1.22299
CGRRF1	-0.609269	-0.312531
[truncated: 18,467 more rows]
