# Supplementary material for: Genome-scale CRISPR screens are efficient in non-homologous end-joining deficient cells
Source: Sci Rep. 2019 Oct 31;9:15751. doi: 10.1038/s41598-019-52078-9 (PMC6823505; doi:10.1038/s41598-019-52078-9)
Supplement: Supplementary file 4 — Table S3 [file 41598_2019_52078_MOESM4_ESM.xlsx]

## Sheet: HSP90AA1
exon (Figure 3A and Heatmap)					exon (Supp Figure 3A)					intron (Supp Figure 3A and heatmap					promoter (Supp Figure 3A and heatmap)					exon (Figure 3B)					exon (Supp Figure 3D)					intron (Supp Figure 3D)					promoter (Supp Figure 3D)
Control	WT	LIG4-KO	XRCC4-KO	DNAPK-KO	Control	WT	LIG4-KO	XRCC4-KO	DNAPK-KO	Control	WT	LIG4-KO	XRCC4-KO	DNAPK-KO	Control	WT	LIG4-KO	XRCC4-KO	DNAPK-KO	Control	WT	LIG4-KO	POLQ-KO	LIG4/POLQ-KO	Control	WT	LIG4-KO	POLQ-KO	LIG4/POLQ-KO	Control	WT	LIG4-KO	POLQ-KO	LIG4/POLQ-KO	Control	WT	LIG4-KO	POLQ-KO	LIG4/POLQ-KO
0	1	-23	-7	-23	0	-29	-20	-28	-20	0	-2	-12	-18	-12	0	1	-8	0	-6	0	1	0	1	0	0	-15	-29	0	0	0	-11	0	-11	0	0	0	-37	1	0
0	-7	-20	-33	-20	0	-10	-29	-22	0	0	0	-37	-11	-11	0	-39	-10	-1	-28	0	1	-21	1	0	0	1	-35	-12	0	0	-12	-32	-19	-39	0	1	-8	-2	0
0	0	-33	-7	-21	0	0	0	-48	-29	0	-11	-17	-32	-22	0	-6	-6	-6	-37	0	1	0	1	1	0	-36	0	-7	0	0	-22	-1	-15	0	0	1	-8	-11	0
0	-23	0	-4	-35	0	-24	-28	-49	-49	0	0	2	-32	-32	0	-7	0	-3	-37	0	1	1	-43	-22	0	-29	0	-16	0	0	-11	-22	1	0	0	1	-3	1	0
0	1	-23	0	-20	0	0	-63	-20	1	0	45	-32	0	-2	0	1	-8	-3	-7	0	1	-41	1	0	0	-33	-30	0	0	0	1	-12	0	0	0	-19	-17	1	0
0	-50	-34	-20	1	0	-29	-29	-29	-29	0	-11	-22	-11	-11	0	-1	-3	-34	0	0	1	-19	1	0	0	-21	-22	-41	0	0	-14	0	-16	0	0	-31	0	1	0
0	5	-21	-23	-47	0	-29	0	-49	-50	0	-11	-39	0	-11	0	-3	-6	-32	-3	0	1	-21	1	0	0	-42	-29	-53	0	0	-11	0	-11	-11	0	-2	0	-2	0
0	-35	-19	-7	-30	0	-36	-63	-29	-49	0	0	-8	-11	-22	0	-2	-28	-28	-3	0	-21	-20	1	0	0	-22	-29	3	-36	0	0	-22	-31	0	0	1	-27	-2	-3
0	0	-6	0	1	0	1	-30	-42	1	0	-22	-11	-12	0	0	1	-12	-28	0	0	1	-9	-45	0	0	0	0	0	0	0	-5	-15	0	0	0	1	0	1	0
0	1	-49	0	1	0	-30	-28	-24	-48	0	-22	-32	-11	-12	0	1	-46	-3	0	0	-21	-20	-3	-49	0	-20	-29	-10	0	0	-4	-11	-1	0	0	-2	0	-8	0
0	1	-29	-26	-7	0	-2	-29	0	-20	1	-3	-22	-11	-22	0	-1	-13	0	0	0	1	-23	0	0	0	-5	-49	-40	0	1	-11	-12	-15	-11	0	0	-3	1	0
0	-34	-49	-20	1	0	1	-29	0	-60	0	-12	-32	-12	-32	0	1	-43	0	-9	0	1	-9	-16	0	0	-22	-23	0	0	0	-22	-11	-14	0	0	-5	-3	-1	0
0	1	-21	9	0	0	-45	-22	-28	-35	0	-41	-11	-22	-11	0	1	-3	-6	-6	0	-21	-21	-7	0	0	-22	-21	-13	0	0	-2	-22	-11	0	0	1	0	1	0
0	1	0	-7	1	0	-11	-61	-50	-48	0	-64	-12	-12	-11	0	-2	-9	-46	-4	0	1	-21	0	-21	0	-5	-22	0	0	0	-12	-22	3	0	0	1	-46	-4	0
0	1	0	-37	1	0	0	-25	-47	-26	0	-32	-12	0	0	0	1	-10	-3	0	0	1	0	1	0	0	-4	-74	4	0	0	-10	-22	1	0	0	1	0	1	0
0	1	-23	-19	1	0	-21	0	-41	-29	0	-11	0	-11	-18	0	1	-6	-37	0	0	1	-41	1	0	0	-26	-38	0	0	0	22	-12	-40	0	0	-6	0	-2	-6
0	1	-21	-21	-20	0	-9	-18	-41	-22	0	0	-18	-11	-22	0	-3	0	-8	-14	0	1	-3	-19	0	0	-33	-28	-8	0	0	-10	-22	-6	0	0	-3	-14	-6	0
0	1	-24	-8	-21	0	-29	-29	-35	0	0	-14	-33	-11	-22	0	-3	-19	-9	-30	0	1	-20	-21	0	0	-16	-57	0	0	0	-12	0	-9	-22	0	2	-28	-6	0
0	-5	-50	0	-20	0	1	-47	-34	-30	0	-11	-22	-11	-22	0	-21	-10	-3	-10	0	1	-27	1	0	0	-29	0	-45	0	0	-11	0	3	0	0	-5	-30	-18	0
0	1	-8	0	0	0	0	-49	-22	-38	0	0	-11	-7	-11	0	-17	-9	-15	-23	0	1	-20	1	0	0	1	-41	-43	0	0	-11	-22	-1	0	0	-22	-36	1	0
0	1	0	0	1	0	-29	-23	-50	-29	0	-11	0	-12	-22	0	-32	-3	-8	-28	0	1	-21	-13	0	0	-29	-20	1	0	0	6	-11	0	-52	0	-2	-27	-2	0
0	1	-21	-25	0	0	-13	-49	-50	-29	0	-11	-18	-11	-39	0	-3	-44	-34	-6	0	1	-29	1	0	0	-27	-50	-26	0	0	-11	0	-9	0	0	1	0	1	0
0	1	1	-45	-21	0	-2	-52	-50	-58	0	-2	-11	-54	-11	0	1	-6	0	0	0	1	-46	1	0	0	0	-50	-10	0	0	-32	-12	0	0	0	1	-14	-1	0
0	-35	-21	-20	-23	0	0	-23	-48	-4	0	-12	-23	-11	0	0	-2	-6	-3	-38	0	1	0	-6	-41	0	-29	-49	-49	0	0	0	-22	-24	0	0	1	-3	1	0
0	1	-54	0	-7	0	-22	-26	0	-23	0	-22	0	-11	-11	0	1	-6	-10	-13	0	0	-19	1	0	0	-49	-29	-23	0	0	-38	-11	-32	0	0	-23	-10	1	0
0	-21	-23	-24	-60	0	0	2	-23	-29	0	-11	-12	-44	2	0	-2	-3	-6	-28	0	-46	-41	-4	0	0	-28	0	-35	0	0	-12	0	-12	0	0	0	-27	2	0
0	1	-59	-9	0	0	-50	-29	-50	-37	0	-22	-12	-12	0	0	-12	-46	-10	-3	0	-19	-21	1	-34	0	-6	-23	1	0	0	-3	-32	-34	0	0	1	-5	1	0
0	1	-33	-8	-9	0	-11	-45	-35	-49	0	-4	-32	-11	-22	0	1	-3	-46	-21	0	1	0	1	0	0	-49	-25	-22	0	0	-22	0	-17	0	0	-36	-5	-2	0
0	-41	-21	-21	-21	0	3	-63	-31	-46	0	-22	-12	-11	-18	0	-21	0	-13	-10	0	1	-7	1	0	0	-30	-28	-24	0	0	-3	-22	-8	0	0	-6	-8	1	0
0	1	-21	-25	-49	0	-23	-49	-28	-38	0	-11	-22	-12	-11	0	-6	-6	0	0	0	1	-21	-1	0	0	3	1	-26	0	0	-11	0	-10	-39	0	-25	-35	-1	0
0	1	-19	-29	-21	0	-18	-29	-26	-60	0	-11	-19	-22	-12	0	-7	-6	-9	-46	0	0	-25	-23	0	0	-28	-22	-16	0	0	-11	0	-20	0	0	1	0	1	0
0	1	-19	-37	-9	0	-7	-22	-22	-28	0	-11	0	-11	0	0	1	-1	0	-3	0	-7	-21	1	0	0	-49	-45	-3	0	0	-7	-15	0	0	0	1	-13	1	0
0	-10	-20	0	0	0	-7	-24	-34	-22	0	-11	-22	-11	-11	0	-12	-36	-9	-3	0	1	-19	-5	0	0	-6	-39	-15	0	0	-11	0	-21	0	0	-1	-3	1	0
0	-5	-29	0	-34	0	-20	-47	-37	-29	0	-22	0	0	-32	0	1	-46	-7	-10	0	1	-9	0	-21	0	-23	-29	1	0	0	-22	-22	-12	2	0	1	-2	1	0
0	1	0	-20	-21	0	1	0	-22	-24	0	-12	-39	-9	-2	0	-25	-44	0	-3	0	-7	-19	1	-19	0	-26	0	-38	0	0	-11	-22	-12	0	0	1	-7	1	0
0	1	-19	-33	0	0	-49	-28	-29	-24	0	0	-20	-17	0	0	-3	-17	-44	-16	0	1	-22	-1	0	0	-6	0	-22	0	0	2	0	-19	0	0	2	-3	1	0
0	1	-29	-21	1	0	1	-50	-40	-47	0	-3	-11	-10	-2	0	1	-11	-28	-28	0	-46	-19	1	1	0	-20	0	2	0	0	-26	-11	-5	0	0	1	0	1	0
0	1	-9	0	1	0	-28	-47	0	-33	0	1	-18	-22	-22	0	-17	-28	-8	-27	0	1	-21	1	-21	0	-29	-41	-57	-29	0	-32	-22	-3	0	0	30	0	1	-10
0	-21	-21	-23	-21	0	-49	-35	-12	-30	0	-11	-22	-5	-2	0	-3	-3	-27	-15	0	-7	-19	0	0	0	-29	0	1	0	0	-11	-54	-22	0	0	-16	-46	1	0
0	-5	-10	-19	-20	0	-47	-35	0	-41	0	-30	0	-22	-13	0	1	-6	-37	-5	0	1	-21	1	1	0	0	-29	-2	0	0	-11	-16	-11	0	0	1	-37	-2	0
0	-7	-7	-40	-7	0	0	-61	-49	-24	0	-22	-4	-11	-12	0	-2	-10	-28	0	0	1	-7	1	-34	0	-14	-39	-21	0	0	0	-12	-22	0	0	1	-27	1	-3
0	1	-41	-9	1	0	2	-28	0	0	0	-10	-11	-22	-11	0	-1	-6	0	-6	0	1	-21	0	0	0	0	-57	1	0	0	-11	-11	-9	0	0	0	-5	-3	0
0	1	3	0	-20	0	-5	-36	-74	-22	0	-22	-5	-11	-26	0	-3	0	-27	-17	0	0	-21	-1	0	0	-4	-7	-23	0	0	-11	0	-60	-48	0	-2	-2	-9	-2
0	1	-20	-9	-9	0	-4	-30	-29	-22	0	-32	-11	0	-11	0	1	-36	0	-11	0	-19	-29	1	0	0	-25	-19	-45	0	0	2	-11	-22	0	0	-1	-3	1	0
0	1	-29	-9	-22	0	-49	-20	0	-22	0	-34	-11	-32	4	0	-34	-3	0	-17	0	1	0	1	0	0	-29	-41	-15	0	0	-2	0	-11	0	0	-3	-10	-8	0
0	1	0	-8	1	0	-29	-29	-31	-36	0	-22	-12	-12	-32	0	-12	-13	-9	-17	0	-21	2	1	0	0	-33	-21	-52	-49	0	-27	0	-22	0	0	2	0	-3	0
0	1	-7	-7	-9	0	2	-49	-49	-29	0	0	-12	0	-22	0	1	-12	0	-28	0	1	-20	-17	0	0	-49	-39	-3	0	0	-18	-22	8	0	0	0	0	1	0
0	1	0	-45	-21	0	-29	-29	-35	-35	0	-39	-5	-11	-12	0	-2	-11	-3	-2	0	1	-21	0	-21	-1	-29	-7	-34	0	0	-3	-32	0	0	0	-2	0	1	0
0	-7	-21	-28	0	0	0	-28	-28	-29	0	0	-5	-22	-11	0	1	-73	-8	-8	0	-1	0	1	0	0	1	0	39	0	0	7	-11	-11	0	0	-3	-22	-8	0
0	1	-9	-21	1	0	-14	-33	-29	-29	0	-11	-22	-39	-11	0	-2	-3	-36	-37	0	1	-21	1	0	0	-49	0	0	0	0	-1	-22	-12	0	0	-5	-8	-10	0
0	1	-19	-21	-21	0	-59	-49	-29	-47	0	-22	-12	-32	-17	0	-8	0	-1	-46	0	-21	0	-1	0	0	1	-50	-34	0	0	1	-22	-10	0	0	-2	-3	1	0
0	1	-27	-20	-21	0	-29	-49	-49	-31	0	-9	-22	-22	-11	0	-10	-9	-10	-3	0	-1	-46	1	0	0	-60	-28	1	0	0	-18	-10	-22	0	0	-17	-6	1	0
0	1	-21	-21	-20	0	-23	-22	-52	-54	0	-15	-11	-11	-32	0	-2	-27	-3	-17	0	1	-6	1	0	0	-49	-34	-3	0	0	-22	-26	-11	-11	0	0	0	-22	0
0	-21	-21	-50	-29	0	-16	0	-29	-49	0	-8	0	-39	-32	0	1	-27	-3	-3	0	1	-21	1	0	0	-20	0	-35	0	0	-1	25	-7	-11	0	2	-44	2	0
0	1	7	-21	0	0	-42	-48	-22	-39	0	-32	-37	-11	-11	0	-2	-36	-2	-19	0	-35	-21	1	0	0	-6	0	0	0	0	0	-12	-2	0	0	1	-3	1	0
0	1	-21	-34	-9	0	0	-63	-22	0	0	0	0	-11	-22	0	-2	-27	-37	-21	0	1	-23	1	0	0	3	-50	0	0	0	-32	-22	-1	-22	0	-3	-13	1	0
0	0	-35	-8	1	0	-63	-35	-28	-27	0	-3	-18	-11	-2	0	-7	0	-10	-27	0	-37	-33	1	0	0	-4	0	0	0	0	-11	0	-25	0	0	-3	-12	-1	0
0	-19	-54	0	-21	0	-27	-26	-29	1	0	-11	-25	-11	-3	0	-6	-13	-1	-10	0	-9	-7	1	0	0	1	-28	0	-41	0	-11	-18	-4	0	0	1	-36	-5	0
0	1	-20	-8	1	0	-11	-49	0	-23	0	0	-11	-11	-34	0	1	-19	-27	-8	0	-27	-21	1	0	0	-1	-52	-4	0	0	-8	-22	-10	0	0	1	-17	-19	0
0	-9	-7	-7	-7	0	1	-63	-52	-40	0	0	-25	-13	-11	0	-5	-11	-3	-11	0	-20	-21	1	0	0	-42	-29	1	0	0	-12	-22	-6	0	0	-6	-40	1	0
0	-19	0	-21	-21	0	-15	-29	-49	-29	0	-11	-23	-31	-23	0	-2	-3	17	-46	0	-19	-7	1	0	0	-49	-22	1	0	0	-11	-11	-60	0	0	-1	-36	-11	0
0	-7	1	-7	1	0	-12	-62	-29	-41	0	-12	-32	-15	-13	0	1	-46	-10	-12	0	1	0	-11	-20	0	-20	0	-55	0	0	-12	0	-11	0	0	0	-36	0	0
0	1	-21	-21	-35	0	-26	-26	-22	0	0	-22	-22	-11	-11	0	1	-36	-3	-7	0	1	5	1	1	0	-33	-31	-22	0	0	-12	-11	-8	0	0	-4	2	29	0
0	1	-23	-23	-49	0	-7	-18	-37	0	0	-12	-18	-2	-40	0	-3	-1	-6	-13	0	-7	-19	-25	0	0	1	-48	-25	0	0	2	-11	-1	0	0	-3	-3	-4	0
0	-25	-23	0	-27	0	1	-22	-29	-50	0	-22	-22	-11	-11	0	1	-41	-10	-46	0	1	1	1	0	0	-4	0	-44	0	0	-11	-22	-22	0	0	1	0	-2	0
0	-21	-7	-20	1	0	0	-27	-30	-29	0	-11	-22	-11	-11	0	-10	-27	-3	-26	0	-59	-19	1	-33	0	-20	-22	-30	0	0	-10	-11	-16	0	0	1	-3	-8	0
0	-29	-19	-41	-8	0	-21	-63	-63	-49	0	-11	-32	-11	-22	0	2	-6	-27	8	0	0	-35	1	0	0	-41	-8	1	0	0	-54	-36	-2	0	0	0	0	1	-41
0	-7	-21	-21	-31	0	-63	-38	-25	-29	0	-22	-38	-22	-11	0	-6	-3	-12	-3	0	-48	0	1	0	0	0	-28	-3	0	0	-11	-11	-30	0	0	-6	-8	0	0
0	1	-54	-6	-6	0	1	-48	-20	-31	0	-30	-1	-11	-11	0	1	0	-3	-21	0	0	0	1	0	0	-49	-25	-10	0	0	-11	-10	-2	0	0	1	-27	-2	0
0	1	-23	-31	-45	0	-49	-27	-63	-20	0	-14	-11	-11	-11	0	1	-11	-23	-27	0	1	-19	-29	0	0	-28	0	-57	0	0	-7	-22	0	2	0	-8	0	2	0
0	1	-54	-47	-20	0	-29	-24	0	-40	0	-22	-18	2	-18	0	-3	-27	0	-3	0	-4	-21	0	-21	0	-28	-20	-8	0	0	-1	-11	-11	0	0	1	0	-6	0
0	-44	-20	-34	-23	0	-22	-29	-33	-41	0	-22	-11	-12	-32	0	-8	0	-10	-44	0	1	-7	1	0	0	-5	-48	-10	0	0	-11	-12	-26	0	0	1	-8	-4	-2
0	1	-21	-20	1	0	-13	-11	-29	-31	0	-39	-11	-10	-32	0	-4	-8	-21	-10	0	-21	-22	-9	0	0	-28	-29	-24	0	0	-18	-32	0	0	0	1	-3	2	0
0	1	-29	0	-34	0	0	-41	0	-4	0	-16	-12	-11	-2	0	1	0	0	-46	0	-21	-33	1	1	0	-5	-28	-58	-49	0	-2	-73	0	0	0	1	-6	-2	0
0	-1	-10	-19	-31	0	1	-41	-27	-49	0	-32	-39	-22	0	0	1	-9	-3	-6	0	1	0	1	0	0	3	-7	0	0	0	-11	-11	0	0	0	-2	0	-1	0
0	1	-34	-9	1	0	-35	-48	-15	-24	0	-12	-32	-32	31	0	-4	4	-3	-9	0	1	-7	1	0	-1	2	-35	0	0	0	-14	-11	-22	0	0	-3	-45	-7	0
0	1	-21	-8	0	0	-26	-29	-22	-20	0	-44	-58	-22	-19	0	-6	-8	-3	-5	0	-7	0	1	0	0	-5	-31	2	0	0	6	11	-12	2	0	-4	-46	1	0
0	-7	-21	0	-20	0	0	-29	-28	-28	0	-11	-11	-22	-22	0	-11	-3	-34	0	0	1	-49	1	0	0	-29	-26	-16	0	0	-17	-22	-12	0	0	-6	0	1	0
0	-9	-41	-45	0	0	0	-26	-35	1	0	-12	-22	-11	-12	0	1	-8	0	0	0	-5	-19	1	0	0	-48	0	-37	0	0	0	-12	-22	0	0	2	-9	-1	0
0	1	-7	-9	-35	0	2	-49	-29	-49	0	-28	-2	-12	-11	0	-8	-6	-13	-8	0	1	-21	1	0	0		-29	1	0	0	0	-11	-34	0	0	-2	0	-9	0
0	-19	-49	-7	-31	0	-29	-23	-52	-49	0	0	-39	-12	0	0	-9	-36	0	-4	0	-21	-21	1	0	0		-29	-14	-22	0	-22	-2	-11	0	0	1	-27	0	0
0	-37	-20	0	-20	0	-24	-49	-29	-29	0	-22	-64	-11	-22	0	-2	-4	0	-14	0	-7	1	1	0	0		-48	0	0	0	-12	-11	2	0	0	-3	-6	0	0
0	-4	-23	-45	-19	0	0	-42	-34	-20	0	-22	-32	-22	-11	0	1	-2	-8	-4	0	1	-9	1	0	0		-29	-34	0	0	-3	-11	-2	-15	0	0	3	-14	0
0	-7	-21	0	-7	0	0	0	-20	-11	0	0	-12	-22	-21	0	-2	-6	-4	-8	0	-7	0	1	0	0		-48	0	0	0	-14	-22	-10	0	0	-5	0	-4	0
0	1	-45	-21	-21	0	0	-11	-23	-30	0	-22	-11	-22	-2	0	-2	-32	0	-28	0	1	-19	-22	1	0		-28	-22	0	0	-11	-22	-20	0	0	-2	-27	1	0
0	1	-21	0	1	0	3	-25	-36	-49	0	0	-10	-11	-9	0	1	-21	0	-25	0	-10	-19	1	1	0		0	-14	0	0	0	0	-14	0	0	30	-30	1	0
0	-38	0	-22	0	0	-20	-26	-13	-33	0	-5	-38	-11	-39	0	-8	-4	-3	-13	0	-21	-20	1	0	0		0	0	0	0	-5	-32	-2	0	0	-5	-33	-21	-29
0	-8	-7	-6	-19	0	-35	-29	-41	-29	0	-24	-18	-33	-38	0	1	0	0	-16	0	1	-3	-46	0	0		-29	-8	0	0	-22	0	-11	0	0	0	-16	2	0
0	1	-33	0	-21	0	0	0	-40	-29	0	-17	12	-12	-22	0	-3	0	-28	-24	0	14	-37	-15	1	0		-28	0	0	0	-32	-10	-12	-23	0	1	-37	-2	-12
0	-37	-25	0	1	0	-17	-49	-35	-29	0	-32	-11	-11	-4	0	1	-3	-3	-5	0	1	-1	1	0	0		-22	-35	0	0	-11	-12	0	-3	0	0	-5	-3	0
0	1	-3	0	-49	0	-23	0	-12	-20	0	2	-58	-14	-11	0	-32	-16	-10	-46	0	-7	1	-7	0	0		0	-22	0	0	-8	-53	-4	0	0	-9	-3	-6	0
0	-4	-21	-7	-19	0	-23	-29	-14	-27	0	-11	-11	-22	-17	0	1	-18	-6	0	0	1	0	1	0	0		0	-53	0	0	-11	-32	0	-11	0	-2	0	2	-10
0	1	-35	-45	-8	0	-29	-49	-35	-41	0	0	13	0	-33	0	1	1	-9	1	0	-1	-21	-43	0	0		-20	0	0	0	2	-33	0	0	0	-4	-46	1	-41
0	1	-45	-21	-20	0	1	-23	0	-48	0	-32	-32	-11	0	0	-3	-10	-3	-12	0	-9	-29	-29	0	0		-23	-18	0	0	-39	-12	0	0	0	-2	-28	1	0
0	1	-23	-21	-23	0	-4	-38	-35	0	0	-11	-11	-28	0	0	-6	-13	-3	-3	0	1	-23	1	0	0		0	-11	0	0	1	-12	-12	0	0	1	-1	-18	0
0	1	-20	-8	-20	0	-36	-26	-41	-28	0	0	-33	-25	-32	0	1	-11	-3	-3	0	1	-9	-25	0	0		-23	-21	0	0	-16	-10	0	0	0	-6	0	1	0
0	1	-35	-8	-72	0	-20	-14	-27	-31	0	-11	-12	0	-22	0	-1	-46	-16	-14	0	-21	-21	0	-21	0		-23	0	0	0	-12	-11	-11	0	0	-4	-3	1	0
0	-36	-44	-21	-28	0	-20	-49	-35	-23	0	-23	-22	-26	-11	0	1	0	-10	-46	0	-5	19	1	-21	0		0	-3	-29	0	-22	0	-1	-11	0	-2	0	1	1
0	1	1	-40	1	0	-20	-28	-26	-49	0	0	-13	-22	-32	0	-3	-3	-10	0	0	1	0	1	0	0		-29	-57	0	0	-17	0	-8	0	0	-4	-16	-2	0
0	1	-35	-20	-21	0	1	-61	-31	-23	0	-11	0	-22	-22	0	1	-6	-12	-27	0	-3	-21	0	0	0		-49	-6	-35	0	-7	0	-11	0	0	-3	-7	1	-10
0	1	-59	-18	-40	0	-22	-59	-31	0	0	-34	-30	-11	-17	0	-22	-15	-33	-10	0	-34	0	1	0	0		0	0	0	0	-12	-12	-22	0	0	1	0	-2	0
0	0	-29	-49	-49	0	0	-48	-33	-28	0	-22	-12	-12	-2	0	1	-3	-6	-28	0	1	-21	1	0	0		-57	2	0	0	3	-12	-36	-22	0	1	0	1	0
0	1	-21	-41	-7	0	0	-63	-47	-29	0	3	-12	-11	-6	0	1	-6	-27	-19	0	1	-7	0	0	0		-29	-22	0	0	-6	5	-12	-32	0	-5	-10	1	0
0	1	-33	-21	-21	0	-17	-28	0	-10	0	-22	-11	-12	-2	0	-2	-8	-5	-12	0	1	1	1	0	0		-29	-3	0	0	-12	0	-65	0	1	1	-12	1	0
0	1	-31	0	-9	0	0	-29	0	-41	0	-11	-18	-11	-5	0	1	-44	-9	-12	0	2	-21	1	-49	0		0	-39	0	0	-11	-12	-33	0	0	1	0	1	-6
0	-9	-21	-7	-19	0	-13	-24	0	0	0	-10	-11	-22	-11	0	1	-33	-6	-28	0	1	-34	-4	0	0		-29	-23	0	0	0	-22	-22	0	0	1	-16	1	-37
0	-33	-54	-21	1	0	-7	-48	-29	-23	0	-18	-24	-11	-12	0	-2	-46	-3	-28	0	1	-49	1	-33	0		-50	0	0	0	-22	-22	0	-11	0	1	-11	-5	0
0	1	0	-19	-21	0	-10	1	-22	-28	0	0	-39	0	-11	0	1	-46	-3	-49	0	1	-24	1	0	0		-35	1	0	0	2	0	-16	0	0	1	-12	-8	0
0	1	-21	-7	-7	0	-6	-49	-52	-28	0	-2	-11	-22	0	0	-2	0	0	-7	0	-21	-22	1	0	0		-27	0	0	0	-11	-11	-36	0	0	-6	-44	-5	0
0	1	-7	-59	-49	0	-28	-35	0	0	0	-42	0	-32	-11	0	-8	-3	-3	-16	0	1	-19	1	0	0		-30	0	0	0	-4	-11	-17	0	0	-1	0	1	0
0	-23	-35	0	-38	0	-25	-48	-26	-31	0	-11	-11	-22	-22	0	-2	-36	-15	-27	0	-7	-28	1	0	0		-35	-15	0	0	-6	-20	-2	0	0	1	0	-27	0
0	1	-21	-20	-7	0	-36	-58	0	-35	0	0	-22	-11	-11	0	-7	-6	-9	-6	0	-49	0	-29	0	0		-74	0	0	0	-15	-22	1	0	0	1	-10	-17	-3
0	-8	-31	0	-27	0	-60	-49	0	-16	0	-32	-12	-11	-11	0	1	-8	-9	-10	0	1	-60	1	0	0		-14	-21	0	0	-12	-33	2	-26	0	-4	-3	0	0
0	-19	-20	-19	1	0	-26	-40	-29	-23	0	-5	-11	-38	-22	0	1	-8	0	0	0	-14	-29	1	0	0		-49	-12	0	0	-11	0	-13	0	0	-4	-39	-37	0
0	-7	-9	-49	1	0	-22	-39	-41	0	0	-13	-17	-11	-11	0	1	-44	-10	-44	0	1	-20	1	0	0		-52	-38	0	0	-32	0	-8	-2	0	1	-6	1	0
0	-5	0	-41	-35	0	-11	-29	-28	-49	0	-17	-11	0	0	0	-6	3	-3	-46	0	-7	0	1	0	0		-35	0	0	0	1	-11	0	0	0	-2	-36	-6	0
0	2	-20	-33	-22	0	-7	0	-48	-50	0	10	-26	-11	0	0	-3	0	-6	-12	0	1	-23	-1	0	0		0	-10	0	0	-11	-7	1	0	0	1	0	-10	0
0	1	-20	9	-22	0	-20	-63	-47	-29	0	-22	-11	-12	-11	0	1	-10	-9	0	0	1	-21	1	0	0		0	-8	0	0	-19	-38	-1	-14	0	1	-29	1	1
0	1	0	0	-22	0	-28	0	-29	-35	0	-32	-11	-22	-11	0	1	-26	-3	-12	0	1	-33	1	-21	0		-17	-23	0	0	-12	-2	-6	0	0	-2	-24	-6	0
0	1	1	-21	-21	0	0	-41	0	-47	0	-12	-1	0	-11	0	-2	-13	-7	-8	0	1	-21	1	0	0		-28	2	0	0	-22	-32	-2	0	0	-9	-41	1	0
0	-7	-49	-7	0	0	-48	-52	0	-22	0	-3	0	-22	-11	0	-21	-3	-33	0	0	-9	-29	1	0	0		-48	0	0	0	-22	-33	0	0	0	30	-46	1	0
0	1	0	-6	1	0	-50	-28	0	-49	0	-11	-11	-22	-3	0	1	-3	-3	-12	0	1	-41	1	0	0		-29	-37	0	0	-11	-32	-22	0	0	1	-3	1	0
0	1	-33	-20	-21	0	-39	-29	-49	0	0	-13	-11	-22	-49	0	-10	0	-19	0	0	1	-21	-4	0	0		1	-5	0	0	-8	-12	-14	0	0	-6	0	-16	0
0	0	-21	0	-50	0	-21	-52	-60	-52	0	-11	-12	-22	-11	0	0	1	2	-44	0	1	-38	-4	0	0		-47	0	0	0	-14	0	1	0	0	1	0	1	0
0	1	-31	-21	1	0	0	-28	-49	-19	0	-22	-22	-11	-11	0	-11	-13	-9	0	0	1	-19	0	0	0		-28	-52	0	0	-12	0	-11	0	0	-1	-21	1	0
0	-21	-29	-40	-45	0	-22	1	-33	0	0	-22	-10	0	-22	0	1	-44	-16	-7	0	1	0	1	1	0		-41	-29	0	0	0	-12	-10	0	0	-1	-6	-3	0
0	-4	-21	-7	-41	0	0	-31	-26	-29	0	-11	-30	-32	-11	0	1	-3	0	0	0	-6	-20	1	0	0		-23	-25	0	0	0	-22	3	0	0	1	-39	1	0
0	-18	0	-19	-2	0	-29	-49	0	-49	0	-11	-11	-11	0	0	-2	-3	-8	-37	0	1	0	0	0	0		-28	-3	-41	0	-28	-12	-22	0	0	2	0	-7	0
0	-23	-29	-29	-20	0	-50	-29	-45	-50	0	0	-12	-6	-33	0	-9	-10	-3	-3	0	1	0	1	0	0		-23	1	0	0	-14	-22	-22	0	0	-22	-6	-41	0
0	1	-4	-7	-41	0	-16	-29	-31	0	0	-15	-64	-11	-12	0	-21	-24	-8	-36	0	1	0	1	0	0		-29	-22	0	0	-39	-11	-11	0	0	-28	-3	-11	0
0	-9	-21	-21	1	0	0	-48	-18	-29	0	-12	-3	-11	-11	0	1	-37	-46	-6	0	1	0	1	0	0		-28	-7	0	0	-18	-22	-1	0	0		-27	-6	-11
0	1	-22	-9	1	0	-29	-40	-29	-36	0	-6	-22	-11	-12	0	-25	0	-46	-12	0	1	-59	1	0	0		-35	0	0	0	-7	-2	-12	0	0		0	1	0
0	0	-54	-29	1	0	-7	-26	-53	-29	0	0	-34	-22	0	0	1	-3	-27	1	-1	1	-22	1	0	0		-49	-16	0	0	-22	-39	-4	0	0		-3	-10	1
0	1	-19	-27	-35	0	-49	-49	-27	-49	0	-4	0	-11	-12	0	-1	-8	0	-12	0	1	0	1	-9	0		-28	-62	0	0	-32	-11	-26	-12	0		22	-2	0
0	-24	-24	-3	1	0	-7	-25	-29	-21	0	-13	-11	-38	-11	0	-1	-3	-9	-3	0	1	-49	-24	0	0		0	0	0	0	-23	-11	-20	0	0		-7		0
0	-17	-23	12	1	0	0	-29	-50	-22	0	-30	-11	-11	-22	0	1	0	0	-46	0	1	-7	-20	0	0		-38	-25	0	0	-9	20	-9	-11	0		0		0
0	1	-54	-21	1	0	-48	-25	-23	-35	0	-41	-20	-19	-22	0	-4	-3	-3	-32	0	1	1	1	0	0		-15	-33	0	0	-11	-40	3	0	0		-3		0
0	-7	-54	-21	-7	0	-27	-33	-49	-45	0	-14	-12	-22	-2	0	1	0	-5	-6	0	1	-21	1	0	0		1	-8	0	0	-8	-32	-20	-11	0		0		0
0	-29	-21	-20	-40	0	-26	-25	-16	-29	0	0	0	-32	-39	0	1	0	-3	-28	0	1	-35	-7	0	0		-29	0	0	0	6	-22	-11	0	0		-6		0
0	1	1	0	-37	0	-16	-25	-15	-29	0	-1	0	-5	-11	0	-9	-6	-3	-6	0	1	-19	1	0	0		-49	0	0	0	-11	-18	0	0	0		-16		0
0	1	-19	-47	-21	0	1	-28	0	-33	0	-11	-22	-11	-32	0	1	-10	-9	-28	0	1	-21	1	0	0		0	-7	0	0	-12	0	-15	0	0		-21		0
0	1	-9	-3	0	0	0	-11	-28	-48	0	-11	-11	-10	0	0	1	-3	-3	-46	0	1	-21	1	0	0		0	2	0	0	-32	-13	-32	0	0		-17		0
0	-23	0	-52	-21	0	-10	-49	0	-20	0	-3	-32	-22	-12	0	-2	-3	-3	-6	0	1	-21	1	0	0		-29	-60	0	0	-40	-41	-1	-22	0		-11		-37
0	-7	-7	-7	1	0	-30	0	-29	-45	0	-22	0	0	0	0	-6	0	-15	-41	0	1	0	0	0	0		-22	0	0	0	-9	-22	-8	0	0		0		-41
0	-9	-59	-7	-15	0	2	-29	-41	0	0	-32	-22	-32	-22	0	1	19	-6	-13	0	0	-7	1	-21	0		-32	-53	0	0	-32	0	-1	0	0		-41		1
0	1	-19	-7	-45	0	1	-47	-29	-22	0	-31	-25	-22	-5	0	1	-3	-10	-17	0	1	-35	1	-21	0		0	48	0	0	-20	-11	-12	0	0		-21		0
0	1	-31	-21	-21	0	-37	-23	-15	0	0	-41	-20	0	-22	0	-3	-8	-3	-16	0	1	-19	-1	0	0		-51	-60	0	0	-32	-20	-20	0	0		-16		0
0	1	-21	-7	-20	0	1	-48	-41	-4	0	-39	-22	-22	-11	0	1	-10	-2	-4	0	17	-37	1	0	0		-10	0	0	0	-4	-22	-2	0	0		-6		0
0	1	-21	-35	1	0	1	-25	0	-36	0	0	-11	0	-32	0	1	-5	-3	-28	0	1	1	1	0	0		-27	-16	-29	0	3	0	0	0	0		-7		0
0	1	1	-19	1	0	-7	-63	-27	-35	0	-22	-11	26	-32	0	-2	-6	-16	-3	0	1	0	0	0	0		-49	-53	0	0	-11	-12	-10	-11	0		0		0
0	-6	-33	-21	0	0	-29	-37	-29	-49	0	-30	-22	-2	-22	0	1	0	-36	-37	0	-19	-21	-23	-21	0		-39	-12	-29	0	-3	-12	-6	0	0		0		0
0	1	-49	-21	-31	0	-47	-63	-27	-49	0	-22	-11	-22	-11	0	0	-21	-6	-3	0	-21	-8	1	0	0		-41	-24	0	0	-11	-11	-26	0	0		-3		0
0	1	-18	-20	-19	0	-50	-33	-22	0	0	-11	-11	-11	-22	0	-26	0	-3	-21	0	-6	-35	1	0	0		-41	0	0	0	-11	-22	45	-39	0		-37		3
0	1	-21	-21	0	0	1	-49	0	-29	0	-33	-22	-11	-11	0	-2	-3	-9	-46	0	-7	-41	1	0	0		-31	-3	0	0	-22	-32	2	-5	0		-6		0
0	1	-21	-7	-21	0	-32	-41	-49	-35	0	-32	-11	-11	-32	0	-13	-8	-36	-8	0	-2	-21	-4	0	0		-34	-9	0	0	1	-39	-14	0	0		-19		0
0	1	-54	-7	-50	0	0	-29	-17	-35	0	-13	-11	-12	-11	0	1	-8	-9	-8	0	-7	-41	-3	-19	0		-63	0	0	0	0	0	-40	1	0		-8		-46
0	0	-7	0	1	0	-27	-29	0	0	0	1	-11	-12	-2	0	-10	-10	-3	-3	0	1	-21	1	0	0		-15	-22	0	0	2	-32	-3	0	0		0		0
0	1	-20	-21	-21	0	-10	-49	-30	-40	0	-10	-12	-31	-10	0	-2	-6	-27	0	0	14	-9	1	0	0		-49	-14	0	0	-11	-22	0	0	0		-6		-6
0	0	-54	-7	-7	0	-22	-26	-30	-15	0	-32	-22	0	-12	0	-2	-6	-5	-7	0	1	-21	-33	0	0		-29	-40	0	0	-11	-11	-13	0	0		-10		0
0	1	-44	-19	-21	0	1	-47	0	-29	0	-11	-32	-11	-2	0	1	-6	-3	-17	0	-37	-35	-24	0	0		-22	0	-1	0	-11	0	-28	0	0		-6		0
0	-35	-19	0	-22	0	0	-29	-30	-29	0	-18	-12	-11	-11	0	-4	-6	-6	0	0	1	1	-6	0	0		-23	0	-41	0	-11	-12	-1	0	0		-3		0
0	1	0	-7	-14	0	-29	-29	0	-30	0	-22	-32	0	-11	0	1	-11	-10	-8	0	1	-8	-8	0	0		40	-23	0	0	-1	-54	-27	0	0		-3		0
0	-7	-19	-7	1	0	-4	-49	-29	-29	0	-21	-4	-11	-26	0	1	-4	-46	-7	0	1	0	1	0	0		0	2	0	0	-2	-22	1	0	0		0		0
0	1	0	-21	1	0	0	-20	-34	-22	0	-22	0	-11	-11	0	-6	-9	-3	-3	0	1	0	-21	0	0		-29	-37	0	0	-11	0	-14	-52	0		-6		0
0	-8	-4	-21	-7	0	-10	-63	-35	-22	0	3	-18	-39	-22	0	-3	0	11	-6	0	1	-50	1	0	0		-35	-52	0	0	-11	-11	-1	0	0		0		0
0	-7	-8	-9	-20	0	-19	-48	-29	-60	0	-34	-22	-11	-2	0	1	-5	-1	-1	0	0	0	1	1	0		-48	-10	0	0	-11	-13	2	0	0		-8		0
0	1	0	-6	1	0	-10	-26	0	0	0	-2	-11	-11	9	0	-12	-3	-34	-13	0	-30	-9	1	0	0		-49	1	0	0	-2	-12	-15	2	0		-6		0
0	1	-21	-21	1	0	0	-33	-28	-29	0	-2	-12	0	-4	0	1	-44	0	0	0	1	-20	1	-21	0		-49	-19	0	0	-11	-22	0	0	0		0		0
0	0	-21	0	-17	0	-22	-11	-29	-49	0	-11	-32	-12	-18	0	1	-3	-6	-16	0	1	-21	1	0	0		-48	0	0	0	0	0	1	0	0		1		0
0	3	-31	-9	-21	0	-12	-26	0	0	0	-11	-22	0	-5	0	-21	0	-10	-11	0	1	-34	1	0	0		-29	-32	1	0	2	0	-14	0	0		-42		0
0	-7	-7	-17	-38	0	0	1	-35	-27	0	4	-11	-22	-2	0	-29	-6	0	-28	0	1	-35	1	0	0		-29	0	0	0	-39	-22	-22	0	0		0		0
0	-29	-29	0	-20	0	-2	-26	-20	-35	0	-12	-5	-22	0	0	1	-42	-8	0	0	-2	-23	-49	0	0		-47	-8	0	0	-11	-15	-17	2	0		-13		0
0	-19	-21	-49	1	0	0	-63	0	-30	0	1	-22	-13	-2	0	1	-26	-6	-10	0	-6	-20	-7	-49	0		-29	-1	0	0	-10	-11	-8	0	0		0		0
0	1	-7	-1	-31	0	-7	-49	-49	-47	0	-11	-22	0	-4	0	-10	-3	-10	0	0	-7	-21	-49	-21	0		1	1	0	0	-12	0	-34	0	0		-9		0
0	0	0	0	-20	0	-44	-25	-50	-20	0	7	-12	-11	-37	0	-43	-3	-3	-46	0	-8	-9	1	0	0		-63	1	0	0	-12	0	-18	0	0		-6		-12
0	1	-5	-21	-23	0	-74	0	0	0	0	-28	-22	0	-24	0	-2	-10	-9	-12	0	-5	-20	-29	0	0		-49	-23	0	0	-21	0	-22	0	0		-27		0
0	-23	-20	-21	1	0	-41	-49	-45	-49	0	-11	0	0	-32	0	2	-6	0	-8	0	1	0	1	-21	0		-7	-1	0	0	-2	-64	-13	0	0		0		0
0	0	-6	-21	1	0	-4	-8	1	-29	0	32	-12	-22	-2	0	-6	-12	-19	-6	0	-7	-21	1	0	0		-28	-18	0	0	-8	-15	-5	0	0		-43		0
0	-19	-19	-24	1	0	-28	-47	0	-61	0	-28	-17	-38	-22	0	1	0	0	-44	0	1	1	0	1	0		-23	-3	1	0	-11	-13	-3	0	0		-3		0
0	1	-47	-9	-33	0	3	-22	-33	-29	0	-15	-11	-15	-2	0	-4	-2	-56	0	0	1	-25	0	0	0		-11	1	0	0	0	-22	-11	0	0		-8		0
0	-7	-21	-45	-26	0	-23	-48	-28	-40	0	-10	0	-12	-16	0	-8	-5	-11	-19	0	0	-20	1	0	0		-63	-57	0	0	6	-11	-11	0	0		-4		0
0	-7	-9	0	-35	0	-20	-49	-15	-23	0	-32	-22	-22	-2	0	-6	-46	-12	-17	0	1	-21	1	0	0		-33	-19	0	0	-25	-37	0	0	0		-3		0
0	-5	-29	-21	-41	0	1	-23	-28	-35	0	-6	-12	-13	-22	0	1	-46	-3	-10	0	1	0	1	0	0		-26	0	0	0	-12	-1	-20	2	0		-40		0
0	-10	-21	-35	-31	0	0	-49	-38	-41	0	0	-11	-12	0	0	1	1	-10	-37	0	-8	-21	1	1	0		-63	-7	1	0	1	-23	-3	0	0		-3		0
0	-41	-29	-45	1	0	-49	-20	-62	-50	0	-11	-22	-10	-63	0	-6	-3	-3	-3	0	1	-20	1	0	0		-22	-4	0	0	0	0	-2	0	0		-16		0
0	1	-21	-21	-8	0	-8	-30	-27	-22	0	-11	-18	0	0	0	1	-6	0	-35	0	1	0	-11	0	0		-49	-11	0	0	-2	-35	2	0	0		0		0
0	1	-49	-8	-20	0	-21	2	-48	-49	0	-10	-12	-32	-5	0	-8	-4	0	-14	0	-18	-1	1	0	0		0	-29	0	0	-13	0	-33	-22	0		-12		0
0	-21	-33	-21	-21	0	-30	-14	-30	-49	0	-22	-11	-11	-22	0	-1	-10	-8	-10	0	1	-21	1	0	0		-26	-45	0	0	-17	-11	-2	0	0		-3		0
0	1	-54	-23	-19	0	-35	-49	-27	-53	0	-12	-32	-19	-11	0	1	-7	-6	-3	0	-5	-7	-5	0	0		-31	-20	2	0	-22	-12	-6	0	0		-37		0
0	-20	-29	-21	-21	0	-16	-60	-50	-49	0	-14	0	-12	-2	0	1	-46	0	-6	0	1	0	1	0	0		-28	-51	0	0	0	0	0	0	0		0		0
0	1	-35	0	0	0	-10	-9	-47	-29	0	0	-11	-11	-11	0	-2	-3	-46	-37	0	-30	0	1	1	0		0	-20	0	0	-11	-16	-9	0	0		-4		0
0	1	-20	-21	1	0	-28	-40	-53	-25	0	-11	-20	-13	-2	0	1	-10	-28	-3	0	-33	-19	1	0	0		0	-10	0	0	1	-11	-36	-22	0		0		0
0	1	-9	-28	1	0	-16	-35	0	-29	0	-32	-1	-11	-11	0	-1	-3	-21	-37	0	1	-21	-7	0	0		-25	-34	-49	0	-11	-32	-14	0	0		-13		0
0	1	-9	-21	-33	0	-11	-23	-20	-24	0	0	-12	-32	-12	0	1	-10	-14	-40	0	-4	-21	1	0	0		-49	-2	0	0	-22	-22	-15	0	0		0		-3
0	1	-33	-21	1	0	-35	-26	-28	-29	0	-8	0	-11	-10	0	1	-8	0	-16	0	1	-23	1	0	0		0	-21	0	0	-12	-13	-32	0	0		-34		0
0	-7	-46	0	-21	0	-29	-29	0	-28	0	3	-11	-58	-11	0	-15	-9	-2	-10	0	-7	-45	1	0	0		0	0	1	0	-16	-26	-32	0	0		9		0
0	1	-22	-35	-20	0	-10	-25	-31	0	0	-37	-11	-11	-5	0	2	0	-11	-27	0	1	-59	1	0	0		-27	-17	0	0	-11	-22	0	0	0		-46		0
0	0	-7	0	-22	0	-61	-22	-29	-31	0	-11	-32	-39	-32	0	-16	-3	-3	0	0	0	-21	1	0	0		-22	1	0	0	-1	-13	0	0	0		-21		0
0	1	-21	-7	-34	0	0	-29	-27	1	0	-46	-18	-32	-11	0	1	-3	-3	4	0	1	-22	1	0	0		-27	0	0	0	0	-11	-11	0	0		-8		0
0	-4	-8	0	-35	0	-2	0	-28	1	0	-5	-26	-10	-12	0	0	-42	-24	-34	0	-7	-23	-19	0	0		-22	-33	-41	0	-6	0	-33	0	0		-3		0
0	1	22	-29	-37	0	-11	-25	-20	-10	0	-12	-32	-11	-32	0	-5	-3	0	-44	0	-3	-7	-5	0	0		-49	0	0	0	-10	-11	-11	0	0		0		1
0	1	-8	-51	-29	0	-49	-50	-27	-49	0	-11	-5	0	-22	0	-4	2	-8	-7	0	1	-19	1	-49	0		-28	-3	0	0	6	-22	-40	0	0		-44		0
0	1	-50	0	-7	0	0	-29	-29	-49	0	-1	-12	-22	-22	0	1	-3	-3	-47	0	1	-45	1	-21	0		-22	0	0	0	-22	-22	-12	0	0		-14		0
0	-7	0	-27	1	0	0	-25	-29	-22	0	-24	-11	-6	-22	0	1	-42	-12	-3	0	1	-21	-54	0	0		0	-25	-41	0	-32	-12	1	0	0		-5		0
0	2	-29	-21	-21	0	-11	-48	0	-28	0	-11	-73	-22	-22	0	-8	-3	-16	-27	0	1	-21	1	1	0		0	-48	-2	0	-11	-12	-2	0	0		0		0
0	1	-21	-23	-24	0	-23	-49	-22	-38	0	-4	-11	-11	-22	0	-7	-13	-28	-10	0	1	0	1	1	0		-29	2	-3	0	-12	-23	7	0	0		-3		0
0	0	0	0	-7	0	-41	-28	-28	-23	0	2	-11	-11	-22	0	-13	-6	-11	-44	0	1	-21	1	0	0		-49	1	0	0	-21	-11	-32	-39	0		-8		0
0	0	-49	-21	1	0	-8	2	-27	-49	0	-11	-11	-12	0	0	1	0	-27	-2	0	-5	-21	1	0	0		-49	-23	-22	0	-14	-22	0	0	0		-3		0
0	1	-7	-7	-41	0	-16	0	-45	-50	0	-22	-12	-22	-22	0	1	-10	-10	-12	0	1	-49	-20	0	0		0	0	0	0	0	-11	0	0	0		0		0
0	0	-41	-25	1	0	-21	0	-20	0	0	-12	-22	-11	-11	0	1	-4	0	-12	0	1	-29	1	1	0		-29	0	0	0	-12	-64	-14	0	0		-3		-37
0	-6	-50	0	-20	0	0	-41	-49	-49	0	-14	-11	-21	-2	0	-40	-21	-1	-17	0	-19	-37	1	0	0		-36	0	0	0	-25	-18	-25	0	0		-46		0
0	-1	-21	-21	1	0	-1	-28	-40	-29	0	-32	10	-17	-11	0	1	-3	-41	-37	0	-9	0	1	0	0		0	0	0	0	-11	-22	-16	0	0		-36		0
0	-25	-21	0	-40	0	-9	-20	-26	-35	0	-2	-30	-22	-32	0	-13	-3	-3	-28	0	1	-21	1	0	0		-20	0	0	0	-11	-11	-30	-1	0		-13		0
0	1	-54	-20	-19	0	-4	-41	-34	-49	0	-11	-11	-11	-11	0	-16	-9	-10	-30	0	1	-44	0	0	0		-26	-41	0	0	-22	-12	-11	0	0		0		0
0	1	-21	0	1	0	-34	-25	-48	1	0	-11	-11	-31	-12	0	-16	-46	-28	0	0	1	0	1	0	0		0	-16	0	0	-3	-22	-20	0	0		-3		-10
0	1	-21	-7	-20	0	-31	-28	-35	-48	0	-12	-11	-32	0	0	1	-29	-10	-8	0	1	-21	0	0	0		-42	3	0	0	-6	-11	-39	0	0		0		0
0	1	-41	0	-7	0	-10	-24	0	-36	0	-12	10	-11	-11	0	-2	-42	-3	-28	0	1	-19	-26	0	0		0	-52	0	0	0	0	3	0	0		-6		0
0	1	-21	-7	-21	0	0	-29	-63	-49	0	-12	-12	-8	-11	0	1	-43	-6	-12	0	1	-19	1	0	0		-28	-24	0	0	-11	-22	-11	-39	0		-14		0
0	1	-33	-8	1	0	-31	0	0	-29	0	-22	-22	-11	-22	0	-11	-8	-3	-6	0	-4	-20	1	-19	0		-31	-12	0	0	-11	0	-4	0	0		-3		0
0	-7	-20	-21	-7	0	-48	-47	-27	-49	0	-11	-32	-36	-11	0	-7	-6	-16	-9	0	-20	-21	1	0	0		-31	-15	0	0	-18	-12	-11	0	0		-40		-41
0	-15	-21	-21	-21	0	1	-29	0	-26	0	-1	-11	-11	0	0	-8	-3	-46	-8	0	1	0	-20	1	0		-35	-1	0	0	-32	-22	-49	-12	0		0		0
0	-49	-29	-19	-33	0	0	-29	-29	-28	0	2	0	-40	-22	0	1	-12	-6	-6	0	1	-35	1	0	0		-20	0	0	0	-17	0	-22	0	0		-46		0
0	-12	-8	-7	1	0	-16	-50	-30	-29	0	-32	-12	-22	-22	0	1	-1	-6	-8	0	1	0	0	0	0		-7	-1	0	0	-2	-22	-10	-14	0		-3		0
0	1	-7	-21	-9	0	-16	-26	-25	1	0	-4	-11	0	-21	0	1	-36	-8	-6	0	-23	-21	1	0	0		-22	-28	-50	0	-1	-18	-11	0	0		-6		0
0	1	-33	-19	-12	0	-49	-29	0	-42	0	-11	-11	-32	-32	0	1	15	-3	-37	0	1	-21	1	0	0		-29	0	0	0	-12	-3	6	0	0		-5		1
0	1	-21	0	-9	0	-30	-23	-29	-48	0	0	-11	-32	0	0	0	-21	-10	-6	0	1	-19	-1	-35	0		-34	-16	0	0	-33	-12	-11	0	0		-4		0
0	1	-31	-19	1	0	-29	0	-28	-49	0	-22	-11	-12	-11	0	1	-3	-9	0	0	1	0	-21	1	0		2	1	-29	0	-8	-22	-4	-11	0		-27		-6
0	1	-21	-21	1	0	-10	-26	-32	-29	0	3	-11	-11	-32	0	-2	-3	-33	-3	0	1	-7	0	1	0		-33	1	0	0	-39	-32	-6	0	0		-16		0
0	1	-9	-19	1	0	-31	-49	-20	0	0	-14	-11	-11	-12	0	-11	-3	-3	-3	0	-34	-21	-5	0	0		-49	-20	0	0	-32	-32	-16	0	0		-46		0
0	0	-49	-7	-20	0	-35	-29	-49	-29	0	-22	-12	-11	-11	0	-5	0	-3	-24	0	-22	-7	1	0	0		-27	0	0	0	-10	-22	-11	0	0		0		0
0	1	-7	-7	0	0	-11	-23	-28	-16	0	0	-73	-22	-2	0	-4	-8	-26	-56	0	1	-20	1	-21	0		-49	-34	0	0	0	-32	-32	0	0		0		0
0	-9	-54	-34	2	0	0	-25	-28	-15	0	-11	-32	-32	-22	0	-9	-12	0	-2	0	1	-11	-5	0	0		-29	-11	-15	0	-10	0	-19	0	0		-8		0
0	-21	-9	-21	-9	0	1	-28	-29	1	0	0	-32	0	-22	0	1	-44	-6	-28	0	1	-21	1	0	0		-41	-16	0	0	-18	0	-43	0	0		-9		0
0	-34	-7	-7	-21	0	-49	0	-49	-42	0	-11	-1	-11	-17	0	-37	-16	-46	-10	0	1	-21	1	0	0		-28	-58	-41	0	-11	3	0	-1	0		-21		0
0	-19	-54	-9	-21	0	-20	-27	-49	0	0	-12	-22	-11	-11	0	-15	-3	-12	-44	0	-7	-28	1	0	0		0	-13	0	0	-11	-22	3	-11	0		0		0
0	-13	-25	0	-28	0	-9	-47	-2	-22	0	-11	-24	-32	-30	0	-10	-8	-3	-44	0	1	-19	1	0	0		-48	-25	0	0	-2	0	-12	0	0		-26		0
0	-4	-7	-34	-21	0	-49	-49	-29	-28	0	-11	-32	0	-2	0	-2	-6	-18	0	0	-3	-9	1	0	0		-20	-9	0	0	-26	-1	-20	-12	0		-10		-41
0	1	-60	0	-19	0	-29	-34	0	-1	0	-6	0	0	-11	0	-3	-37	0	-8	0	-1	-21	-3	0	0		-49	-36	0	0	0	-12	-47	0	0		-2		1
0	1	-10	0	-19	0	-20	-28	0	-38	0	0	-1	-11	-12	0	-15	-2	-28	-17	0	1	0	-3	0	0		0	0	0	0	-14	-22	-4	0	0		0		0
0	1	0	-21	1	0	-49	-49	0	-41	0	-12	-11	-11	-11	0	1	-3	-34	0	0	1	-9	1	0	0		-29	0	0	0	0	0	0	0	0		0		0
0	-7	-54	-21	-7	0	-19	-22	-41	-21	0	-12	-12	-33	-22	0	1	2	0	-46	0	5	-9	1	0	0		-48	-8	0	0	-18	-11	0	0	0		-12		0
0	1	-21	-7	-20	0	-23	-29	-50	-29	0	-22	-22	-32	-11	0	1	-3	-3	-8	0	-10	-23	1	0	0		-23	-48	0	0	-3	-13	2	0	0		0		1
0	-23	-21	-22	-21	-1	-1	-49	0	-23	0	0	-11	-11	-11	0	-6	0	-8	-3	0	1	-20	-4	1	0		0	0	0	0	-32	-11	-20	0	0		-37		0
0	-23	-20	-7	-20	0	0	-31	-29	-15	0	-12	-32	-1	-11	0	-12	-43	-8	-3	0	-22	0	1	0	1		-14	-19	0	0	-10	-12	3	0	0		-36		0
0	-19	-21	0	-7	0	1	-29	-20	-22	0	-21	-12	-11	-22	0	1	0	-10	0	0	1	-21	1	-21	0		-28	0	0	0	-20	-12	0	0	0		-37		0
0	-9	-33	0	1	0	0	-22	-27	-20	0	-38	-22	-11	-22	0	-9	-6	-3	-27	0	1	0	1	0	0		-49	-22	0	0	-12	0	-12	0	0		0		0
0	1	-26	-21	-10	0	-23	-25	0	0	0	-11	-11	0	-22	0	1	-19	-4	-20	0	-49	-7	1	0	0		-8	-14	0	0	-22	0	-11	0	0		-4		0
0	-7	-49	-13	1	0	-29	-29	-28	-50	0	0	-22	-12	-31	0	1	0	-6	-9	0	1	-21	1	0	0		-28	-25	-5	0	1	-11	-15	0	0		-17		0
0	1	-46	-23	1	0	-41	-49	-49	-41	0	-32	-12	-12	-12	0	0	-44	-3	-8	0	-44	-21	1	1	0		-30	0	2	0	-11	-22	-56	0	0		-6		0
0	-27	-25	-9	1	0	1	-28	-35	-31	0	-14	-18	-31	-11	0	-4	-11	-6	-4	0	-30	-10	1	0	0		-22	-12	0	0	-22	-11	0	0	0		-3		0
0	1	-21	-7	-29	0	-29	-59	0	-49	0	-11	-22	-4	-11	0	0	-46	0	-6	0	1	-21	1	0	0		0	0	0	0	0	-11	-34	0	0		-6		0
0	1	-7	0	1	0	0	-49	-29	-29	0	-18	-22	-11	-12	0	-6	-3	-6	-16	0	1	-22	-18	0	0		-39	-23	0	0	-22	-32	-10	-2	0		0		0
0	1	-20	-15	-21	0	-26	-49	0	-28	0	-21	0	-12	-11	0	0	-8	-6	-37	0	1	-29	1	0	0		-49	-36	0	0	-1	-18	3	0	0		-2		0
0	-7	-34	-19	-21	0	0	-49	-42	-30	0	1	-11	-12	0	0	-8	-46	-37	-10	0	1	-21	0	0	0		0	0	2	0	0	-32	-56	-32	0		-3		0
0	0	-35	0	-8	0	-36	-23	-16	0	0	-22	-11	-22	-10	0	1	-73	1	-24	0	-23	-23	1	0	0		-35	0	0	0	-2	-11	-22	0	0		0		1
0	-13	0	-8	1	0	-12	-27	-49	-29	0	-11	-12	0	-17	0	1	-8	-7	0	0	1	0	1	0	0		-63	-26	0	0	0	-20	-1	0	0		-3		0
0	0	-54	0	1	0	-21	-26	-29	1	0	-44	-22	-32	-10	0	-2	3	-11	-43	0	1	1	-8	0	0		-23	0	-29	0	-11	-1	-43	0	0		0		0
0	1	-21	-35	-20	0	-31	-49	-29	-31	0	-11	-12	-22	-32	0	2	-46	-3	0	0	0	-19	1	1	0		0	2	0	0	-10	-11	-11	-39	0		0		0
0	0	-20	-17	1	0	1	-25	-29	-49	0	-4	1	-22	-2	0	-7	-6	-10	0	0	-21	-9	1	0	0		-29	-25	0	0	2	-32	-7	-11	0		-17		1
0	-21	-29	0	-8	0	-28	-49	-22	-29	0	-1	-11	-44	-11	0	-4	-15	-3	-12	0	1	-30	-35	0	0		0	-2	0	0	-12	0	0	0	0		-3		0
0	1	-31	-48	-31	0	-11	-22	-31	0	0	-33	-22	-15	0	0	-44	-36	-10	-3	0	-9	-20	0	1	0		0	-55	-29	0	-3	-22	-12	0	0		6		0
0	1	-29	-21	-20	0	-11	-25	-27	-49	0	-37	-22	-11	-12	0	-9	-10	-33	-44	0	1	0	1	0	0		-35	1	0	0	-32	-13	-39	0	0		-25		1
0	1	-7	-20	-72	0	-6	-49	-29	-41	0	-39	-11	-11	-32	0	-10	-3	-3	-3	0	1	-35	1	0	0		-31	1	0	0	7	0	-10	0	0		-29		0
0	1	-21	-8	1	0	-21	-28	0	-49	0	-6	-20	-22	-32	0	-3	-13	-3	-17	0	1	-19	0	0	0		0	1	0	0	-41	-32	-11	0	0		-43		0
0	1	-21	-6	-21	0	-20	-35	-34	-34	0	-22	-18	-11	-11	0	-17	-44	-3	-3	0	1	-21	1	1	0		-26	-48	0	0	-11	-11	-6	0	0		-5		0
0	1	-8	0	-20	0	1	-26	-29	-60	0	-6	0	0	-2	0	1	-4	-6	-13	0	1	-29	1	0	0		-23	-11	1	0	-13	-22	-3	-2	0		0		0
0	-25	-7	0	-21	0	0	-29	-29	-49	0	-32	-22	-11	-11	0	-4	0	-32	2	0	1	0	1	-23	0		-49	0	0	0	-1	-12	-12	0	0		-10		0
0	-10	-54	-23	-34	0	1	-63	-23	-23	0	-22	-12	-12	-11	0	-4	-73	0	-44	0	1	-21	1	0	0		0	-38	0	0	-12	-5	-3	0	0		0		0
0	1	-41	0	1	0	-29	-28	-50	2	0	-11	-11	0	-12	0	1	-3	-3	-3	0	1	-21	1	0	0		-49	0	0	0	0	-48	-5	-11	0		-27		1
0	-6	-19	-49	-21	0	-2	0	-31	-49	0	-25	-22	-11	-4	0	-12	-3	-8	0	0	-7	-19	-7	0	0		-49	0	0	0	11	-11	-12	0	0		-3		0
0	-19	-23	-9	-37	0	-35	-49	-41	-28	0	-23	0	-32	-11	0	-8	0	-8	0	0	-7	-21	-7	0	0		-29	-9	0	0	-12	-15	0	-39	0		-1		0
0	-8	-29	-21	1	0	-29	-63	-29	-28	0	-38	-22	-22	-52	0	1	-28	0	-21	0	1	-54	1	0	0		-41	0	0	0	-22	-22	-19	0	0		-21		1
0	1	-21	-50	-47	0	-18	-35	0	-57	0	2	-11	-22	-53	0	-3	-9	-10	-10	0	1	-25	-14	0	0		0	0	0	0	-14	-17	-10	0	0		-3		0
0	1	-21	-19	-25	0	-4	-28	-29	0	0	1	-2	0	-11	0	-28	-10	-3	0	0	1	0	-35	0	0		0	1	0	0	-33	-22	-27	0	0		0		0
0	1	0	-7	-27	0	-20	-50	-29	-29	0	1	0	-12	-11	0	1	-8	-3	-44	0	-5	-18	1	0	0		-49	-12	0	0	-11	-11	-3	0	0		-3		0
0	-35	0	-9	-20	0	1	-28	-33	-38	0	-32	-22	-12	-11	0	1	-27	-3	-3	0	1	0	1	-21	0		-25	0	0	0	-12	-36	0	0	0		14		0
0	1	-25	0	-23	0	-35	-49	-28	-49	0	-1	-18	0	-2	0	1	0	-6	-41	0	1	-21	1	0	0		-26	-9	0	0	-11	-32	-8	0	0		-29		0
0	1	-9	-7	-40	0	-16	-49	-49	-29	0	-11	-11	-22	-11	2	-3	-3	-3	-6	0	-7	-49	1	0	0		-22	-14	0	0	-12	3	0	0	0		-42		0
0	1	-21	-38	-44	0	-74	-49	-26	-31	0	-2	35	-32	-11	0	-4	-3	-58	-26	0	-9	0	-46	0	0		-29	0	0	0	0	-11	-9	0	0		-36		0
0	-9	1	-7	-20	0	-35	0	-63	-25	0	4	0	-22	-12	0	-5	-37	-3	-4	0	1	0	1	0	0		-49	-63	0	0	-11	-11	-34	-73	0		0		0
0	-10	-7	-20	0	0	3	-29	-41	-2	0	-23	-32	-11	-3	0	1	-6	-6	-27	0	1	-21	0	0	0		0	1	0	0	0	-18	-16	2	0		0		0
0	1	0	-49	0	0	-37	-28	-48	-35	0	-7	-3	-11	-30	0	-46	-6	0	-46	0	19	0	1	0	0		-58	1	0	0	-32	-24	-6	0	0		0		0
0	-21	-33	-41	0	0	2	-27	-29	-17	0	0	-22	-32	0	0	-17	-8	-6	-11	0	-7	-7	1	0	0		-29	0	0	0	2	0	-4	0	0		0		0
0	1	-8	-9	-21	0	-1	-31	-9	-29	0	0	0	-48	0	0	1	-3	-3	-46	0	1	-29	1	1	0		0	-13	0	0	-11	-32	-3	0	0		0		0
0	1	-33	-34	0	0	-35	0	-27	-39	0	-1	-11	-52	-12	0	1	-3	-37	0	0	-9	-13	1	0	0		-9	-38	0	0	-32	-20	-2	0	0		-17		0
0	-23	-22	-45	-9	0	-23	-29	-41	-28	0	-41	-32	-11	0	0	-25	-13	0	-10	0	1	-19	-27	0	0		-63	-49	0	0	0	0	-12	-3	0		-4		0
0	-8	-21	-29	0	0	-27	-48	-30	1	0	-41	-10	-25	12	0	1	-3	-3	-6	0	1	0	1	0	0		-41	-30	0	0	-22	0	-1	0	0		-11		0
0	7	-9	-21	1	0	-3	-29	-28	-28	0	-12	-12	-11	-22	0	-3	-13	0	-3	0	1	-21	1	0	0		-49	0	0	0	-11	-18	-12	0	0		-37		-36
0	-7	-21	-20	-21	0	-49	0	0	-29	0	-13	-22	0	-11	0	-8	-3	-13	-13	0	1	-9	1	0	0		-28	-42	0	0	-11	-11	-26	0	0		-3		0
0	1	-20	-7	-11	0	2	0	-60	-27	0	-11	-32	-32	-11	0	1	0	-3	0	1	1	-8	1	-35	0		-24	0	0	0	-11	-39	-10	0	0		0		0
0	1	0	-56	0	0	-22	-43	-29	-27	0	-2	0	-54	-32	0	2	-32	-3	-27	0	1	-17	-22	1	0		0	-61	0	0	-11	0	0	0	0		0		0
0	1	-41	-35	-7	0	-42	-30	0	-35	0	-2	-32	-11	-22	0	-1	-8	0	0	0	1	-9	1	0	0		-35	-4	0	0	-18	-22	0	0	0		0		0
0	1	-30	-19	-21	0	0	-29	-31	-49	0	-2	-11	-11	-22	0	1	-8	-3	0	0	-7	-19	1	0	0		-35	-29	0	0	-12	-44	-22	0	0		0		0
0	-48	-37	0	-21	0	-35	-49	-30	-26	0	-11	-11	-22	-39	0	-8	-9	-3	-15	0	-35	-20	1	0	0		-27	1	-29	0	-33	-41	0	0	0		-3		0
0	-36	-8	-49	-22	0	-9	-11	-20	1	0	-15	-18	-11	-11	0	2	-36	-10	-28	0	-3	-21	1	0	0		-29	-26	0	0	-2	-39	-19	0	0		-3		0
0	1	-35	-7	-21	0	-29	-47	-29	-29	0	-8	-12	-11	-22	0	-2	0	-9	-40	0	-7	-20	1	0	0		-29	0	0	0	-1	0	-22	-14	0		0		0
0	-49	-8	-24	-21	0	-47	-31	-23	-26	0	-39	-22	-11	-10	0	-8	-3	-9	-44	0	1	-12	1	0	0		-23	-3	0	0	-15	-10	-11	0	0		-3		0
0	1	-26	-21	-21	0	1	-49	0	-33	0	-2	-22	3	-11	0	-8	-27	-34	1	0	1	0	-26	0	0		-38	-17	0	0	-30	-10	-12	-3	0		-43		0
0	-20	-20	-19	-21	0	-15	-25	-26	-5	0	-11	-32	0	-32	0	-12	-29	-3	-7	0	-19	-25	0	0	0		-29	-2	0	0	-11	-30	-12	0	0		0		0
0	-21	-29	-27	1	0	-60	-25	-29	-31	0	-22	-11	-11	-22	0	1	-2	-8	-3	0	1	-21	1	-21	0		0	-1	0	0	-10	-13	0	-22	0		-15		0
0	1	-21	-59	-19	0	-29	-27	-29	1	0	-22	0	-11	-11	0	-2	-12	0	-6	0	1	0	1	0	0		-37	32	0	0	-3	-12	-11	0	0		-6		0
0	-21	-60	1	1	0	-16	-50	-30	1	0	-11	-32	-11	-11	0	1	0	-3	-6	0	1	-21	1	0	0		-29	-9	0	0	3	-22	-8	0	0		-3		-8
0	1	-49	0	1	0	-16	-36	-49	-41	0	2	0	-11	-11	0	1	-8	-36	-10	0	1	0	-29	1	0		0	-12	0	0	-1	-20	-11	0	0		0		0
0	1	-20	0	1	0	-24	-29	-22	-30	0	2	-22	-31	-10	0	1	-9	-3	-8	0	-20	-21	1	0	0		-27	-7	1	0	0	-36	3	0	0		-14		0
0	1	-21	-21	-23	0	-16	-50	-48	-28	0	0	-11	-5	-11	0	1	-45	0	-27	0	1	-21	-1	0	0		-29	-16	0	0	1	-11	-5	-12	0		0		0
0	-9	-60	0	-20	0	-22	-47	-29	-50	0	-32	-11	-22	-2	0	-11	-27	-44	-37	0	1	-20	1	0	0		-36	0	0	0	-1	-22	0	0	0		0		0
0	-5	-25	-46	-7	0	2	0	0	0	0	2	-38	-11	-2	0	2	0	40	-6	0	-8	-49	1	0	0		-29	-3	0	0	0	0	-34	0	0		-3		0
0	-7	-49	-7	0	0	-49	-29	-20	-57	0	-1	-11	-11	-21	0	1	0	0	-3	0	1	-6	-35	0	0		-23	-18	0	0	2	-16	-17	-22	0		-6		0
0	-21	-49	-21	1	0	1	-53	-31	-40	0	-11	-12	-10	-11	0	-3	-6	0	0	0	1	-19	1	0	0		-28	-1	0	0	-17	0	2	0	0		-27		0
0	1	-8	0	-35	0	1	2	-48	-29	0	-11	-1	-11	-11	0	1	-13	-3	-37	0	-9	0	-7	0	0		-23	-53	0	0	-11	0	-11	0	0		0		0
0	0	-21	-20	-21	0	-22	-29	-29	-22	0	-2	-12	-22	-12	0	1	-14	-46	-19	0	1	-21	1	0	0		0	-22	0	0	-22	-15	6	0	0		0		0
0	-25	-29	-21	1	0	-17	0	-29	-35	0	-18	-12	-41	-22	0	1	-44	-16	-46	0	1	-18	1	0	0		0	-17	0	0	-12	-11	-13	0	0		0		0
0	1	-16	0	1	0	-43	-49	-26	-1	0	0	0	-22	-22	0	1	-16	-3	-6	0	1	-20	1	0	0		-29	1	0	0	-35	-32	0	-12	0		0		0
0	-8	-25	-21	-21	0		-49	0	-20	0	0	-11	-22	-11	0	-17	-46	0	-6	0	-7	-21	1	1	0		-63	2	0	0	-22	-32	-11	0	0		-9		0
0	-7	-29	-10	-45	0		-48	-49	-49	0	-11	-11	-32	-12	0	-3	-3	-6	-28	0	1	-7	1	1	0		-29	-18	-41	0	-12	-12	-33	0	0		-11		0
0	-38	-21	-7	1	0		-27	-48	-15	0	-28	-11	-11	-11	0	-4	-8	-6	-6	0	1	-19	-4	0	0		-29	-20	0	0	-12	-11	-12	0	0		-11		0
0	0	-21	-21	1	0		-29	-30	0	0	-12	-11	-22	-22	0	-3	-6	-3	-5	0	-20	-7	1	1	0		0	-34	-7	0	-36	-32	-7	0	0		-27		0
0	1	-21	-21	-29	0		-49	-25	-35	0	-3	0	-11	-22	0	1	-21	0	-32	0	1	-21	0	0	0		0	2	0	0	-9	-32	2	0	0		0		-41
0	-19	-50	-23	0	0		-50	0	0	0	-11	-32	-11	-22	0	1	-3	-46	-44	0	-9	-21	-18	0	0		0	2	0	0	-32	-11	-2	0	0		0		0
0	1	-21	0	-21	0		-35	-35	-22	0	-11	-11	-22	-22	0	-14	-17	-10	-41	0	-17	-33	1	0	0		-48	-12	0	0	0	-11	1	0	0		-9		0
0	-21	0	0	-43	0		-20	-63	-49	0	-1	-34	-11	-11	0	1	-6	-3	0	0	1	0	1	0	0		-49	-10	0	0	-11	-14	0	0	0		-26		-6
0	-7	-29	-20	-27	0		-29	-27	-59	0	-11	-22	-10	-11	0	-4	-6	-9	-46	0	1	-9	1	0	0		-25	-70	0	0	-11	-22	0	0	0		-3		0
0	-19	-41	-8	-21	0		-29	-31	-49	0	0	-38	-12	-11	0	1	-3	-10	-36	0	1	0	0	1	0		-49	-22	0	0	-12	0	-14	0	0		-13		0
0	-46	1	-6	0	0		-63	-28	-29	0	-19	-22	0	-11	0	1	1	24	-6	0	1	-21	1	0	0		-50	-3	0	0	-11	0	-12	0	0		0		0
0	0	-18	-9	-39	0		-35	-22	0	0	3	-22	-11	-39	0	-3	-36	-3	-19	0	1	-21	1	-21	0		-29	3	0	0	-1	0	-32	0	0		-27		0
0	-37	-21	-20	1	0		1	-49	-29	0	-11	-12	-22	-11	0	0	0	-3	0	0	-7	-46	1	0	0		-8	-39	0	0	-22	-11	1	0	0		-8		0
0	1	-22	-7	-35	0		-24	-29	-22	0	-3	0	-22	-11	0	-4	-3	-28	-17	0	-5	0	-24	1	0		-22	0	0	0	-18	-22	0	-22	0		0		0
0	-21	-29	-36	-9	0		-35	-60	-29	0	-14	-22	-11	-11	0	-2	-6	-56	-6	0	2	-21	-5	0	0		-29	2	0	0	-25	-22	-3	0	0		0		0
0	1	-33	-7	1	0		-26	-49	-35	0	-22	-12	-12	-2	0	-8	-36	-6	-36	0	-1	-31	0	-15	0		-29	-48	0	0	-12	-22	-32	0	0		-3		0
0	-9	-22	-21	-7	0		-48	-28	-40	0	-8	-32	-11	0	0	1	-46	0	-10	0	1	0	-13	0	0		-11	-17	0	0	-12	-11	-12	0	0		-3		0
0	0	0	-59	0	0		-49	-29	-28	0	-11	-11	-11	-10	0	0	0	-46	0	0	-1	-21	0	0	0		0	-13	0	0	-11	-11	-11	0	0		0		0
0	1	-49	-19	-7	0		-28	-29	-29	0	-6	-22	-22	-22	0	-13	-18	1	-55	0	0	0	1	1	0		-32	-21	0	0	-39	0	-1	0	0		-46		0
0	1	-34	0	-49	0		-35	-31	3	0	-32	-11	-25	-11	0	1	-8	-9	-28	0	-5	0	0	-9	0		-63	-16	-50	0	-7	-10	-1	0	0		-14		0
0	1	1	-45	1	0		-26	-22	-72	0	-11	-32	-32	-22	0	-12	-6	-10	-3	0	-7	-50	1	-21	0		1	-22	0	0	-2	-11	-1	0	0		-36		0
0	1	-21	0	-21	0		-49	-52	-61	0	-11	-11	-24	-18	0	-8	-3	-6	-46	0	1	-20	-14	-21	0		0	-13	-29	0	-11	0	-34	0	0		-3		0
0	-5	-42	-50	1	0		-35	0	-26	0	-1	-11	-12	-12	0	-11	-10	-13	-10	0	1	0	1	0	0		-29	-9	0	0	0	-11	0	0	0		-27		0
0	0	-49	-45	-31	0		-38	-29	0	0	0	0	0	-5	0	-2	-27	-36	-3	0	1	-45	1	0	0		0	1	0	0	-22	-3	0	-11	0		-13		0
0	1	-7	-45	-45	0		-42	-10	1	0	-6	-11	-22	0	0	-1	-3	-41	-6	0	-12	0	1	0	0		0	-13	0	0	-11	-22	-12	0	0		0		0
0	-8	-28	-7	-33	0		-42	-26	-48	0	-22	-11	-11	-11	0	-33	-3	-13	-14	-1	1	-50	1	0	0		-60	0	0	0	-13	-12	-12	0	0		0		0
0	-49	-25	-8	-8	0		-33	-23	2	0	0	-22	0	-12	0	1	-10	-10	-44	0	1	-20	0	0	0		-20	-18	0	0	-32	-22	2	0	0		-30		0
0	1	-7	0	-28	0		-31	0	-16	0	0	-12	-12	-12	0	0	0	-9	-3	0	-35	0	1	-21	0		-12	-29	0	0	-11	-11	1	1	0		-3		0
0	2	-20	0	-28	0		-23	-31	-22	0	0	-17	-33	-22	-1	-21	-36	-10	-3	0	-17	-21	-9	-33	0		0	0	0	0	-2	-10	-13	0	0		0		-6
0	-8	-21	-49	0	0		-48	-29	-17	0	-12	0	-39	0	0	1	-9	-6	-18	0	-1	-1	2	0	0		0	-20	0	0	-1	-11	-22	0	0		-43		0
0	-6	-21	-7	-19	0		-48	-48	0	0	-2	-11	-22	-20	0	1	-10	-13	-6	0	1	-4	1	0	0		-32	-38	0	0	-22	-32	-19	0	0		-14		0
0	-11	-49	0	1	0		-29	0	-29	0	0	-32	-12	-32	0	-8	-1	0	-12	0	-22	1	-6	0	0		-29	-48	0	0	-10	-11	-33	0	0		0		0
0	-9	-7	0	-29	0		0	-15	-22	0	-20	-22	-6	-41	0	-1	-16	-30	-12	0	1	-20	1	0	0		-20	-48	0	0	-22	-11	-11	0	0		0		0
0	1	0	-7	1	0		-28	-35	-22	0	-11	-32	-11	-39	0	-12	0	0	-28	0	1	0	1	0	0		-19	0	0	0	2	-39	-22	2	0		1		0
0	1	-39	-23	-21	0		-29	0	-74	0	-12	-12	-11	-5	0	-6	-1	0	-10	0	1	0	1	-40	0		0	0	0	0	-49	-5	-11	0	0		-14		0
0	-25	-21	-7	-7	0		-48	-34	-20	0	-11	-11	0	-2	0	1	-8	-3	-3	0	1	-7	1	0	0		-29	-35	0	0	-14	-30	-22	0	0		-3		0
0	1	-7	-20	-7	0		-49	-34	-31	0	-22	-38	-32	-32	0	-16	0	-10	-14	0	-31	-19	1	0	0		2	1	0	0	-22	1	-18	0	0		-3		0
0	1	-8	0	-21	0		-27	-2	0	0	-11	-22	-14	0	0	0	0	-6	-33	0	1	-9	1	0	0		-34	-33	0	0	-11	-22	-11	0	0		-4		0
0	1	-7	-21	-7	0		-23	-48	-41	0	-41	-22	-12	-22	0	-8	-8	-3	-3	0	1	-35	-10	0	0		-29	-29	0	0	-22	-11	-9	-11	0		0		-7
0	-20	-21	-6	-23	0		-29	-29	-49	0	-33	-22	-11	-18	0	-33	-37	-8	-46	0	-6	-21	1	0	0		-49	0	-3	0	-6	-11	-6	0	0		-17		0
0	-21	-7	0	0	0		-28	0	0	0	4	-36	-12	-4	0	-15	0	-9	-4	0	1	-48	1	0	0		-1	1	0	0	-39	0	-20	0	0		-6		0
0	1	-7	-41	-19	0		-48	-28	-31	0	-11	0	-5	-11	0	-3	-26	-26	-2	0	-34	-8	1	0	0		-48	0	0	0	3	-11	0	0	0		-10		0
0	1	-54	-9	-30	0		-41	-47	-35	0	-11	-33	-32	-11	0	0	0	-16	-46	0	0	0	1	0	0		0	-59	0	0	-12	-18	-11	-2	0		0		0
0	-16	-72	-21	-19	0		-22	0	-29	0	-11	-11	-38	-60	0	1	-3	-6	-37	0	-7	1	-5	1	0		-26	0	0	0	-12	0	-17	0	0		0		0
0	-15	-1	-8	-47	0		-31	-47	-29	0	-32	-18	0	-11	0	-7	-1	-3	-28	0	0	0	1	0	0		-63	1	0	0	-6	-30	-22	0	0		-37		0
0	1	-9	-35	0	0		0	-39	-22	0	-12	-6	-17	-25	0	1	-2	-3	-10	0	1	1	0	0	0		-27	-2	0	0	-32	-12	2	0	0		-21		0
0	1	-29	-20	-49	0		-48	-29	-48	0	-6	-12	2	-32	0	1	-24	-5	-10	0	-7	-24	0	-21	0		-35	1	0	0	-22	-12	-22	0	0		-18		0
0	1	-22	-34	-21	0		-49	-42	0	0	0	-19	-11	-2	0	-23	-14	-33	-11	0	1	-19	1	0	0		-29	-26	0	0	0	23	-11	-39	0		-44		0
0	1	-18	-21	-21	0		-50	0	-29	0	-32	0	-22	-22	0	-8	-7	-6	-11	0	-7	-31	-7	0	0		0	0	0	0	0	-10	-11	0	0		0		0
0	1	0	-21	-21	0		-29	-48	-10	0	-14	-11	-22	-22	0	-2	-73	-34	-11	0	1	-41	-14	0	0		-25	-2	0	0	-11	-22	-30	0	0		-9		0
0	-10	-7	-34	-7	0		1	-22	-27	0	-22	-13	-11	-22	0	1	-6	-6	-6	0	1	-21	1	0	0		-29	-14	0	0	-11	-26	-1	0	0		0		0
0	-1	-25	0	-9	0		-41	-49	-41	0	-11	-20	-22	-11	0	1	-32	0	0	0	0	-21	1	0	0		0	-1	0	0	-32	-12	-5	-2	0		-44		0
0	1	-21	-25	1	0		-27	0	-43	0	-5	-11	-7	-32	0	1	-43	-7	-6	0	-5	-21	1	-34	0		-31	0	0	0	0	-22	-11	0	0		-6		0
0	0	-18	-72	-25	0		0	-48	-42	0	-12	-20	-22	-22	0	-6	-9	-22	-12	0	0	-21	-5	0	0		-63	-8	0	0	-22	0	-50	0	0		-27		0
0	-19	-31	-7	-30	0		-49	-48	-49	0	-12	-12	-12	-11	0	-12	-37	-3	-3	0	1	-20	-1	0	0		-29	-49	0	0	-11	-11	-31	0	0		0		0
0	-21	-50	-20	-21	0		-27	-33	-31	0	-22	-11	-10	-11	0	-7	-3	-29	-7	0	1	-20	1	1	0		-29	-26	0	0	-11	-32	-11	0	0		-17		0
0	1	-19	-9	0	0		-24	-31	-25	0	-18	-12	-11	0	0	-4	-6	-8	-6	0	1	-19	-34	0	0		-23	0	0	0	-8	-22	-1	0	0		0		1
0	1	-21	-21	-21	0		-41	-27	-20	0	-11	-22	-11	-11	0	1	-10	-4	-44	0	1	-6	-6	-50	0		0	0	0	0	-11	-37	0	0	0		-10		0
0	1	-9	-29	14	0		-59	-27	-29	0	-1	-11	-22	-11	0	1	-8	-6	0	0	-9	-7	1	0	0		-49	0	0	0	1	-19	-8	0	0		0		0
0	1	0	-31	-16	0		-63	-28	-28	0	-11	-11	0	0	0	0	0	-15	0	0	2	-22	1	0	0		-35	-29	0	0	-10	0	-11	-11	0		0		0
0	-5	-21	-7	-19	0		-35	-60	-27	-1	3	-11	-8	-22	0	1	0	-3	-55	0	1	-41	1	-5	0		-48	-29	0	-1	-32	0	-2	0	0		-8		0
0	-21	-20	-5	-5	0		-48	-41	-29	0	-11	0	0	-2	0	-13	-8	-28	-43	0	1	-21	1	0	0		-30	-10	-24	0	0	-12	-11	0	0		1		0
0	1	-29	-20	-21	0		0	-49	0	0	-2	-73	-11	-2	0	-2	-1	0	-3	0	1	0	-5	1	0		0	-48	0	0	-4	-39	-8	0	0		0		0
0	1	-16	-25	1	0		-30	-41	-4	0	-6	-22	-12	-12	0	-3	-28	-3	-27	0	-2	-21	-14	0	0		-49	3	0	0	2	-11	-36	0	0		0		0
0	1	-7	-20	1	0		-20	-28	-42	0	-32	-18	-11	-11	0	1	0	-36	-46	0	0	-9	1	0	0		-4	-49	0	0	0	0	-2	0	0		-36		0
0	1	-54	0	-21	0		-15	0	1	0	0	-22	0	0	0	-13	-57	-44	-8	0	-7	-21	1	0	0		0	-8	0	0	-25	-22	2	0	0		-27		0
0	-21	-9	-21	1	0		-50	-50	-60	0	-11	-11	-11	-18	0	1	-10	-13	-17	0	1	0	1	0	0		-26	1	0	0	-22	0	-6	0	0		-3		0
0	1	0	-20	-20	0		-49	-45	-41	0	-10	-32	-22	-17	0	1	-5	-1	-3	0	1	-30		0	0		0	0	0	0	-11	0	44	0	0		-3		0
0	-12	1	-21	-48	0		-29	-38	0	0	-11	-11	-22	-22	0	2	0	-3	-37	0	1	-7		0	0		-49	-62	0	0	-11	-64	-21	0	0		-30		1
0	-34	-21	-41	0	0		0	-29	-28	0	-3	-11	-11	0	0	-2	-8	-8	-46	0	1	-21		1	0		-29	-17	0	0	-13	-11	-21	0	0		0		0
0	-21	-54	0	-20	0		-48	0	0	0	-12	-18	-11	-32	0	-11	-16	-3	-35	0	-7	-19		0	0		-29	-27	0	0	0	5	2	0	0		-37		0
0	1	-19	-48	-21	0		0	-23	-29	0	0	-11	-11	-2	0	-4	-8	0	-3	0	1	-37		-21	0		-29	1	0	0	-11	-54	-12	0	0		-36		0
0	-8	-21	-21	-11	0		-48	-22	0	0	-6	-13	-11	-11	0	1	-54	-30	-44	0	1	-21		0	0		-35	0	-2	0	-35	0	0	0	0		0		0
0	1	-2	-33	-23	0		-50	-23	-1	0	-12	-32	0	-12	0	-10	-13	-6	-10	0	-23	-41		0	0		0	0	0	0	0	-11	2	-11	0		-14		0
0	1	-21	-19	-20	0		0	-29	-31	0	-1	-11	-11	-4	0	-17	-17	-33	-44	0	1	-23		0	0		-29	-10	0	0	-11	-39	-12	-11	0		-27		0
0	-8	-20	-36	-39	0		-35	-63	-28	0	0	-1	0	-11	0	1	-6	-10	-4	0	1	-21		0	0		-29	0	0	0	-4	0	-11	0	0		-22		0
0	2	-23	-21	-41	0		-49	-16	-24	0	-11	-11	-11	-22	0	-13	-27	0	0	0	1	-21		0	0		0	-36	0	0	-11	-22	-9	0	0		0		0
0	1	-54	0	-21	0		-30	-29	-49	0	-12	0	-32	-11	0	1	-43	-10	-3	0	-16	-8		-33	0		-29	0	0	0	0	-11	0	0	0		0		0
0	-30	7	-6	1	0		-61	0	-20	0	-22	-11	-11	-6	0	1	-45	-8	-20	0	1	-21		0	0		-25	-48	-49	0	-10	-11	-15	0	0		0		0
0	-7	-19	-5	-21	0		-33	-40	-60	0	-11	-22	-12	-2	0	1	-13	-6	-37	0	1	-19		0	0		-22	-3	-2	0	-11	-32	-27	0	0		-3		0
0	1	-19	-59	-41	0		-31	25	-36	0	-13	-22	-46	0	0	1	-6	-3	-6	0	-21	-50		0	0		-22	-11	0	0	-11	-22	-15	0	0		0		-10
0	-20	-21	-19	-50	0		-25	-29	-31	0	0	0	-22	-12	0	1	-37	-6	-4	0	1	-21		0	0		-37	-47	0	0	1	-11	-2	0	0		0		0
0	1	0	-21	-21	0		-35	-48	-29	0	0	-12	-11	-11	0	-2	-19	-24	-44	0	1	-29		0	0		-41	1	0	0	2	-1	-25	0	0		0		0
0	-9	-34	-7	-21	0		-28	-29	-63	0	-22	-11	-11	-11	0	-3	-41	0	-16	0	1	-41		-40	0		-31	0	0	0	-5	0	0	-22	0		0		0
0	1	-21	-34	-41	0		-29	0	-9	0	0	-12	-32	-22	0	1	-6	-20	-13	0	-4	-7		0	0		-17	-49	0	0	-64	-22	-33	0	0		-11		0
0	-7	-21	0	1	0		-23	-12	-49	0	-2	-30	-22	-22	0	1	-3	-46	-37	0	1	0		0	0		-29	-23	0	0	-32	0	-11	0	0		-6		0
0	1	-33	-21	-19	0		-49	-28	-27	0	-23	-33	29	-22	0	-3	-6	19	0	0	1	0		0	0		-49	1	0	0	-11	-11	-14	0	0		0		0
0	1	-7	0	-21	0		0	-34	-20	0	-11	-14	-12	-22	0	1	-6	-10	-44	0	1	-23		0	0		-23	-48	0	0	-10	-11	-10	-11	0		-3		-3
0	1	0	-20	0	0		-23	-50	-35	0	-22	-22	-16	-39	0	1	-46	-46	-2	0	1	-9		0	0		0	1	0	0	-37	-32	-13	0	0		-16		-41
0	1	-21	-7	1	0		-40	-28	-68	0	-57	-11	-12	-2	0	0	-3	-40	-27	0	1	-66		0	0		0	-41	0	0	-11	-22	-14	0	0		1		0
0	-1	-21	-7	-9	0		-63	0	-50	0	2	2	0	-14	0	-4	-46	-3	-37	0	1	-7		-5	0		-17	0	0	0	-63	-11	-18	0	0		0		0
0	1	-7	-7	0	0		-27	-39	-14	0	0	-23	-12	-22	0	1	0	-46	-35	0	-23	-21		0	0		-25	0	0	0	-10	0	0	0	0		-27		0
0	-5	-35	-19	-33	0		-22	-18	-45	0	-22	-17	0	-10	0	1	0	5	-3	0	1	-34		0	0		-12	-23	-35	0	-22	-37	-12	0	0		-19		-3
0	-34	-20	-21	0	0		-37	-41	-32	0	-11	-22	-58	-5	0	1	-3	-37	-7	0	1	-21		0	0		0	-35	0	0	3	0	-34	0	0		-3		0
0	-23	-21	-35	0	0		0	-24	-26	0	-4	-22	-11	-22	0	1	0	-3	-3	0	-1	-21		0	0		0	0	0	0	0	-12	-9	0	0		-3		-3
0	1	-21	0	-19	0		-31	0	-28	0	-11	-22	-22	-22	0	2	-3	-37	-6	0	1	-37		0	0		-29	0	0	0	-11	0	-13	0	0		-44		0
0	1	-59	-41	-37	0		-25	0	-29	0	2	-12	-12	-18	0	-14	-10	0	-6	0	-31	-19		0	0		-28	1	0	0	2	0	0	0	0		-10		0
0	-25	0	0	-21	0		-63	-28	-42	0	-22	-12	-12	-17	0	-2	-6	-6	-8	0	1	0		0	0		0	-12	0	0	-35	-11	-11	0	0		-11		0
-1	-20	-7	0	1	0		-49	-49	0	0	-8	-11	-22	-41	0	1	0	-3	-9	0	0	0		0	0		-23	-12	0	0	-33	0	-21	0	0		0		0
0	-35	-19	-21	1	0		-47	-31	-41	0	-8	-12	-11	-12	0	1	-45	-8	-11	0	-7	1		1	0		-29	1	0	0	-11	0	-1	0	0		-46		0
0	1	-6	-45	-49	0		-26	-27	-14	0	-22	-22	0	-11	0	-1	-9	0	-12	0	1	-21		0	0		-26	-2	0	0	-34	0	-13	0	0		-44		0
0	1	-20	-19	-21	0		-50	-41	-24	0	-12	-12	-33	-22	0	-4	-44	-3	-28	0	-5	0		-21	0		0	-50	0	0	-10	-22	-4	0	0		-28		1
0	-22	1	-7	1	0		0	-29	-20	0	0	-22	-12	-11	0	1	-6	0	-8	0	1	-21		-21	0		-23	0	0	0	-14	-12	-11	0	0		-27		0
0	1	-19	-21	-33	0		-25	0	-11	0	-22	-11	-22	0	0	1	-3	0	1	0	1	-20		-21	0		-29	2	0	0	-11	0	0	0	0		-8		0
0	1	0	-30	-21	0		-27	-22	-41	0	-12	-17	-11	0	0	2	-21	-7	-37	0	1	-20		-29	0		0	-16	0	0	-12	-11	-21	0	0		-30		0
0	-9	-21	-7	-46	0		-37	-31	-22	0	-5	-32	-12	-3	0	-5	-24	-3	-36	0	-7	1		0	0		0	0	0	0	-3	-32	-2	0	0		-27		0
0	-9	-35	-40	-7	0		-29	-33	-32	0	-22	0	-32	-22	0	-2	-12	-10	-8	0	-25	-21		0	0		-22	1	0	0	-7	0	-3	0	0		0		0
0	1	-17	-45	-22	0		-25	-29	-26	0	-8	-11	-22	-32	0	-3	-3	-28	-3	0	-21	-41		0	0		0	-24	0	0	-22	-22	-6	0	0		-37		0
0	-8	-38	-21	0	0		-52	-33	-29	0	-32	-39	-11	-11	0	-6	-6	-6	-6	0	1	-21		0	0		-63	1	0	0	-1	-26	-11	0	0		-30		-9
0	0	-28	-7	-21	0		-23	-23	-20	0	-32	-18	-25	-12	0	-10	-6	-12	-46	0	1	-29		0	0		0	-24	0	0	-3	-22	0	0	0		-46		0
0	1	-49	-21	-34	0		-63	-40	-49	0	-11	0	0	0	0	-47	-3	-2	-8	0	1	0		0	0		0	2	0	0	-12	-32	-17	0	0		0		0
0	-29	-7	-7	1	0		-27	0	-19	0	-4	-17	-11	-32	0	-12	-46	-6	0	0	-21	-34		0	0		0	-34	0	0	-10	-11	-21	-22	0		-36		1
0	-22	1	-9	-20	0		-36	-41	-57	0	-12	-11	-21	-11	0	1	0	-3	-3	0	1	0		0	0		-35	0	0	0	-11	-11	-3	2	0		0		-10
0	0	-21	-9	-21	0		-29	-22	-29	0	-11	-73	0	43	0	-1	-44	-3	-11	0	-7	-21		0	0		-51	0	-3	0	1	0	-12	0	0		0		0
0	-47	-21	-7	-20	0		-49	-22	-29	0	-13	-22	0	-22	0	-7	-6	-6	-19	0	1	-21		0	0		-35	0	0	0	-39	0	-21	-11	0		-48		0
0	-19	0	-52	-21	0		-26	0	-36	0	-15	-7	-11	-11	0	-3	-42	-6	-32	0	1	-21		0	0		0	-20	0	0	-11	0	-11	0	0		-10		0
0	-19	0	-9	1	0		-35	-48	-35	0	0	-34	-12	-11	0	-13	-16	-6	-8	0	1	-35		1	0		-28	1	0	0	2	-34	-3	0	0		0		0
0	-7	-20	-21	1	0		-26	0	-30	0	-12	-22	-22	-22	0	1	0	-26	-10	0	1	-21		0	0		-49	0	0	0	0	-11	-11	0	0		-10		0
0	1	-33	0	-22	0		-37	-37	-25	0	-19	0	-11	-22	0	-16	-8	-3	-36	0	1	-49		-21	-1		0	1	-35	0	-1	-12	-22	0	0		-59		0
0	1	-7	-18	-50	0		2	-38	-15	0	-12	-32	-22	-11	0	-3	-6	0	-7	0	1	0		0	0		-48	-46	0	0	-22	-22	0	0	0		-3		0
0	-21	-46	-20	1	0		-15	-39	-24	0	-21	-22	-12	-73	0	1	-3	0	1	0	1	-20		0	0		-61	-47	0	0	-22	0	-32	0	0		-21		0
0	1	-20	-27	0	0		-47	-29	0	0	-22	-17	0	-22	0	1	-6	0	-8	0	1	-21		0	0		0	-53	0	0	-35	-22	-11	0	0		-36		0
0	-23	-19	-9	-49	0		-20	-29	-28	0	-12	-22	-22	-11	0	0	-21	-42	-6	0	1	1		0	0		-30	-6	0	0	-22	-11	-27	0	0		-37		0
0	-20	-21	0	1	0		-40	0	-42	0	0	-23	-52	-3	0	2	-8	-6	-7	0	-35	-21		0	0		-20	-20	0	0	-10	-12	-7	-32	0		-11		0
0	1	-24	-2	-47	0		0	-41	-35	0	-25	0	-11	0	0	2	-3	-10	-46	0	1	-37		-21	0		-29	-28	0	0	-32	-12	-11	0	0		-6		0
-1	1	-21	-21	-21	0		-29	-50	-29	0	-11	-12	0	-12	0	-9	-3	-75	-2	0	1	-21		0	0		-22		0	0	-2	-18	0	0	0		-46		0
0	-20	-7	-59	-30	0		-49	-49	-8	0	-8	6	-11	-11	0	1	-8	-10	-28	0	1	-19		0	0		0		0	0	-11	0	-32	0	0		-33		0
0	1	-23	-41	-8	0		-49	-29	1	0	-32	-22	-11	-22	0	1	-3	-6	-28	0	1	-19		0	0		0		0	0	-12	-12	-18	0	0		7		0
0	1	-9	-7	-23	0		-49	-35	-47	0	-22	-12	0	-3	0	-3	0	-8	-52	0	-17	-21		1	0		-37		0	0	-32	-10	-1	0	0		-8		0
0	1	-7	-7	-21	0		-47	-47	-41	0	-3	-39	-11	-22	0	-25	-3	-10	0	0	1	-23		0	0		-34		0	0	-22	-22	-8	0	0		43		0
0	-21	0	-5	1	0		-30	-50	-38	0	0	-22	-12	0	0	1	-6	-28	-46	0	1	-20		0	0		-28		0	0	-48	-34	-22	0	0		0		0
0	1	-35	-38	-19	0		-50	0	0	0	-1	0	-11	-22	0	1	-3	-17	-6	0	1	-21		0	0		-23		0	0	-23	-22	-23	0	0		-3		0
0	1	-19	-21	-22	0		-26	0	-35	0	0	-22	-14	-12	0	-7	4	0	-17	0	1	-29		-21	0		-20		0	0	-22	-5	-25	0	0		0		0
0	-4	1	-17	-28	0		0	-37	-30	0	-12	-12	-18	-2	0	1	-10	-10	-13	0	1	-20		0	0		-31		0	0	-10	-24	0	1	0		0		0
0	-7	-21	0	-9	0		-41	-41	-28	0	-2	-11	-35	0	0	-17	-17	-6	-8	0	0	-33		0	0		0		0	0	-22	-11	-1	0	0		-3		0
0	1	1	-20	-29	0		-63	-49	0	0	-11	-22	-22	-39	0	-8	-6	0	-4	0	1	-23		1	0		-32		-1	0	-11	-22	3	0	0		-27		0
0	1	-41	-47	1	0		-29	0	-23	0	-11	-4	-12	-11	0	-16	-9	-3	0	0	1	0		1	0		-23		0	0	-32	-12	-25	0	0		-28		0
0	1	0	-9	1	0		-29	-28	-49	0	-21	-11	-12	-23	0	-12	-26	-8	-21	0	-10	-29		0	0		-20		0	0	-45	-10	-37	0	0		0		-6
0	0	-49	-21	-7	0		-50	-47	-35	0	-32	-22	-12	-10	0	-2	-37	-3	0	0	0	0		0	0		0		-41	0	-12	0	-17	0	0		0		0
0	1	-21	-10	-21	0		-41	-49	-47	0	-1	-11	-10	-12	0	1	-3	-3	-44	0	-30	-21		0	0		0		0	0	-32	0	-11	0	0		-25		0
0	1	0	-9	-16	0		1	-25	1	0	-15	-11	-22	-29	0	-3	0	-3	-28	0	-6	-18		0	0		0		0	0	-17	-25	-22	-2	0		0		0
0	1	-54	-45	-21	0		-24	0	-49	0	-6	-54	-11	-6	0	-10	-10	-5	-12	0	1	-35		0	0		-49		0	0	-22	0	-2	0	0		0		0
0	1	-54	-45	-21	0		-33	-48	1	0	-1	-22	-22	-18	0	-9	-30	-17	-10	0	-18	-1		-21	0		0		0	0	-33	-12	-11	0	0		-46		0
0	-5	-19	-45	-50	0		0	-23	-14	0	-7	-22	-32	-32	0	1	-36	-3	-41	0	1	-23		1	0		-31		0	0	-17	-11	0	0	0		0		0
0	1	-33	-7	-25	0		-27	-25	-58	0	-11	-22	-11	-22	0	-8	-6	-21	-28	0	1	1		0	0		-29		0	0	-26	-11	-11	0	0		0		0
0	1	-21	-34	-29	0		-22	-29	-49	0	-2	2	-11	-24	0	2	-45	-6	0	0	1	-7		0	0		-31		0	0	-11	-22	-26	0	0		-6		0
0	1	-19	0	-6	0		0	-29	-49	0	-11	-12	-11	-30	0	1	-36	-3	-37	0	1	0		1	0		-23		-49	0	0	-12	-11	0	0		0		0
0	1	-21	-20	1	0		-49	-29	-20	0	-12	-13	-22	0	0	-2	-6	-3	-30	0	1	-5		0	0		-49		0	0	-17	-22	-52	0	0		0		0
0	-5	-41	-19	-20	0		-49	-37	-31	0	-44	-12	-11	-2	0	-3	-11	-3	-46	0	1	-21		1	0		-22		0	0	-11	0	0	0	0		0		0
0	1	-21	-21	-27	0		-25	-48	1	0	-32	-22	-11	-2	0	-7	-46	-10	-6	0	-21	0		0	0		-36		0	0	2	-22	-12	0	0		0		0
0	-29	-29	-19	-7	0		0	0	-22	0	-22	-12	0	-2	0	1	-3	0	-27	0	-22	-26		0	0		-28		0	0	1	0	0	0	0		-46		0
0	1	-19	-9	-21	0		-49	-49	-16	0	-11	-11	-11	0	0	-2	-8	-8	-11	0	-38	-21		-21	0		-20		0	0	-39	-12	-22	0	0		-29		0
0	1	-21	-33	-7	0		-28	-39	-48	0	-22	-11	-22	-22	0	1	-13	-44	-33	0	1	-50		0	0		-29		0	0	2	-11	-18	0	0		0		-3
0	1	-21	-21	-21	0		-49	0	-31	0	-2	-18	-11	-36	0	1	-3	-27	-11	0	-21	-21		0	0		0		0	0	-32	-22	-2	0	0		-21		0
0	-1	0	-9	-34	0		-23	-29		0	-12	-22	-11	-18	0	-47	0	0	-6	0	1	0		0	0		-29		0	0	-12	-11	-5	-11	0		0		0
0	-5	-8	-9	1	0		-49	-31		0	-11	-11	-11	-11	0	-2	0	-34	0	0	1	-2		0	0		-22		0	0	-22	-12	1	0	0		-3		0
0	-21	-11	-21	-19	0		-31	-22		0	-11	-5	-12	-12	0	-7	-3	33	0	0	1	-21		0	0		-29		0	0	-22	-32	-21	0	0		-6		0
0		-21	-21	-21	0			-20		0	3	-15	-5	-12	0	1	1	-1	-28	0	-33	-21		0	0		-49		0	0	-23	-39	-11	0	0		-17		0
0		-49	0	-19	0			-28		0	-11	0	-11	-11	0	1	-3	-34	-6	0	-2	0		-14	0		-22		-3	0	-11	-12	-1	0	0		0		0
0		-20	-45	-8	0			0		0	-24	-12	0	-12	0	-2	-42	0	-6	0	-21	0		0	0		-28		0	0	-11	-27	-43	0	0		-27		0
0		-33	-21	-19	0			-29		0	5	-11	-12	-11	0	-3	-3	0	2	0	1	-8		0	0		-31		0	0	-5	-22	-18	0	0		-46		0
0			-21	1	0			-22		0	0	-12	-32	-32	0	-3	-36	-3	-28	0	1	-21		0	0		0		1	0	0	-11	-22	0	0		0		0
0			-21	1	0			0		0	-23	-18	0	-11	0	1		-46	-3	0	-5	0		0	0		0		0	0	-12	-11	0	0	0		-17		0
0			-34	0	0			-50		0	-33	-11	-11	-12	0	-3		-22	-10	0	1	-34		0	0		-47		0	0	-10	0	0	0	0		0		0
0			-21	-35	0			-48		0	-11	-12	-11	-11	0	1		-1	-17	0	1	-4		0	0		-26		0	0	-11	0	-20	0	0		-27		0
0			-21	-21	0			-29		0	-7	-12	-39	-12	0	-16		0	-13	0	-37	-21		0	0		-49		0	0	-22	0	-11	0	0		-3		0
0			-8	0	0			0		0	-48	-12	0	-11	0	1		-10	-4	0	-36	-29		0	0		-35		0	0	-10	-11	0	0	0		-5		0
0			-29	-41	0			-22		0	-14	-22	-11	-11	0	-5		-3	-8	0	1	0		0	0		2		0	0	-11	-12	3	0	0		-3		0
0			0	1	0			-39		0	-29	-32	0	-32	0	1		2	-37	0	3	0		0	0		0		0	0	2	-22	3	0	0		-6		0
0			-21	-47	0			-52		0	-32	-10	-11	0	0	1		-28	-6	0	1	-49		0	0		-28		0	0	-32	-10	0	0	0		0		0
0			-21	-20	0			-11		0	-22	-64	0	-22	0	1		-15	-11	0	1	-35		-21	0		0		0	0	-12	-32	-11	0	0		-3		0
0			-21	-47	0			-48		0	-10	-11	-11	-2	0	1		-6	-2	0	1	-16		0	0		-27		0	0	-11	-22	-38	0	0		-3		0
0			-7	-21	0			-2		0	-32	-22	-32	0	0	1		0	0	0	-4	0		0	0		-27		0	0	-5	-11	-2	0	0		-28		0
0			-21	-19	0			-49		0	-32	-22	-11	-11	0	1		-1	-28	0	-1	-41		0	0		-31		0	0	-11	-3	0	0	0		-28		0
0			-47	-28	0			0		0	1	-12	-22	-39	0	-31		-3	-6	0	0	-21		0	0		-47		0	0	-12	-12	0	0	0		0		0
0			-20	0	0			-63		0	-22	-11	-11	-11	0	-9		0	-28	0	1	-19		0	0		-41		0	0	-6	-32	0	0	0		-27		0
0			-21	-14	0			-29		0	0	-59	-12	-11	0	-3		-3	-28	0	1	-20		0	0		-29		-28	0	-32	-18	-22	0	0		0		0
0			-21	1	0			-45		0	-6	-11	-12	-11	0	1		-10	-6	0	-8	-20		0	0		-50		0	0	-11	-11	-10	0	0		0		0
0			-4	-45	0			-28		0	-24	-22	-22	-11	0	-7		-6	0	0	1	-25		0	0		-38		-16	0	0	0	-7	0	0		-46		0
0			-21	0	0			0		0	-11	-30	-39	-11	0	-7		-46	-6	0	1	-23		0	0		0		0	0	-9	-11	0	-2	0		-28		0
0			-9	1	0			-34		0	-22	-7	-12	-22	0	-11		-55	-10	0	1	-21		0	0		-35		0	0	-22	-11	-14	-22	0		-1		0
0			-6	-49	0			-48		0	-22	-22	-37	-11	0	-6		-2	-7	0	1	-19		0	0		0		0	0	-11	0	-41	0	0		-14		0
0			-6	-21	0			-28		0	-11	-11	-9	-2	0	-3		0	1	0	1	1		1	0		-22		0	0	0	-10	2	-2	0		-10		0
0			-9	-21	0			0		0	-22	-32	0	0	0	-2		-6	-12	0	-10	-21		0	0		-63		0	0	-11	9	-11	0	0		0		0
0			-21	0	0			-22		0	-22	-11	-11	-22	0	-8		-45	-28	0	1	-19		0	0		2		0	0	-17	-32	-11	0	0		0		0
0			-32	-20	0			0		0	-11	-39	-54	-22	0	-2		-28	-46	0	-35	-37		1	0		-35		-74	0	-11	-22	-32	-2	0		-28		0
0			-27	-21	0			-15		-1	0	-11	-32	-22	0	1		-6	0	0	1	0		-21	0		0		0	-1	-12	-32	0	0	0		-17		0
0			-41	-29	0			-29		0	-19	-32	0	0	0	1		0	-37	0	1	-31		0	0		-29		0	0	1	0	-4	-1	0		0		0
0			-25	-7	0			-2		0	-19	-11	-11	-11	0	1		0	-2	0	1	-40		1	0		0		0	0	-29	0	1	0	0		-10		-6
0			0	-34	0			0		0	0	-11	-11	-37	0	-36		0	-8	0	1	0		0	0		0		-50	0	-12	-12	-40	0	0		-1		0
0			0	-7	0			-35		0	-18	-10	-11	-12	0	-3		-4	0	0	1	-19		-21	0		-26		0	0	0	-10	-3	0	0		0		-2
0			-22	1	0			-29		0	-11	-11	-26	-22	0	-26		-9	-21	0	1	0		-22	0		-22		0	0	1	0	-13	0	0		-3		0
0			-9	-19	0			-20		0	-32	-11	-22	-10	0	-2		-6	-6	0	1	-59		0	0		-30		-41	0	-2	0	-11	0	0		-3		0
0			0	-5	0			-35		0	-1	-22	-10	-22	0	2		-3	-11	0	-1	-21		0	0		-48		0	0	-11	-11	2	0	0		-46		0
0			-7	-31	0			-15		0	-11	-11	0	-2	0	-3		0	-28	0	-7	0		1	0		-29		0	0	-13	-4	-13	0	0		-37		0
0			-20	-7	0			-28		0	-11	-11	-11	-11	0	1		0	-3	0	1	-20		1	0		-29		0	0	-3	-22	-12	0	0		-6		0
0			-21	-8	0			-29		0	-11	-24	-22	-33	0	2		-3	-17	0	1	-7		0	0		-23		0	0	-14	0	1	0	0		0		0
0			-20	-34	0			-25		0	1	-18	-12	-22	0	1		0	-27	0	1	-9		0	0		0		-41	0	-30	-14	-32	0	0		-46		0
0			-21	1	0			-6		0	-11	-22	-11	-11	0	-1		-3	-10	0	1	-9		0	0		-40		0	0	-11	0	0	0	0		0		0
0			-21	-7	0			-28		0	-10	-11	0	-36	0	-4		-28	-6	0	1	-9		0	0		-49		2	0	-9	-38	-11	0	0		0		0
0			-33	-7	0			-31		0	1	-18	-38	-11	0	-13		4	-3	0	1	-21		0	0		-21		0	0	2	-22	-10	-14	0		-70		0
0			-31	-34	0			-30		0	0	-22	-22	-22	0	1		-3	-10	0	-1	-19		0	0		-22		-22	0	-3	-11	-11	0	0		0		0
0			0	-9	0			-49		0	-32	0	-22	-11	0	1		-6	-28	0	1	-49		0	0		-35		0	0	-11	0	-32	0	0		1		0
0			-13	-7	0			2		0	-32	-11	-22	-22	0	1		-3	-44	0	1	-21		0	0		-29		0	0	-22	0	-16	0	0		0		0
0			-8	-19	0			-29		0	-37	-10	-25	-22	0	0		-3	-10	0	1	-21		-13	0		-29		0	0	-2	-39	1	0	0		-3		0
0			-21	-7	0			-28		0	-5	-11	-32	-11	0	-2		-3	-10	0	-7	-20		15	0		0		2	0	-12	0	19	0	0		-37		0
0			0	-7	0			-23		0	0	-32	-11	-22	0	-26		-37	0	0	1	-20		-21	0		-29		0	0	2	0	-16	-11	0		-29		0
0			-21	-19	0			-25		0	-22	0	-10	-18	0	-1		-46	-37	0	1	0		0	0		-29		0	0	-28	-11	-30	0	0		-13		0
0			-1	-21	0			0		0	-11	-22	-11	0	0	0		-18	-50	0	1	-29		0	0		-25		0	0	-22	-11	-18	0	0		-6		-37
0			-38	-8	0			-48		0	0	-10	0	-39	0	-38		-24	-44	0	-21	-20		0	0		-31		0	0	-12	-19	-11	0	0		-44		0
0			-18	-21	0			-28		0	-12	-22	-38	-12	0	-9		-3	-24	0	-1	-22		-21	0		-26		0	0	-15	-32	-11	0	0		-1		0
0			-20	1	0			-29		0	-11	-11	-11	-22	0	-22		-21	-8	0	-59	1		0	0		-49		0	0	-11	-11	-14	0	0				0
0			-11	-21	0			-63		0	1	-22	-32	-22	0	-10		0	-8	0	-7	-25		0	0		0		0	0	-32	-32	1	0	0				0
0			-9	-37	0			-14		0	0	-11	-18	-11	0	-3		0	-8	0	1	0		0	0		-29		0	0	-11	-22	-2	0	0				0
0			-8	-28	0			-35		0	-32	-22	-22	0	0	-2		-6	-10	0	-7	0		0	0		0		0	0	-8	-12	-30	0	0				0
0			-19	-9	0			-28		0	-5	-32	-22	-16	0	1		-6	-37	0	1	-20		0	0		0		0	0	-22	0	-13	0	0				0
0			-45	-21	0			-49		0	-41	-32	-32	-10	0	-9		-6	-24	0	-3	-21		1	0		0		0	0	0	-12	-12	0	0				0
0			-19	-20	0			-29		0	0	0	-10	-11	0	-1		-3	-8	0	1	-2		0	0		-49		1	0	-11	-12	0	0	0				0
0			-19	-23	0			-20		0	0	-39	-11	-12	0	-8		0	-10	0	1	-19		0	0		-22		0	0	-2	-11	-22	0	0				0
0			-8	-20	0			-30		0	-12	-11	-31	-39	0	1		0	-46	0	1	-28		0	0		-63		0	0	-3	-12	-11	0	0				0
0			-7	-21	0			-28		0	-34	0	-22	3	0	1		-3	-11	0	1	0		0	0		-29		0	0	-6	-3	-11	0	0				0
0			-7	1	0			-31		0	-9	0	-22	-22	0	-3		-3	-10	0	-6	-19		0	0		0		0	0	-18	0	-60	0	0				0
0			-59	-21	0			0		0	-10	0	-32	-22	0	-12		-10	-14	0	-35	-20		0	0		-63		0	0	-2	-22	-18	0	0				0
0			-9	-21	0			0		0	-11	-19	-22	-22	0	-5		-9	-13	0	1	1		0	0		-30		0	0	-6	0	2	0	0				0
0			0	-50	0			-26		0	0	-11	-22	-11	0	1		-5	-37	0	0	-19		0	0		-33		-1	0	-12	-64	0	-32	0				0
0			0	1	0			-29		0	-11	-46	0	-39	0	-9		-37	-28	0	0	-19		-30	0		-51		0	0	-17	-12	2	0	0				0
0			-5	-9	0			-49		0	-5	0	-39	-11	0	-3		-3	-10	0	1	0		0	0		-29		0	0	26	0	-11	0	0				0
0			-17	-23	0			0		0	-11	0	-22	-2	0	-4		-44	-46	0		-21		0	0		-15		0	0	-12	-12	-2	0	0				0
0			-45	-8	0			-32		0	-39	-19	-24	-12	0	-2		-27	-6	0		-31		1	0		-29		0	0	-22	-22	-1	0	0				0
0			-21	-7	0			0		0	-14	-11	-12	-4	0	-26		-3	-49	0		-21		0	0		-30		-49	0	-32	-15	2	0	0				0
0			0	-22	0			-29		0	-12	-22	-11	-11	0	0		0	-24	0		-7		0	0		-26		0	0	0	0	-11	-22	0				0
0			-27	-37	0			0		0	-64	-11	-11	0	0	1		-10	-10	0		-23		0	0		-49		0	0	-17	-11	-16	0	0				0
0			-59	1	0			-35		0	-8	-22	0	-12	0	0		-13	-3	0		-24		1	0		-29		0	0	0	0	-11	0	0				0
0			-7	-20	0			0		0	-11	-12	-17	-11	0	2		-3	-37	0		-19		0	0		-31		0	0	-22	-11	0	0	0				0
0			-9	-21	0			0		0	-32	-11	-12	-54	0	-3			-1	0		-41		1	0		-28		-60	0	-5	-11	0	0	0				-10
0			0	-17	0			-29		0	-22	-12	-11	-22	0	-7			-3	0		-10		0	0		-36		0	0	-22	-12	-24	0	0				0
0			-5	-19	0			-28		0	-2	0	-38	-11	0	-2			-3	0		-21		0	0		0		0	0	-11	-10	0	0	0				0
0			-23	-29	0			-39		0	-12	-5	-11	-11	0	-21			-6	0		-20		0	0		0		0	0	0	-11	0	0	0				0
0			-19	-21	0			-22		0	-22	-11	-10	-12	0	1			-21	0		-19		0	0		-63		0	0	-32	-32	-12	0	0				0
0			-35	-50	0			-41		0	-5	-12	-11	-2	0	-8			-3	0		-23		0	0		-49		0	0	-11	-10	2	0	0				0
0			-50	-22	0			-20		0	-22	-22	-11	-24	0	0			-36	0		0		0	0		0		0	0	-11	-12	-27	-2	0				0
0			-21	-17	0			-26		0	-1	-11	-39	-22	0	-5			-9	0		0		0	0		-49		0	0	0	-4	-12	0	0				0
0			-21	-20	0			-28		0	-6	-22	-34	-39	0	1			-29	0		0		0	0		-26		0	0	-11	-12	0	0	0				0
0			0	-21	0			-50		0	-16	-11	-23	-1	0	-3			-3	0		-7		0	0		-41		0	0	3	-22	0	0	0				0
0			-21	-47	0			-45		0	-22	0	-11	-11	0	-13			-28	0		-21		-9	0		-26		0	0	-10	-25	-9	0	0				0
0			-20	-19	0			-49		0	-23	-11	0	-2	0	1			-28	0		-19		0	0		-29		0	0	-32	-11	-2	0	0				0
0			-29	0	0			0		0	0	-16	-11	-2	0	1			-4	0		-7		0	0		0		-1	0	-32	-2	-11	0	0				0
0			-21	-12	0			0		0	0	-12	-11	-11	0	-13			-3	0		-21		0	0		-29		-24	0	-22	0	-58	0	0				0
0			0	-9	0			-48		0	-23	-12	-22	-18	0	2			-44	0		-23		-31	0		0		0	0	-11	0	-24	0	0				0
0			-9	0	0			-35		0	-16	0	0	0	0	-12			-33	0		-49		0	0		-38		0	0	-11	-11	-11	0	0				0
0			-42	-35	0			-29		0	-12	-11	-32	-11	0	1			-15	0		-35		0	0		-46		0	0	-12	-22	-13	0	0				0
0			-8	-37	0			-60		0	-22	-22	-22	-11	0	-2			-37	0		-7		0	0		-48		0	0	-12	-32	-31	0	0				0
0			-8	1	0			-29		0	2	-22	-10	-11	0	-19			19	0		-29		0	0		-29		0	0	0	-11	-9	0	0				0
0			0	-20	0			-30		0	-36	-11	-12	0	0	-8			-3	0		-21		0	0		-1		0	0	-3	-22	-41	0	0				0
0			-21	1	0			-27		0	-11	-22	-22	-11	0	-5			-17	0		-23		0	0		0		0	0	-12	-10	-15	0	0				0
0			-25	-21	0			-29		0	-12	-22	-22	7	0	-4			-9	0		-9		0	0		-23		0	0	-11	0	0	0	0				0
0			-7	-23	0			-25		0	-24	0	-15	-36	0	-5			-6	0		-9		0	0		-23		2	0	-18	-11	-16	0	0				0
0			-21	-8	0			0		0	-11	-11	-32	-34	0	-12			-3	0		-8		1	0		-23		0	0	-12	-22	-11	0	0				0
0			-35	-21	0			-43		0	-41	-37	-12	-11	0	1			-13	0		-41		0	0		-31		0	0	-11	-17	0	0	0				0
0			-19	-7	0			-35		0	-11	-4	-22	-12	0	1			0	0		-21		0	0		-23		0	0	-2	-22	-22	0	0				0
0			0	-35	0			-49		0	-11	-22	-12	-12	0	-3			0	0		0		1	0		1		0	0	0	-48	0	0	0				0
0			-47	-21	0			-29		0	-1	-22	0	-12	0	-3			-44	0		0		0	0		-60		0	0	-12	-39	-6	0	0				0
0			-21	-9	0			-27		0	-32	0	-12	-52	0	-2			-3	0		0		0	0		-49		0	0	-11	-32	0	-32	0				0
0			5	-11	0			0		0	-12	-39	-12	-33	0	-41			0	0		-21		0	0		-48		0	0	0	-22	-18	0	0				0
0			-21	0	0			-27		0	-11	-11	0	-11	0	-7			-37	0		-7		0	0		-29		0	0	-38	-11	-1	0	0				0
0			-20	-21	0			-41		0	-11	-18	0	-11	0	1			-14	0		-7		0	0		-43		0	0	0	-22	-11	-5	0				0
0			-59	1	0			-23		0	1	-32	12	-12	0	-2			-3	0		0		0	0		-17		0	0	-22	-11	1	0	0				0
0			-9	1	0			-48		0	-22	-23	0	-3	0	-3			-54	0		-19		0	0		-48		0	0	-11	-22	-2	0	0				0
0			-35	1	0			-25		0	0	-22	-58	-11	0	-36			0	0		-23		0	0		-23		0	0	0	0	-6	0	0				0
0			-21	-21	0			-29		0	-11	-11	-22	-22	0	-8			-3	0		0		0	0		-21		0	0	0	-22	-22	0	0				0
0			-21	1	0			-28		0	-4	-12	-11	0	0	-1			-3	0		0		0	0		-23		-29	0	-11	-11	-2	0	0				0
0			-8	-20	0			-29		0	-11	-32	-12	-22	0	-2			-28	0		4		-6	0		-31		0	0	-4	-24	0	0	0				0
0			-25	-27	0			-49		0	-11	-22	-22	-18	0	-1			-3	0		-23		0	0		-30		0	0	-12	-12	-5	0	0				0
0			-20	1	0			0		0	-12	-22	-11	-22	0	-5			-21	0		-21		0	0		-25		0	0	-11	-11	-21	0	0				0
0			-20	-35	0			-35		0	-12	-12	-45	-12	0	1			-21	0		-23		1	0		-28		0	0	-12	-31	46	0	0				0
0			-21	-41	0			-22		0	-30	-11	-22	-11	0	-10			-3	0		-7		-7	0		0		0	0	-22	-18	3	0	0				0
0			-23	-21	0			0		0	-22	-12	-22	-22	0	-2			-12	0		-23		0	0		-29		0	0	-19	-22	-26	0	0				0
0			-35	-21	0			-49		0	1	-11	0	-39	0	1			-12	0		-27		0	0		-47		0	0	-11	-41	0	-11	0				0
0			-35	-33	0			-29		0	-22	-11	-22	-32	0	-4			-3	0		-21		0	0		-41		0	0	-13	0	-34	0	0				0
0			-7	1	0			-48		0	0	0	-11	-2	0	1			0	0		0		0	0		-26		0	0	-18	-12	-20	0	0				0
0			-20	1	0			-26		0	2	0	0	-22	0	-3			-27	0		-20		0	0		0		0	0	-3	-32	-22	0	0				0
0			-6	-14	0			-49		0	0	-37	-22	-4	0	2			-21	0		0		0	0		-29		0	0	-32	-32	-30	0	0				0
0			-19	0	0			-29		0	-23	-12	-22	-17	0	2			-13	0		-35		0	0		0		0	0	-14	-42	0	0	0				0
0			-7	-56	0			-23		0	4	-22	0	-22	0	-3			-46	0		-7		-6	0		-28		0	0	-3	0	-32	2	0				0
0			-9	0	0			-27		0	-25	-12	-11	-32	0	-3			-18	0		0		0	0		-29		0	0	-17	-22	0	0	0				0
0			-21	-20	0			-49		0	-11	-12	-22	-35	0	-7			-1	0		-21		0	0		-34		0	0	-11	-22	-3	0	0				0
0			-20	-25	0			-29		0	-11	0	-10	-11	0	-32			-6	0		-29		0	0		-29		0	0	-46	-11	-11	0	0				0
0			-21	-20	0			-63		0	-19	-11	-22	-32	0	-26			-6	0		-22		0	0		0		0	0	-10	0	-1	0	0				0
0			0	-34	0			-29		0	-11	-12	-11	0	0	-3			-3	0		-21		1	0		-28		-49	0	-32	-11	-13	-2	0				0
0			-19	1	0			-28		0	-32	-12	-11	-12	0	1			0	0		1		0	0		-28		0	0	1	0	-22	0	0				0
0			0	-21	0			-29		0	-17	-22	-11	-20	0	-46			-4	0		1		-37	0		0		0	0	-3	-11	0	-3	0				0
0			-21	1	0			-29		0	-27	-38	-22	-22	0	1			-18	0		-21		0	0		0		0	0	-14	-27	-11	0	0				1
0			-20	1	0			-41		0	-13	-22	-11	-11	0	1			-3	0		-21		0	0		-29		0	0	-13	0	-46	0	0				0
0			-24	-9	0			-50		0	-31	-21	-16	-42	0	-21			-28	0		-19		-21	0		-47		0	0	-11	-12	-23	0	0				0
0			-21	-21	0			-40		0	-11	-34	-11	-11	0	-1			-10	0		0		-33	0		-22		0	0	0	-22	-17	0	0				0
0			0	-7	0			-49		0	-22	-22	-32	-2	0	-46			-50	0		-19		-9	0		0		0	0	-11	-32	-38	-3	0				0
0			-18	0	0			-63		0	1	-11	-7	-2	0	1			-11	0		-21		0	0		-29		0	0	3	-30	-50	0	0				0
0			-6	-9	0			-48		0	-12	-22	0	-3	0	-3			-3	0		-16		-21	0		-74		0	0	-22	-17	-12	0	0				0
0			0	-20	0			0		0	-8	0	0	-2	0	-2			-37	0		-8		0	0		-35		0	0	-11	-12	-22	0	0				0
0			-19	0	0			0		0	-8	0	-11	-11	0	-2			-6	0		-21		0	0		-49		0	0	0	-12	0	-11	0				0
0			-21	1	0			-40		0	0	-22	0	-11	0	-7			-17	0		-7		0	0		-21		0	0	-11	-38	-5	0	0				0
0			0	0	0			-21		0	-10	-11	-3	-17	0	1			-3	0		-9		0	0		-35		-41	0	0	-11	2	0	0				0
0			-21	-15	0			-48		0	-34	0	-10	-11	0	-29			-9	0		-41		0	0		0		0	0	-26	-11	-11	0	0				0
0			-21	-47	0			-30		0	0	-22	-11	-12	0	-4			-12	0		-7		0	0		0		0	0	4	-3	0	0	0				0
0			-31	1	0			0		0	-14	0	-22	-64	0	-2			-9	0		-7		0	0		-28		0	0	-12	-32	-15	0	0				0
0			-21	-19	0			-22		0	-1	-11	-12	-73	0	-22			0	0		-19		1	0		-26		0	0	2	-22	-33	0	0				0
0			-50	-49	0			-50		0	-10	-12	-22	-11	0	-25			-10	0		-33		0	0		-35		0	0	-21	-32	-7	2	0				0
0			-21	-9	0			-29		0	-8	-22	-30	-11	0	1			-5	0		-9		0	0		-28		0	0	-22	-52	-11	2	0				0
0			-59	-40	0			-35		0	-21	-11	-3	-2	0	1			-6	0		-21		0	0		-41		0	0	-22	-39	-11	0	0				0
0			-21	-19	0			0		0	-6	-22	-39	-2	0	-3			-32	0		0		-21	0		-17		0	0	2	0	-6	0	0				0
0			-9	-15	0			0		0	-11	-11	-10	-11	0	1			-55	0		-19		0	0		-30		0	0	-11	0	-31	0	0				0
0			-20	-28	0			-42		0	-35	-20	-11	-32	0	1			-3	0		-27		-19	0		-63		0	0	-10	-11	-35	0	0				0
0			-20	1	0			-49		0	0	-12	-11	0	0	1			-22	0		-20		1	0		0		0	0	-10	0	-1	-1	0				0
0			0	2	0			-20		0	-22	-22	-22	-10	0	1			-5	0		-21		1	0		-33		0	0	-11	-22	0	0	0				0
0			-21	-34	0			-35		0	0	-12	-10	0	0	1			-3	0		-21		-21	0		-23		0	0	0	-12	-11	0	0				0
0			-45	-21	0			-20		0	-12	-32	-13	-34	0	1			-3	0		-21		0	0		0		0	0	-11	-4	-2	-11	0				0
0			-7	1	0			-48		0	-1	-11	-12	-11	0	1			-21	0		0		0	0		-39		0	0	-11	-22	-1	0	0				0
0			-7	-23	0			-47		0	-11	-11	-11	-22	0	1			1	0		-21		0	0		-27		0	0	-11	-11	-10	-14	0				0
0			-21	1	0			-30		0	-11	-22	0	18	0	-10			-9	0		0		0	0		0		0	0	-13	-12	-14	0	0				0
0			-21	-7	0			-29		0	-32	-22	-22	-32	0	-5			-6	0		-21		0	0		-22		0	0	-39	0	-7	0	0				0
0			-20	-37	0			0		0	-22	-39	-11	0	0	0			-3	0		-21		-33	0		-15		0	0	-32	-17	-11	0	0				0
0			-21	0	0			-48		0	-32	-12	-12	-11	0	0			-9	0		-7		1	0		-29		0	0	-11	-33	-12	0	0				0
0			-20	-49	0			-49		0	-2	-32	0	0	0	1			-16	0		-27		-23	0		0		0	0	4	-11	-34	0	0				0
0			-41	-21	0			-48		0	-11	-22	-38	0	0	-3			-3	0		-7		0	0		-26		0	0	-9	-12	-26	0	0				0
0			-22	-8	0			-30		0	0	-24	-33	-2	0	-6			-14	0		0		-19	0		-28		0	0	-73	0	6	0	0				0
0			-46	-25	0			-49		0	-12	-11	-17	0	0	2			-46	0		0		0	0		0		0	0	-11	-39	-10	0	0				0
0			-20	-21	0			-49		0	-11	-12	-11	-22	0	-2			-46	0		-21		0	0		-35		0	0	-11	0	-9	0	0				0
0			-24	-40	0			1		0	-34	-4	-11	-2	0	1			-12	0		-9		-20	0		0		0	0	-22	-11	0	0	0				0
0			-35	-28	0			-22		0	-22	-39	-11	-2	0	-1			-10	0		-21		0	0		-29		-41	0	0	-33	2	0	0				0
0			-21	-43	0			0		0	-1	-11	-22	0	0	1			1	0		-29		0	0		-28		0	0	-13	-22	-1	0	0				0
0			0	-25	0			-62		0	-2	-11	-11	-21	0	0			0	0		-21		-21	0		-26		0	0	-38	-22	0	0	0				0
0			0	-19	0			-28		0	-32	0	-22	-18	0	-9			-13	0		-21		0	0		-29		0	0	-22	-22	-3	0	0				0
0			-19	-21	0			-60		0	-11	-11	-11	-2	0	1			-12	0		-19		15	0				0	0	-12	0	-2	-32	0				0
0			-35	-35	0			-35		0	-22	0	-11	-32	0	-2			-3	0		-20		-21	0				0	0	2	-11	-11	0	0				0
0			0	0	0			-26		0	-32	-40	-11	0	0	-2			0	0		0		0	0				0	0	-32	-19	-3	0	0				0
0			-3	-19	0			0		-1	-11	-22	-11	-17	0	-3			-8	0		0		1	0				0	-1	-22	-11	-11	0	0				0
0			0	-19	0			0		0	-11	-22	-22	-10	0	-3			-46	0		-23		-21	0				0	0	-32	-39	0	0	0				0
0			-7	-49	0			-23		0	-11	-22	-39	-52	0	1			-44	0		-7		1	0				0	0	0	-22	-1	0	0				0
0			0	-20	0			-29		0	-10	-11	-22	-22	0	-12			-6	0		-31		0	0				0	0	0	0	-5	-12	0				0
0			-19	0	0			-27		0	-22	-12	-11	-7	0	0			0	0		0		0	0				0	0	-22	-22	-21	0	0				0
0			-9	-29	0			-22		0	-11	-11	30	-39	0	1			-40	0		0		0	0				0	0	-39	0	-11	0	0				0
0			-31	-35	0			-41		0	-32	0	0	-22	0	-2			-3	0		-21		0	0				0	0	-33	-11	-22	0	0				0
0			-29	-20	0			-29		0	-22	-14	-11	-11	0	1			-10	0		-19		-21	0				1	0	-18	-22	-11	0	0				0
0			-21	0	0			-31		0	-12	-13	-11	0	0	-2			-8	0		-9		0	0				0	0	0	-11	-2	0	0				-10
0			-45	-34	0			-23		0	-12	-22	-22	0	0	-1			-3	0		0		0	0				0	0	-39	-13	0	0	0				0
0			-25	-8	0			-29		0	-12	-12	-22	-11	0	-4			-46	0		-3		0	0				0	0	-14	-12	0	0	0				0
0			-42	0	0			0		0	0	7	-11	-12	0	1			-15	0		-21		1	0				0	0	3	-11	-11	0	0				0
0			-59	-19	0			-49		0	-38	-22	-22	-32	0	1			-34	0		-20		0	0				0	0	-10	-12	-18	0	0				0
0			-9	1	0			-29		0	0	-12	-11	-2	0	-6			-3	0		-21		0	0				-41	0	-12	-11	0	0	0				0
0			0	1	0			0		0	-22	-22	-11	-11	0	-3			-41	0		0		0	0				0	0	-11	0	-1	0	0				0
0			-50	-21	0			-23		0	-11	-11	-11	-22	0	1			-6	0		0		-31	0				-41	0	-11	0	0	0	0				0
0			-50	0	0			-50		0	0	-22	-12	-6	0	-3			-11	0		-21		0	0				0	0	-12	0	-1	0	0				0
0			-21	-35	0			-49		0	-3	-11	-32	0	0	-2			-56	0		-21		0	0				0	0	-8	-11	2	0	0				0
0			0	1	0			0		0	-52	-11	-11	-11	0	2			-9	0		0		0	0				0	0	-39	0	-12	0	0				-3
0			-9	-21	0			0		0	-40	-11	-11	-6	0	-3			-6	0		-21		0	0				0	0	-22	-11	-32	0	0				0
0			-21	-59	0			-47		0	-13	-10	-11	-22	0	1			-27	0		-21		0	0				0	0	-22	0	-13	0	0				0
0			-19	2	0			-23		0	0	-11	-11	8	0	1			-52	0		-19		0	0				0	0	-2	-12	-2	0	0				0
0			-20	-20	0			-49		0	-10	-12	-10	-64	0	2			-12	0		-20		0	0				0	0	-12	0	0	0	0				0
0			-21	-7	0			-30		0	0	-7	0	-2	0	1			-15	0		0		0	0				0	0	-22	-10	-5	0	0				0
0			-20	-21	0			0		0	-11	-12	-25	-11	0	1			-46	0		-34		1	0				0	0	2	-12	-8	0	0				-37
0			3	-20	0			-29		0	-10	-11	-18	0	0	1			-8	0		-23		0	0				0	0	-7	0	-3	0	0				0
0			-33	1	0			-41		0	-11	-12	-22	-11	0	-9			-27	0		-33		-7	0				0	0	-3	-32	0	0	0				0
0			-6	-27	0			-27		0	-11	-32	-11	-18	0	1			-6	0		-49		-21	0				0	0	0	-12	-11	0	0				0
0			-7	-9	0			0		0	-37	-22	-5	-11	0	1			-13	0		-19		0	0				0	0	-22	0	-2	-39	0				0
0			-7	-33	0			-29		0	-33	-22	-22	-32	0	1			-4	0		-41		0	0				0	0	-12	-16	-2	0	0				0
0			0	1	0			-50		0	-32	-11	-12	0	0	1			-3	0		0		0	0				0	0	-22	-22	2	0	0				0
0			-20	-21	0			-29		0	-11	-12	-12	-2	0	-7			-12	0		-21		0	0				0	0	-12	-11	-1	0	0				0
0			-7	-23	0			-22		0	-22	-5	-22	-11	0	-15			-28	0		0		0	0				0	0	-1	-22	0	0	0				0
0			-9	-44	0			-27		0	-19	-22	0	-11	0	-10			-3	0		-7		0	0				0	0	-12	-20	-11	2	0				0
0			-5	-21	0			-49		0	0	-12	-18	-32	0	-3			-10	0		3		0	0				0	0	0	-11	-30	0	0				0
0			-19	-34	0			-26		0	-18	-22	-22	-12	0	1			-9	0		-21		0	0				-29	0	-38	-32	-8	-39	0				0
0			-21	0	0			-63		0	-12	0	-13	4	0	-3			-9	0		-20		0	0				-29	0	-27	-12	-5	0	0				0
0			-21	0	0			-50		0	-22	-34	-34	-11	0	1			-13	0		-29		-20	0				0	0	-11	-11	0	0	0				0
0			-19	-20	0			-49		0	2	0	-11	-22	0	-8			-4	0		-21		0	0				0	0	-12	5	-12	0	0				0
0			-47	-20	0			-22		0	-32	-11	-11	-11	0	1			-28	0		1		0	0				0	0	-39	-12	-20	0	0				0
0			0	-2	0			0		0	-39	-34	-12	-12	0	1			-10	0		-21		1	0				0	0	2	-11	-8	-12	0				0
0			-21	0	0			-48		0	-33	-12	-22	-11	0	1			-10	0		-21		-7	0				0	0	-5	-39	-36	0	0				0
0			0	-21	0			-49		0	-9	0	-32	-11	0	-17			-3	0		-29		0	0				0	0	2	0	1	0	0				0
0			-21	0	0			-29		0	1	-22	-12	-2	0	1			-3	0		-8		0	0				0	0	-1	0	-22	-2	0				0
0			-13	-20	0			0		0	3	-32	-11	-11	0	-20			-46	0		0		1	0				1	0	-1	-11	-3	0	0				0
0			-49	-49	0			-38		0	-11	-10	-12	0	0	1			-8	0		0		0	0				0	0	-12	-12	-8	0	0				0
0			-20	2	0			-29		0	-44	-11	-4	-10	0	-4			-10	0		-21		0	0				0	0	-1	-49	1	0	0				0
0			-22	-9	0			-11		0	-12	0	-22	0	0	-12			-39	0		-21		-21	0				0	0	-22	-37	0	0	0				0
0			-7	-19	0			-31		0	-14	-11	0	0	0	1			-38	0		-20		0	0				0	0	-18	0	0	0	0				0
0			-19	-33	0			-50		0	-22	-20	-11	-11	0	1			0	0		0		0	0				0	0	-11	-25	-32	0	0				0
0			-9	-29	0			0		0	-12	-11	-12	-22	0	-3			-28	0		-21		0	0				0	0	-4	-12	3	0	0				0
0			-41	-21	0			-28		0	-22	-22	0	-11	0	1			-41	0		-7		-21	0				-1	0	-11	0	-11	0	0				0
0			-35	-20	0			-31		0	-1	-12	-11	-2	0	1			0	0		-31		1	0				0	0	-13	-20	0	0	0				-37
0			-7	-15	0			-35		0	-22	-22	0	-10	0	1			-3	0		0		1	0				0	0	-11	3	0	0	0				0
0			0	-16	0			0		0	-11	-32	-22	0	0	2			-10	0		-20		0	0				0	0	2	-22	-10	0	0				0
0			-72	-14	0			-35		0	-10	-12	-22	-22	0	1			-46	0		-21		0	0				0	0	-11	-12	-13	0	0				0
0			-21	0	0			-74		0	-2	-39	-39	-22	0	-13			-13	0		0		0	0				0	0	-4	0	-11	0	0				0
0			0	-49	0			-19		0	-8	-11	-22	0	0	-4			-3	0		-19		0	0				0	0	-32	-11	-11	0	0				0
0			-21	-19	0			-33		0	5	-12	-11	-11	0	1			0	0		-21		-21	0				0	0	0	-32	0	0	0				0
0			-21	-28	0			-28		0	-1	-1	-18	-64	0	-2			-6	0		1		0	0				0	0	-6	-11	-1	0	0				-5
0			-7	-34	0			-25		0	-11	-11	-41	-33	0	-2			-46	0		-29		0	0				0	0	-12	-33	-12	0	0				-8
0			-37	1	0			-29		0	-13	-11	-32	-1	0	-14			-37	0		-19		0	0				0	0	-11	-11	0	0	0				0
0			-21	-29	0			-29		0	0	-12	-9	0	0	-2			-46	0		-21		0	0				0	0	-5	26	-11	0	0				0
0			0	-21	0			-29		0	-41	-20	-8	-7	0	0			0	0		-21		0	0				0	0	-39	-22	0	0	0				-41
0			-29	-21	0			-14		0	-27	-12	-11	-32	0	-2			-6	0		0		0	0				0	0	-22	0	-2	0	0				0
0			-19	-34	0			-26		0	-11	-22	0	-12	0	-2			-9	0		-7		0	0				0	0	-11	-38	-5	0	0				0
0			-9	-6	0			-29		0	-10	0	-11	-21	0	-12			-28	0		-34		0	0				0	0	0	-11	1	0	0				0
0			-7	-33	0			-29		0	-11	-11	-10	-11	0	1			-17	0		-41		0	0				0	0	-13	2	-11	0	0				0
0			-29	-21	0			-49		0	-11	-11	-11	-3	0	-27			-52	0		-41		1	0				0	0	-12	0	0	0	0				0
0			-23	-23	0			0		0	-22	0	-11	-26	0	1			-3	0		-9		1	0				2	0	0	-37	0	0	0				0
0			-19	-20	0			-15		0	-12	-32	-22	-10	0	-4			-10	0		-21		0	0				0	0	-5	0	0	0	0				0
0			-9	-41	0			-29		0	-39	-22	-44	-12	0	1			-11	0		-19		0	0				0	0	-11	-11	-11	2	0				-3
0			-34	-7	0			0		0	-11	-32	-32	-11	0	2			-3	0		1		0	0				0	0	-2	-11	-11	0	0				-3
0			-21	-23	0			-52		0	-34	0	-34	3	0	-6			-30	0		0		0	0				0	0	-5	-11	-1	0	0				0
0			-7	-5	0			-50		0	-11	-40	-12	-11	0	-5			-17	0		-21		0	0				0	0	-11	-11	-3	0	0				0
0			-13	-37	0			-60		0	-11	-11	-11	-22	0	-3			-23	0		-37		0	0				0	0	3	-11	-12	0	0				0
0			0	-20	0			-30		0	-11	-22	-11	-7	0	-5			-46	0		-41		1	0				0	0	-22	-22	-22	0	0				0
0			-21	-20	0			-41		0	-64		-11	-2	0	-3			-17	0		-9		0	0				0	0	-2	-41	-11	0	0				0
0			-35	-20	0			-50		0	-13		-22	-12	0	-14			0	0		-31		0	0				0	0	-32	0	-1	2	0				0
0			-7	-20	0			0		0	-14		-38	-22	0	1			0	0		0		0	0				0	0	1	0	-9	0	0				0
0			-29	-19	0			-36		0	-22		-11	-2	0	1			-37	0		-35		0	0				0	0	-11	-36	-9	0	0				0
0			-20	-20	0			-28		0	-32		-11	-11	0	1			0	0		8		0	0				0	0	-7	-34	-3	0	0				0
0			-21	-19	0			0		0	-3		-11	-32	0	-13			-2	0		-21		0	0				0	0	2	-22	-8	0	0				0
0			-21	-23	0			-29		0	0		-22	-11	0	2			-28	0		-21		0	0				0	0	0	-11	2	0	0				0
0			-43	-21	0			-17		0	0		-22	-5	0	-3			-17	0		-21		0	0				0	0	-20	-64	-5	0	0				-57
0			-9	1	0			-27		0	-11		-11	-22	0	-8			-43	0		6		0	0				0	0	-3	-13	7	0	0				0
0			-23	-20	0			-28		0	-11		-22	-22	0	-11			-17	0		-23		-21	0				0	0	-2	-18	-7	0	0				0
0			-9	-21	0			0		0	0		-12	0	0	1			-11	0		-37		0	0				0	0	-32	-22	-2	0	0				0
0			-9	-31	0			-41		0	0		-11	-22	0	1			-27	0		-20		0	0				-34	0	-11	-15	-6	0	0				0
0			-21	-35	0			-27		0	-52		-11	-30	0	1			-10	0		-21		0	0				0	0	-23	-12	-40	0	0				0
0			-21	-8	0			-49		0	-1		-9	-11	0	-29			0	0		-21		0	0				0	0	-5	-11	-14	0	0				0
0			-23	0	0			-43		0	-32		-22	-2	0	-2			0	0		-58		1	0				0	0	-10	0	-2	0	0				0
0			-29	1	0			-42		0	0		-11	-11	0	-1			-16	0		-21		0	0				0	0	0	0	-10	0	0				0
0			-21	-9	0			-41		-1	0		-32	-22	0	-2			0	0		-21		0	0				-29	-1	-14	0	-11	0	0				0
0			-50	1	0			0		0	-11		-11	-12	0	-4			-9	0		0		-35	0				0	0	10	-11	-7	-11	0				0
0			0	-41	0			-29		0	0		-22	-12	0	-2			-40	0		-23		1	0				0	0	0	-12	-3	0	0				0
0			0	-19	0			-37		0	0		0	0	0	1			-28	0		-20		-21	0				0	0	-11	0	-31	0	0				-5
0			-72	0	0			-23		0	-11		-5	-32	0	-21			-46	0		-7		0	0				0	0	-22	-22	0	0	0				0
0			-21	1	0			-29		0	-39		-22	-11	0	1			-1	0		-21		0	0				0	0	-22	-11	-18	0	0				-11
0			-35	1	0			-29		0	-39		-22	-11	0	1			-44	0		-21		0	0				0	0	-32	-11	0	0	0				0
0			-21	1	0			-31		0	-22		-12	-32	0	1			-8	0		0		0	0				0	0	-31	-12	-6	0	0				0
0			-31	-37	0			0		0	-8		-11	-12	0	1			1	0		0		-21	0				0	0	-5	-22	1	0	0				-10
0			-9	-21	0			-20		0	3		-22	-12	0	1			0	0		-23		0	0				0	0	-19	-11	-22	0	0				0
0			-7	0	0			-25		0	-14		-12	-11	0	-16			-6	0		-72		0	0				0	0	0	0	-5	0	0				-41
0			-9	-22	0			0		0	-12		-13	-10	0	1			0	0		-21		0	0				-22	0	-53	-11	0	0	0				0
0			-21	-8	0			-28		0	-11		-32	-22	0	59			-12	0		-9		0	0				0	0	-11	-17	-22	-11	0				0
0			0	1	0			0		0	-32		-12	-2	0	-6			-44	0		-34		0	0				0	0	-36	-32	1	0	0				0
0			-35	-33	0			-21		0	-20		-22	-11	0	-43			-3	0		-21		0	0				0	0	-5	0	0	0	0				0
0			0	1	0			-29		0	-1		-11	-11	0	-12			-3	0		-21		0	0				0	0	-12	-17	-34	0	0				0
0			-21	1	0			0		0	-11		-11	-11	0	1			0	0		-21		-40	0				0	0	-3	0	-21	-11	0				-37
0			-20	-21	0			-49		0	-12		-22	0	0	-8			-8	0		-21		0	0				0	0	-10	-12	-24	-2	0				0
0			-21	1	0			-29		0	-11		-11	-22	0	0			-12	0		-23		0	0				0	0	-22	-5	-13	0	0				0
0			0	0	0			-22		0	-33		-11	-10	0	-29			-4	0		-35		0	0				0	0	-2	-22	-11	0	0				0
0			-21	-45	0			-29		0	-12		-11	-28	0	-13			-16	0		-17		0	0				0	0	-44	0	0	0	0				0
0			-20	1	0			-50		0	-22		0	0	0	-2			-3	0		0		1	0				0	0	-21	-11	-1	0	0				0
0			0	1	0			-37		0	-11		0	-11	0	-2			-17	0		-21		0	0				0	0	-22	-11	1	0	0				0
0			-47	-21	0			-39		0	-11		-22	-11	0	-36			-27	0		-20		0	0				0	0	-32	-38	-5	0	0				0
0			-20	-20	0			-29		0	0		-11	-22	0	-5			1	0		-35		0	0				0	0	-17	0	-32	0	0				0
0			-9	-21	0			-41		0	-3		-12	-11	0	-46			-10	0		-7		0	0				0	0	-2	-10	0	0	0				-41
0			-7	-21	0			-20		0	-11		-12	-39	0	1			-8	0		-49		0	0				0	0	0	-11	13	0	0				0
0			-42	-21	0			-22		0	-22		-54	-22	0	-37			-10	0		0		0	0				0	0	-2	-32	-9	0	0				0
0			-29	-5	0			-49		0	-11		-22	-16	0	-2			-28	0		-41		0	0				-14	0	1	-39	-11	0	0				1
0			-9	-21	0			-41		0	-4		-11	-17	0	1			-3	0		-34		-35	0				0	0	0	-22	-18	0	0				-9
0			-21	-21	0			-42		0	-13		-11	-12	0	1			-3	0		-19		0	0				0	0	-11	-22	-7	0	0				0
0			-7	-41	0			0		0	-11		-32	-22	0	1			0	0		-10		0	0				0	0	-11	0	-22	0	0				0
0			-20	-49	0			-49		0	-12		-22	-2	0	1			-6	0		0		0	0				0	0	-39	-32	-41	0	0				0
0			0	-23	0			-29		0	-11		-12	12	0	-2			-3	0		-29		0	0				0	0	-11	-32	-22	0	0				0
0			-19	-20	0			-35		0	-14		-12	-32	0	1			-17	0		-34		0	0				0	0	-10	-22	-13	0	0				0
0			-26	-27	0			-20		0	-22		-11	0	0	-8			0	0		-21		1	0				0	0	-25	-32	-21	0	0				0
0			-21	-19	0			-23		0	1		0	-10	0	-12			-28	0		-19		0	0				0	0	-23	0	-15	0	0				0
0			-7	-19	0			-20		0	-5		-38	-11	0	1			-6	0		0		0	0				0	0	-12	-2	-40	0	0				0
0			-9	1	0			-48		0	0		-11	-12	0	1			0	0		-19		0	0				0	0	-4	-22	0	0	0				0
0			-9	-2	0			-63		0	-1		-8	-39	0	1			-6	0		-34		1	0				0	0	-41	-11	0	0	0				0
0			0	-28	0			-24		0	-6		-2	-22	0	-23			-28	0		-35		-35	0				0	0	3	-22	-10	0	0				0
0			0	-41	0			0		0	1		-11	-11	0	-3			-10	0		-23		0	0				0	0	-12	-11	-6	0	0				0
0			-72	1	0			-27		0	-11		-12	-11	0	-9			-46	0		-7		0	0				0	0	-24	-11	0	0	0				-3
0			-23	1	0			-29		0	-30		-11	-11	0	1			-8	0		-21		0	0				0	0	-39	-38	-36	0	0				0
0			0	-8	0			0		0	-11		-11	0	0	1			0	0		-7		0	0				-60	0	-32	-22	0	0	0				0
0			-8	-49	0			-20		0	-12		-22	-6	0	-7			-16	0		0		1	0				0	0	6	-11	-44	0	0				0
0			-34	-35	0			-20		0	-12		-11	0	0	1			-11	0		0		0	0				0	0	-12	-26	3	0	0				0
0			0	-21	0			0		0	-22		-22	-18	0	-2			-46	0		-49		0	0				0	0	-10	-11	-22	0	0				0
0			-20	-8	0			-48		0	-20		0	-39	0	0			-7	0		-21		0	0				0	0	-12	-38	-10	0	0				0
0			-21	-49	0			-28		0	-39		-11	-11	0	-1			-21	0		-21		-21	0				-28	0	-11	0	-19	-1	0				0
0			-21	1	0			-30		0	-11		-11	-2	0	-18			-8	0		0		0	0				0	0	-24	-17	-22	0	0				0
0			-21	-49	0			-28		0	-32		0	-53	0	1			-10	0		0		0	0				-29	0	-11	-12	-32	0	0				0
0			-49	-21	0			-37		0	-30		-11	-22	0	-11			-3	0		-21		0	0				0	0	-39	-22	3	0	0				0
0			-21	-41	0			-20		0	-14		-32	-32	0	1			-8	0		-8		0	0				0	0	-11	0	-17	0	0				0
0			-9	1	0			-27		0	-22		-11	0	0	-3			-8	0		-7		0	0				0	0	-22	-11	-36	2	0				0
0			-59	-37	0			-29		0	-4		-22	-11	0	1			0	0		-7		-21	0				0	0	-12	0	-14	0	0				1
0			-20	-9	0			0		0	-11		-11	-11	0	1			-10	0		-21		0	0				0	0	-32	-22	-39	0	0				-3
0			0	-19	0			-22		0	-27		0	-2	0	-5			-2	0		-19		0	0				1	0	-12	-32	-20	0	0				0
0			-19	1	0			-29		0	-11		0	-11	0	-17			0	0		-29		0	0				0	0	-11	-11	-2	-34	0				0
0			0	-58	0			-41		0	-11		-22	-11	0	1			-3	0		-21		0	0				0	0	0	-11	-8	0	0				0
0			-34	-7	0			0		0	-12		-11	-12	0	-4			0	0		-7		0	0				0	0	-40	-24	-20	0	0				0
0			-7	0	0			0		0	-8		-11	-10	0	1			-10	0		-16		0	0				0	0	-12	-11	-2	0	0				0
0			-48	-37	0			-39		0	-32		-11	-22	0	0			-30	0		0		-21	0				0	0	1	-11	-18	0	0				0
0			-21	1	0			-30		0	-21		-11	-11	0	-22			-37	0		-7		0	0				0	0	-1	0	-1	0	0				-37
0			-29	1	0			-29		0	-32		-22	-11	0	2			-3	0		-4		0	0				0	0	-29	-11	0	0	0				0
0			-7	-2	0			-41		0	-22		-11	-22	0	1			-10	0		-21		0	0				0	0	1	-22	-5	0	0				3
0			-23	1	0			-29		0	-11		-11	-22	0	-2			-28	0		-23		0	0				0	0	0	-17	-28	0	0				0
0			-9	-21	0			-22		0	-16		0	-12	0	-2			-32	0		0		0	0				0	0	-34	-3	-12	0	0				0
0			-30	-21	0			-28		0	0		-22	-12	0	1			-3	0		-37		0	0				0	0	-1	0	-1	0	0				-10
0			-7	1	0			-15		0	-10		-12	-11	0	1			-37	0		-34		0	0				0	0	-12	-22	-22	-11	0				-9
0			-9	-4	0			-49		0	-11		0	-22	0	-5			-3	0		0		0	0				-1	0	-39	-12	-32	0	0				0
0			0	1	0			-29		0	0		-16	-11	0	1			-46	0		-21		0	0				0	0	-11	0	-16	0	0				0
0			-35	1	0			-49		0	-22		-22	-2	0	1			-3	0		-21		0	0				0	0	-22	-11	-11	-11	0				0
0			0	-34	0			-22		0	-10		-22	-2	0	1			-6	0		-23		0	0				-60	0	-12	0	-11	0	0				-41
0			0	-7	0			-29		0	-1		-22	-22	0	1			-6	0		0		0	0				0	0	-39	-22	-7	0	0				0
0			0	-28	0			-41		0	-22		-11	-22	0	-10			0	0		-21		0	0				0	0	-11	-22	-5	0	0				0
0			-35	-21	0			-35		0	-11		-22	0	0	1			-17	0		-21		0	0				-41	0	1	-26	0	0	0				0
0			-49	-20	0			-31		0	-21		-22	-2	0	1			-28	0		-21		-9	0				0	0	-3	-12	-11	-52	0				0
0			-21	1	0			-27		0	-12		-11	-22	0	-5			-37	0		-21		0	0				0	0	-12	0	-5	0	0				0
0			-23	-49	0			-38		0	-2		-11	-11	0	-9			-3	0		-17		0	0				0	0	-12	-11	-21	0	0				0
0			-11	-22	0			0		0	-18		-11	-29	0	1			-28	0		-7		0	0				0	0	-12	-12	3	0	0				0
0			-19	-21	0			-21		0	2		0	-49	0	1			-14	0		-7		0	0				0	0	-3	-11	0	-2	-1				0
0			-35	-51	0			-27		0	-11		-11	-11	0	-10			-14	0		-37		0	0				0	0	-11	-22	-12	0	0				0
0			-21	1	0			0		0	0		-11	-12	0	-1			-3	0		-9		0	0				0	0	-4	-11	3	0	0				0
0			-21	-19	0			-29		0	-11		-22	-38	0	-2			-9	0		-21		0	0				0	0	-11	-11	38	0	0				0
0			-21	1	0			-34		0	0		-11	-11	0	-8			-20	0		-54		0	0				0	0	2	0	4	0	0				0
0			0	1	0			0		0	-32		-17	-11	0	-4			-27	0		-21		0	0				0	0	-25	-22	0	0	0				0
0			-29	-19	0			-35		0	-24		0	-11	0	-1			-28	0		-17		0	0				0	0	0	-11	-8	0	0				0
0			-35	-8	0			-27		0	-22		-12	-2	0	1			0	0		-49		0	0				0	0	-11	-22	0	0	0				-3
0			-21	-21	0			0		0	-22		-12	-12	0	-3			-3	0		-39		0	0				0	0	-11	0	0	0	0				0
0			-21	0	0			-63		0	0		-21	-39	0	-4			-44	0		0		0	0				0	0	-11	-22	0	0	0				0
0			-21	-33	0			-49		0	-11		-11	-11	0	-2			-9	0		-7		-33	0				0	0	-2	0	-11	-2	0				0
0			-6	1	0			-49		0	-11		-11	-32	0	-2			0	0		-19		-21	0				0	0	-39	-2	-14	0	0				0
0			-24	1	0			-50		0	-3		-11	-17	0	-6			-6	0		0		0	0				0	0	6	-9	-22	0	0				-3
0			-21	0	0			-49		0	-21		-12	-22	0	-6			0	0		-8		0	0				-28	0	-19	0	-4	-39	0				0
0			-34	-10	0			-35		0	-11		-11	-22	0	-1			-10	0		-21		0	0				0	0	-22	-11	-22	0	0				0
0			-24	0	0			-5		0	-32		-17	-11	0	1			-21	0		-44		0	0				0	0	-1	-11	-22	0	0				-6
0			-20	1	0			0		0	-24		-22	-2	0	-16			-8	0		-7		0	0				0	0	-22	0	-6	0	0				0
0			-35	-20	0			-14		0	-11		-11	-2	0	-8			-6	0		-34		0	0				0	0	-11	-11	-2	0	0				0
0			-21	-21	0			-29		0	1		0	-11	0	-4			0	0		-21		0	0				0	0	-25	0	0	0	0				0
0			-37	-23	0			-29		0	-11		-22	-56	0	-10			-17	0		0		0	0				0	0	-11	0	-9	0	0				0
0			-9	-21	0			-39		0	-34		-12	-11	0	-2			-6	0		0		0	0				0	0	-22	-18	-30	0	0				0
0			0	-39	0			-29		0	-49		-22	-11	0	-9			-3	0		-29		0	0				0	0	1	-11	0	-11	0				-2
0			-19	1	0			-29		0	-2		0	-22	0	0			-5	0		0		-19	0				0	0	-1	0	-3	0	0				-37
0			-20	1	0			-22		0	-11		-22	-11	0	-6			-28	0		0		-21	0				0	0	-2	0	0	-15	0				0
0			-19	1	0			0		0	-20		0	-32	0	1			-14	0		-21		0	0				0	0	-10	-22	-15	0	0				0
0			-35	-19	0			-30		0	-12		-32	-11	0	-8			-37	0		-24		0	0				0	0	-6	-32	0	-12	0				0
0			-27	-21	0			-42		0	-4		-11	-11	0	-10			-6	0		-39		0	0				0	0	0	0	-19	-2	0				0
0			-49	-20	0			-50		0	-20		-32	-18	0	-16			-9	0		-21		0	0				0	0	-32	-64	-9	-3	0				0
0			-9	-36	0			-63		0	1		-10	-2	0	1			-12	0		-20		0	0				0	0	1	-63	-10	-11	0				0
0			-34	1	0			-24		0	0		-11	0	0	-3			-36	0		-7		0	0				0	0	-11	-18	-21	0	0				0
0			-9	-37	0			-28		0	-42		-3	0	0	-26			0	0		-23		0	0				0	0	-11	0	-1	0	0				0
0			0	-21	0			-20		0	-11		-22	-11	0	-9			-3	0		2		-6	0				0	0	-30	-22	-6	0	0				-5
0			-29	-7	0			-50		0	-11		-12	-22	0	-2			-27	0		-19		-21	0				0	0	1	-11	-17	0	0				0
0			0	-8	0			-23		0	-22		-26	-11	0	1			0	0		-21		0	0				0	0	-11	-32	-11	0	0				0
0				1	0			-29		0	-22		-11	-38	0	1			-9	0		-21		1	0				-49	0	-11	0	-4	0	0				-3
0				-19	0			-28		0	-11		-11	-2	0	-2			0	0		-21		0	0				0	0	-11	-22	-11	0	0				1
0				1	0			-29		0	-32		-6	-2	0	1			-46	0		-29		0	0				0	0	-22	-11	-11	-32	0				-3
0				-37	0			-35		0	0		0	-11	0	-3			0	0		0		0	0				0	0	-22	-11	-20	0	0				0
0				0	0			-29		0	-12		-32	-39	0	-40			-9	0		-19		0	0				0	0	-11	-40	-11	0	0				0
0				1	0			0		0	-20		-12	-39	0	-13			0	0		-23		-33	0				0	0	-11	-11	-2	-17	0				-9
0				-2	0			-29		0	-6		-10	-11	0	1			-37	0		-19		0	0				0	0	-11	0	-32	-11	0				0
0				1	0			-31		0	-22		-22	-12	0	2			18	0		0		0	0				0	0	0	0	-12	0	0				0
0				-35	0			0		0	-12		-22	-11	0	-11			-6	0		0		0	0				0	0	-8	-22	-22	-11	0				0
0				-20	0			-22		0	-10		-22	-11	0	-2			-3	0		-37		0	0				0	0	-11	0	-3	0	0				0
0				-21	0			-29		0	-20		-11	-36	0	-2			-37	0		-21		0	0				0	0	0	-39	-12	0	0				-3
0				-37	0			-23		0	-32		0	-22	0	1			-28	0		0		0	0				0	0	-17	-22	2	0	0				0
0				-7	0			0		0	0		-32	0	0	1			-14	0		-41		1	0				0	0	-22	0	-12	0	0				0
0				0	0			-23		0	0		-11	-22	0	-10			-50	0		-7		-33	0				0	0	2	-33	0	0	0				0
0				-41	0			-52		0	-22		-25	-22	0	-11			-6	0		-21		0	0				0	0	1	0	-9	-32	0				0
0				-23	0			-36		0	-32		-32	-18	0	-12			-28	0		-7		0	0				0	0	-32	-11	0	0	0				0
0				1	0			-27		0	-22		-11	-12	0	-11			-27	0		-21		-33	0				0	0	-23	-22	-15	-22	0				-11
0				1	0			-35		0	-11		-38	-11	0	-37			-27	0		-19		-21	0				0	0	-1	0	-26	2	0				0
0				-27	0			-29		0	0		-32	0	0	-1			-28	0		-41		0	0				0	0	21	0	-20	0	0				0
0				-21	0			-34		0	-22		-22	-12	0	-5			-17	0		-9		0	0				0	0	-6	6	-21	0	0				0
0				0	0			-29		0	-39		-11	-39	0	1			-21	0		0		0	0				0	0	0	-11	0	0	0				0
0				-19	0			-28		0	-12		-11	-22	0	-2			-27	0		-54		1	0				0	0	-12	-11	-3	0	0				0
0				-10	0			-27		0	-25		-53	-11	0	0			-27	0		-35		0	0				0	0	-11	-22	-34	0	0				-9
0				-9	1			-23		0	-11		-11	-39	0	-1			-3	0		-35		0	0				0	0	-32	-44	-2	0	0				0
0				1	0			-29		0	-22		0	-18	0	-12			-4	0		1		0	0				0	0	2	-32	-10	0	0				0
0				0	0			-49		0	-5		-25	-2	0	-4			-44	0		-58		0	0				0	0	-30	-16	0	0	0				0
0				-4	0			0		0	0		-11	-11	0	0			-12	0		-19		1	0				0	0	0	0	-3	0	0				0
0				-23	0			-21		0	-32		-10	0	0	-9			-40	0		-21		-17	1				0	0	-11	-31	-31	2	0				0
0				-3	0			-22		0	-22		-32	-17	0	-2			-46	0		-21		1	0				0	0	-5	-11	-11	0	0				0
0				-20	0			-25		0	-19		-11	-11	0	1			-3	0		0		1	0				-29	0	-38	0	-6	0	0				0
0				-41	0			-29		0	-11		-11	-11	0	1			-57	0		-35		0	0				0	0	-40	-32	0	0	0				0
0				-20	0			-22		0	-22		-22	-11	0	1			-28	0		-21		-21	0				0	0	-2	-33	1	0	0				0
0				-1	0			0		0	-32		-22	-11	0	-16			0	0		0		-13	0				0	0	-11	0	-12	0	0				0
0				0	0			-35		0	-22		-22	-11	0	-20			-3	0		-7		1	0				0	0	-22	-36	-12	1	0				-41
0				1	0			-62		0	0		-11	0	0	1			-18	0		-29		0	0				0	0	0	-11	-26	0	0				0
0				-23	0			-20		0	-5		36	0	0	-2			-6	0		-41		0	0				0	0	-1	-15	0	0	0				0
0				-19	0			-29		0	0		-11	0	0	-11			-10	0		0		1	-2				0	0	0	-12	-11	0	0				1
0				-23	0			0		0	-2		-11	-4	0	-6			-11	0		-21		0	0				0	0	-10	0	-1	-3	0				0
0				-21	0			-26		0	-8		-11	-26	0	1			-27	0		-49		1	0				0	0	-8	-13	-11	0	0				0
0				-29	0			-19		0	-12		22	-12	0	-2			-14	0		-21		0	0				0	0	0	-39	-8	0	0				0
0				-21	0			-29		0	-53		0	-22	0	1			-3	0		-29		0	0				0	0	-11	-73	-32	0	0				-10
0				-29	0			-36		0	-38		-12	-17	0	-2			-36	0		-29		0	0				0	0	-12	-11	-8	-11	0				0
0				-21	0			-29		0	-11		9	-12	0	-32			-18	0		-29		0	0				0	0	-11	-36	0	0	0				0
0				-47	0			-49		0	-22		-32	-7	0	-6			-6	0		-23		0	0				0	0	-11	-39	-12	0	0				0
0				-21	0			-2		0	0		-32	0	0	1			-14	0		-19		1	0				0	0	0	-11	-1	0	0				0
0				1	0			-25		0	-32		-12	-11	0	1			-11	0		1		0	0				0	0	0	-2	-1	0	0				0
0				2	0			-20		0	0		-11	-2	0	-10			-3	0		0		0	0				0	0	-11	-2	0	0	0				0
0				-20	0			-29		0	-22		-30	-11	0	1			-8	0		0		0	0				0	0	-14	-18	0	-11	0				0
0				-18	0			-22		0	-12		-34	-65	0	-4				0		-36		0	0				0	0	2	-22	-1	2	0				0
0				-49	0			-28		0	-39		-12	-11	0	1				0		-5		0	0				0	0	-11	-33	0	0	0				0
0				1	0			-49		0	-8		-11	-11	0	-31				0		-21		0	0				0	0	-9	-11	-1	0	0				0
0				-19	0			-15		0	-11		-11	-2	0	-21				0		1		0	0				0	0	0	-22	3	0	0				0
0				-37	0			-22		0	-35		-20	-11	0	-3				0		0		0	0				0	0	-11	0	-4	0	0				0
0				1	0			-49		0	-11		-11	-22	0	-11				0		-29		0	0				0	0	-22	-11	0	0	0				0
0				0	0			-20		0	-11		0	-30	0	1				0		-9		0	0				0	0	0	-12	-65	-3	0				1
0				-21	0			-29		0	-18		-11	-8	0	-13				0		1		0	0				0	0	-11	-21	-10	0	0				0
0				-21	0			-29		0	-12		-32	-11	0	-37				0		-7		0	0				0	0	-11	0	-10	-39	0				0
0				-22	0			-23		0	-10		-22	2	0	1				0		0		0	0				0	0	-1	-12	-11	-3	0				0
0				-27	0			-29		0	-32		-22	-12	0	-9				0		-50		-9	0				0	0	-12	-3	0	0	0				0
0				-21	0			-35		0	-7		0	-11	0	-13				0		0		0	0				0	0	-11	0	-12	0	0				0
0				-21	0			-41		0	-20		-11	-11	0	1				0		-7		0	0				0	0	-10	-25	1	0	0				0
0				-27	0			-50		0	-12		-50	-19	0	1				0		-37		1	0				0	0	-32	-30	-3	0	0				0
0				1	0			-22		0	-11		-41	0	0	-23				0		-20		0	0				0	0	-9	-22	-22	0	0				0
0				-23	0			-24		0	0		-32	-12	0	-3				0		-1		0	0				0	0	7	-11	-8	0	0				0
0				-23	0			-23		0	0		-11	0	0	1				0		-21		-40	0				0	0	-1	-11	3	0	0				0
0				-27	0			-29		0	-1		-17	-2	0	-35				0		-21		1	0				0	0	-22	-12	-11	-32	0				0
0				-21	0			0		0	0		0	-25	0	1				0		-23		0	0				0	0	-11	0	1	0	0				-3
0				1	0			-28		0	-22		-32	-9	0	-2				0		-7		0	0				0	0	-11	-17	-22	0	0				0
0				-41	0			-28		0	-23		-11	-11	0	1				0		-9		0	0				-74	0	-10	-11	-9	0	0				0
0				-35	0			-49		0	15		-22	-22	0	-2				0		-21		0	0				0	0	-10	-11	0	-32	0				0
0				1	0			-41		0	-11		-22	-39	0	-2				0		-23		0	0				0	0	-5	-39	-22	0	0				0
0				-21	0			-33		0	-22		-11	-22	0	-14				0		0		0	0				0	0	-19	0	-11	0	0				0
0				1	0			-29		0	-8		-22	-20	0	1				0		0		0	0				0	0	-11	0	-11	0	0				-8
0				-21	0			-63		0	-22		-17	-11	0	1				0		0		0	0				0	0	-12	-25	-11	-22	0				0
0				-20	0			-63		0	0		-25	-2	0	1				0		-21		0	0				0	0	-22	-11	-10	0	0				0
0				0	0			-34		0	-17		-11	-26	0	-10				0		-21		0	0				0	0	-11	-32	-11	0	0				0
0				-21	0					0	-22		-11	-11	0	-2				0		-20		0	0				0	0	-6	-11	-5	0	0				0
0				-21	0					0	-7		-11	-11	0	1				0		-20		0	0				0	0	-1	0	-6	2	0				0
0				-21	0					0	-22		-12	-11	0	1				0		-35		0	0				-60	0	-8	-22	-11	0	0				-24
0				-7	0					0	2		-12	0	0	1				0		-7		0	0				0	0	1	-12	-2	-2	0				0
0				-21	0					0	0		0	0	0	-7				0		0		0	0				1	0	-11	-38	-3	0	0				0
0				1	0					0	-12		-11	-22	0	-1				0		-21		0	0				0	0	-4	0	-14	0	0				0
0				-25	0					0	-18		-22	-32	0	1				0				0	0				0	0	-1	-34	1	0	0				0
0				-19	0					0	-22		-11	-11	0	0				0				0	0				0	0	-15	-36	-41	-32	0				0
0				-46	0					0	-2		-22	-10	0	1				0				1	0				0	0	-11	-11	-33	0	0				0
0				-7	0					0	0		26	-39	0	1				0				0	0				0	0	-40	-39	-63	0	0				-6
0				-21	0					0	-39		-22	-2	0	2				0				0	0				0	0	-38	-32	6	0	0				0
0				-9	0					0	-12		-11	-32	0	1				0				-29	0				0	0	-12	0	-11	0	0				0
0				-34	0					0	-11		-17	0	0	-2				0				0	0				0	0	-11	-11	-6	-1	0				1
0				-9	0					0	-39		-11	-22	0	1				0				-34	0				0	0	-11	0	2	0	0				0
0				-22	0					0	0		0	-2	0	2				0				0	0				0	0	-22	-2	0	0	0				0
0				-21	0					0	-29		-11	0	0	-15				0				0	0				0	0	-11	-22	-11	-11	0				0
0				-4	0					0	-12		-11	-11	0	1				0				0	0				0	0	-23	-22	1	0	0				0
0				-21	0					0	-32		-3	-11	0	-5				0				1	0				0	0	0	0	-5	0	0				0
0				-50	0					0	-11		-32	-2	0	1				0				0	0				0	0	0	-11	0	0	0				0
0				-27	0					0	0		-12	-22	0	-8				0				0	0				1	0	0	-32	-11	0	0				0
0				-19	0					0	-34		-12	-22	0	1				0				0	0				0	0	2	-11	0	0	0				0
0				-19	0					0	-2		-11	-10	0	1				0				0	0				0	0	-12	13	-12	-2	0				0
0				-49	0					0	-15		-11	-11	0	2				0				0	0				-22	0	-32	0	0	0	0				0
0				1	0					0	-32		-2	-2	0	-4				0				0	0				-41	0	36	0	-13	0	0				0
0				-21	0					-1	-3		-26	-11	0	1				0				0	0				-14	-1	-11	-11	7	0	0				0
0				-10	0					0	-12		-11	-2	0	1				0				0	0				-41	0	-22	-22	-6	0	0				0
0				1	0					0	-12		-22	-12	0	-4				0				-35	0				-16	0	-32	-12	-10	0	0				0
0				-47	0					0	0		-2	-11	0	-2				0				0	0				-41	0	-22	-18	-22	0	0				-46
0				0	0					0	-2		-17	-11	0	1				0				0	0				0	0	-20	-33	-30	0	0				0
0				-20	0					0	-11		-22	-22	0	-1				0				0	0				0	0	-11	0	-20	0	0				0
0				-9	0					0	-8		-32	-12	0	1				0				0	0				0	0	0	0	-13	0	0				0
0				-8	0					0	-11		0	-6	0	-2				0				0	0				0	0	-4	0	-22	0	0				0
0				-41	0					0	-10		-11	-4	0	0				0				0	0				0	0	1	-1	-32	-22	0				-36
0				-63	0					0	-6		-22	-11	0	1				0				0	0				0	0	-11	-18	-3	0	0				0
0				0	0					0	-13		-32	0	0	-3				0				-23	0				0	0	47	-11	-20	0	0				0
0				-60	0					0	-11		-11	-12	0	1				0				0	0				0	0	-11	-20	0	0	0				0
0				1	0					0	0		-11	-11	0	-2				0				-37	0				0	0	-11	6	-11	-11	0				-41
0				1	0					0	1		-22	-18	0	-2				0				0	0				0	0	-10	0	3	-11	0				0
0				-20	0					0	-12		-22	-11	0	-2				0				0	0				0	0	-18	0	-12	0	0				0
0				-41	0					0	-22		-22	-22	0	1				0				0	0				0	0	-11	-1	-11	0	0				0
0				-21	0					0	7		0	-22	0	1				0				-21	-1				0	0	-11	-12	0	0	0				0
0				-7	0					0	-11		-22	-5	0	1				0				0	0				0	0	-32	-11	-7	1	0				-3
0				-3	-1					0	-1		-11	-22	0	-2				0				1	0				0	0	4	-11	-11	0	0				0
0				-19	0					0	0		-11	-11	0	-22				0				-34	0				0	0	-26	-18	0	0	0				0
0				1	0					0	-22		0	-32	0	1				0				1	0				1	0	-11	0	14	0	0				0
0				0	0					0	0		-22	-12	0	2				0				0	0				0	0	1	-11	-12	0	0				0
0				-21	0					0	-11		0	-38	0	2				0				-21	0				0	0	-9	0	0	0	0				-3
0				0	0					0	-6		-12	-13	0	-3				0				0	0				0	0	-12	0	-11	0	0				1
0				-20	0					0	-32		-32	-11	0	1				0				0	0				0	0	-2	0	-22	0	0				-15
0				-33	0					0	-11		-32	0	0	1				0				0	0				0	0	-12	-10	-14	0	0				0
0				0	0					0	6		-32	-2	0	1				0				0	0				0	0	-22	-11	2	0	0				0
0				-21	0					0	-29		-12	-2	0	1				0				0	0				0	0	0	-11	-26	0	0				0
0				-23	0					0	0		-11	0	0	1				0				-7	0				0	0	-11	-12	-1	0	0				0
0				-23	0					0	-39		-12	-11	0	-4				0				-21	0				0	0	-4	0	-11	0	0				0
0				-20	0					0	-11		-11	0	0	1				0				0	0				0	0	-12	0	-12	0	0				0
0				-50	0					0	-32		-32	-32	0	-1				0				0	0				0	0	-5	-32	-11	0	0				0
0				-41	0					0	2		-22	-38	0	-9				0				0	0				-28	0	-22	-11	-32	0	0				0
0				-20	-1					0	-11		-18	-11	0	1				0				1	0				0	0	-36	-33	0	-14	0				0
0				-44	0					0	-22		-18	-11	0	-12				0				0	0				0	0	-32	-11	0	0	0				0
0				-7	0					0	-18		-11	0	0	-34				0				0	0				0	0	1	-11	-41	0	0				0
0				-19	0					0	-20		-11	-32	0	-46				0				0	0				0	0	-32	-12	-13	0	0				0
0				-19	0					0	-21		-41	-12	0	-3				0				0	0				0	0	-22	-11	-3	0	0				0
0				-50	0					0	-12		-22	-38	0	1				0				0	0				0	0	-18	-38	-36	0	0				0
0				-23	0					0	-31		-11	-32	0	1				0				0	0				0	0	-22	0	-4	0	0				0
0				1	0					0	-20		-11	-11	0	-8				0				0	0				1	0	-38	-12	-20	-37	0				0
0				-35	0					0	0		-32	-5	0	-3				0				0	0				0	0	-22	0	-16	0	0				0
0				1	0					0	-11		-11	-14	0	1				0				0	0				0	0	-11	-32	-12	0	0				0
0				1	0					0	-11		-11	-30	0	-6				0				0	0				0	0	0	-11	-10	0	0				0
0				-19	0					0	-32		-11	-11	0	1				0				0	0				0	0	-3	-11	1	0	0				-9
0				-34	0					0	-39		-11	-27	0	1				0				0	0				0	0	-12	-11	3	0	0				0
0				-7	0					0	-11		-54	0	0	-2				0				0	0				0	0	-11	-10	-22	0	0				0
0				-50	0					0	-18		0	-22	0	0				0				0	0				0	0	-12	2	-22	-11	0				0
0				-23	0					0	-11		0	0	0	-12				0				0	0				0	0	-11	-36	0	0	0				0
0				-20	0					0	-6		-11	-22	0	1				0				0	0				0	0	-11	-12	-12	0	0				0
0				0	0					0	-11		-12	-4	0	1				0				0	0				1	0	-13	-11	-10	0	0				0
0				-10	0					0	-10		-22	-11	0	-2				0				0	0				0	0	-11	0	-6	0	0				0
0				1	0					0	-5		-22	-11	0	-24				0				0	0				0	0	0	-22	-12	0	0				0
0				1	0					0	-11		-22	-12	0	-3				0				1	0				-29	0	-37	-11	-21	0	0				0
0				-21	0					0	-11		0	-22	0	1				0				0	0				0	0	-11	-32	-5	0	0				0
0				-20	0					0	-4		-12	-2	0	-30				0				0	0				-41	0	-10	-22	-1	0	0				0
0				0	0					0	-17		-18	0	0	-8				0				0	0				0	0	-17	0	-1	0	0				0
0				-45	0					0	-12		-32	-11	0	1				0				0	0				0	0	-18	-22	0	-17	0				0
0				-19	0					0	-18		-18	-22	0	1				0				0	0				0	0	-11	-22	-12	0	0				0
0				-21	0					0	-7		-22	0	0	1				0				1	0				0	0	-11	-11	0	0	0				0
0				1	0					0	-12		-11	-11	0	-3				0				1	0				0	0	-6	-32	-6	0	0				0
0				-20	0					0	-11		0	-12	0	1				0				-7	0				0	0	-2	-11	-5	0	0				0
0				0	0					0	-22		-22	-11	0	-10				0				0	0				0	0	-22	-11	-12	0	0				0
0				-19	0					0	38		-22	-27	0	1				0				-19	0				0	0	-11	-11	-2	-3	0				0
0				-35	0					0	-22		-11	-12	0	1				0				-19	0				0	0	-32	-17	-40	0	0				0
0				-20	0					0	-22		-11	-11	0	-2				0				0	0				0	0	-11	-12	-1	0	0				0
0				-28	0					0	-12		-12	-11	0	-2				0				0	0				0	0	-39	-22	-16	0	0				0
0				-21	0					0	-38		-22	-27	0	1				0				0	0				0	0	-11	-32	-4	0	0				0
0				-19	0					0	-11		0	-38	0	-13				0				-12	0				0	0	-10	-11	0	0	0				0
0				0	0					0	-17		-32	0	-1	-3				0				-6	0				0	0	-18	-22	4	0	0				-3
0				-20	0					0	-4		-14	-2	0	1				0				0	0				0	0	-21	-39	-32	0	0				0
0				-19	0					0	7		-12	-22	0	-39				0				0	0				0	0	-6	-11	0	0	0				0
0				0	0					0	-41		-11	-22	0	2				0				0	0				0	0	-11	-11	-12	1	0				0
0				-21	0					0	-12		-22	-22	0	1				0				-34	0				1	0	-11	0	-10	-2	0				0
0				1	0					0	-11		-39	-10	0	-2				0				1	0				0	0	-11	0	-14	0	0				0
0				1	0					0	-22		-11	-39	0	-14				0				0	0				0	0	3	-22	-22	0	0				0
0				-8	0					0	-11		-11	-2	0	-3				0				0	0				0	0	-32	-25	-5	0	0				0
0				-7	0					0	0		-12	-22	0	-1				0				0	0				0	0	-11	-12	-12	0	0				0
0				-19	0					0	-8		0	-12	0	-11				0				-22	0				0	0	-32	-11	-7	0	0				0
0				-35	0					0	0		-11	-33	0	-3				0				0	0				0	0	-2	-18	-12	0	0				0
0				1	0					0	-10		-25	-39	0	1				0				0	0				0	0	-2	0	0	0	0				0
0				1	0					0	-32		-11	-22	0	-21				0				0	0				-49	0	-12	0	-11	0	0				0
0				-35	0					0	-32		-11	0	0	2				0				1	0				0	0	-12	-11	-12	0	0				-10
0				-29	0					0	-4		0	-2	0	1				0				0	0				-49	0	-32	-11	0	0	0				0
0				1	0					0	-1		-22	-11	0	-11				0				0	0				0	0	-12	-12	-24	0	0				0
0				-41	0					0	0		-11	-32	0	-3				0				0	0				0	0	-8	-32	1	0	0				-6
0				-21	0					0	-4		-32	-12	0	-4				0				0	0				0	0	-11	0	0	0	0				0
0				-49	0					0	-22		-22	-12	0	-1				0				-21	0				0	0	-20	-12	43	0	0				-3
0				-21	0					0	-15		-27	-26	0	1				0				0	0				0	0	0	0	-32	2	0				0
0				-21	0					0	-6		-36	0	0	-10				0				0	0				0	0	-15	-11	-24	-2	0				0
0				-17	-1					0	0		0	-11	0	1				0				0	0				0	0	-11	-22	-5	0	0				0
0				1	0					0	-22		12	-5	0	-13				0				0	0				0	0	-22	-11	-32	-2	0				0
0				-19	0					0	-11		-11	-22	0	-13				0				0	0				0	0	-19	-11	0	0	0				0
0				1	0					0	-12		-11	-12	0	2				0				0	0				0	0	2	-25	-11	0	0				0
0				1	0					0	-12		-22	-11	0	-34				0				0	0				0	0	-1	-10	8	0	0				0
0				-19	0					0	-12		-11	-22	0	-6				0				0	0				0	0	-11	-11	-2	0	0				0
0				1	0					0	-11		-22	-32	0	-11				0				-10	0				-50	0	-5	-11	0	0	0				0
0				1	0					0	-5		-22	-11	0	-2				0				-33	0				0	0	-26	-22	-11	-11	0				-11
0				-19	0					0	-12		-11	-22	0	-18				0				-20	0				0	0	-11	-22	-3	-11	0				0
0				0	0					0	-11		-32	-11	0	-3				0				0	0				0	0	-1	-22	-32	0	0				0
0				-8	0					0	-12		-11	0	0	-27				0				-21	0				-41	0	0	-32	-28	0	0				0
0				1	0					0	-10		-11	-5	0	1				0				0	0				0	0	-5	-12	-22	-8	0				0
0				-21	0					0	-22		-12	-11	0	-2				0				0	0				0	0	-1	0	-11	0	0				0
0				-21	0					0	-11		-32	0	0	1				0				0	0				0	0	-10	-22	0	0	0				-11
0				0	0					0	-22		-32	-49	0	1				0				0	0				0	0	-10	-21	-18	0	0				0
0				-41	0					0	-12		-22	-34	0	-22				0				1	0				0	0	-5	-14	-6	0	0				0
0				-9	0					0	-11		-22	0	0	-2				0				0	0				-41	0	-11	0	1	-11	0				0
0				-8	0					0	-1		-22	-11	0	1				0				-12	0				0	0	-22	0	-32	-41	0				0
0				-19	0					0	-12		-11	-22	0	1				0				0	0				0	0	-10	-32	0	-22	0				0
0				-20	0					0	-11		0	-32	0	0				0				0	0				0	0	-22	0	-28	-14	0				0
0				-9	0					0	-32		-32	0	0	-3				0				0	0				-41	0	-17	-22	-2	-39	0				0
0				-7	0					0	0		-10	9	0	1				0				0	0				0	0	-18	-11	-10	0	0				0
0				-21	0					0	-22		-22	-11	0	1				0				0	0				0	0	-3	0	-3	-11	0				0
-1				-21	0					0	0		-2	-2	0	-8				0				0	0				0	0	-25	-17	-11	0	0				0
0				-7	0					0	-3		-16	-11	0	1				0				-21	0				0	0	-11	-12	-18	0	0				0
0				-21	0					0	0		-22	-17	0	1				0				0	0				0	0	-64	-12	-3	0	0				0
0				1	0					0	39		-12	-11	0	-7				0				0	0				0	0	2	-32	0	0	0				0
0				-59	0					0	-11		-12	-22	0	1				0				0	0				-44	0	-11	0	-8	0	0				0
0				0	0					0	-11		-22	-11	0	0				0				-43	0				0	0	-12	-19	-3	0	0				0
0				0	0					0	-12		-34	-11	0	-7				0				0	0				0	0	-12	-11	2	0	0				0
0				-21	0					0	-22		-32	-32	0	-6				0				0	0				0	0	-12	-22	-6	0	0				0
0				0	0					0	-22		-11	-32	0	-2				0				0	0				0	0	-11	0	-1	0	0				-2
0				1	0					0	-1		-22	-64	0	0				0				0	0				-44	0	-22	-12	-10	0	0				0
0				1	0					0	-38		-12	-11	0	-10				0				0	0				0	0	-18	-39	-34	0	0				0
0				-21	0					0	-12		-18	-11	0	1				0				-37	0				0	0	-14	-17	-12	0	0				0
0				-9	0					0	-11		-11	-12	0	1				0				0	0				0	0	0	0	-6	0	0				0
0				-33	0					0	-12		-3	0	0	1				0				-21	0				-41	0	-11	-11	0	-11	0				0
0				1	0					0	2		0	-11	0	1				0				0	0				-41	0	2	-22	-7	-2	0				0
0				-6	0					0	-32		-32	-22	0	1				0				0	0				0	0	-22	-18	-8	0	0				0
0				1	0					0	-32		-38	-11	0	-11				0				-40	0				0	0	6	0	-36	0	0				0
0				1	0					0	-11		-22	-22	0	1				0				0	0				0	0	-22	-22	-4	0	0				0
0				-34	0					0	-11		-11	-22	0	-6				0				-20	0				-29	0	-6	0	0	0	0				0
0				0	0					0	-11		-11	-2	0	-2				0				0	0				0	0	-32	-10	0	0	2				0
0				-14	0					0	-5		-11	-11	0	2				0				0	0				0	0	-11	-18	-30	-2	0				-3
0				1	0					0	-32		-11	-1	0	1				0				0	0				0	0	11	-12	-11	0	0				0
0				1	0					0	-22		-12	0	0	-6				0				0	0				0	0	-25	-13	-24	0	0				0
0				1	0					0	-11		-26	-1	0	1				0				0	0				0	0	-22	-5	-3	-32	0				0
0				-27	0					0	1		-32	-11	0	1				0				0	0				-8	0	-12	-12	-18	0	0				0
0				-8	0					0	-11		-28	-2	0	1				0				0	0				0	0	-39	0	-2	-11	0				0
0				1	0					0	-33		-11	-11	0	-2				0				0	0				0	0	-10	-22	-18	0	0				0
0				-19	0					0	-4		-48	-2	0	-1				0				0	0				0	0	-12	-22	0	0	0				0
0				-12	0					0	-1		-12	-11	0	-6				0				0	0				0	0	6	0	-10	-11	0				0
0				-19	0					0	-12		-12	-2	0	2				0				0	0				0	0	2	-10	-2	-11	0				0
0				-21	0					0	-30		-22	-22	0	1				0				0	0				0	0	-10	-32	-11	-32	0				0
0				1	0					0	-11		-32	-12	0	-24				0				-21	0				0	0	-32	0	-2	-11	0				0
0				-7	0					0	-17		-11	-12	0	1				0				0	0				0	0	-6	-41	-12	0	0				-8
0				-21	0					0	-22		-22	-11	0	-8				0				0	0				0	0	1	0	0	0	0				0
0				-21	0					0	-22		-32	-12	0	-3				0				0	0				0	0	-18	-12	-27	-11	0				0
0				-31	0					0	-3		-6	-2	0	1				0				0	0				-29	0	1	0	0	0	0				0
0				-19	0					0	-4		-11	-2	0	-3				0				0	0				0	0	-12	-22	-34	0	0				0
0				0	0					0	-22		-20	-32	0	-10				0				1	0				0	0	-11	-11	-12	0	0				0
0				-23	0					0	-5		-2	-32	0	1				0				-1	0				0	0	-32	-11	-1	0	0				0
0				-21	0					0	-22		0	-38	0	1				0				-34	0				0	0	-22	-3	-12	0	0				0
0				-21	0					0	2		0	-22	0	1				0				0	0				0	0	0	-11	-8	0	0				0
0				1	0					0	-12		2	-11	0	1				0				-21	0				0	0	-11	0	-26	2	0				0
0				-17	0					0	-14		0	-12	0	1				0				0	0				-50	0	-41	-11	-11	0	0				0
0				-1	0					0	-11		-17	-11	0	1				0				0	0				0	0	-18	-11	-13	0	0				-3
0				-21	0					0	-6		-38	-11	0	1				0				0	0				0	0	-39	-11	-32	0	0				0
0				0	0					0	-9		-12	-11	0	-25				0				0	0				-50	0	-32	-7	-3	0	0				-41
0				-21	0					0	-2		-32	-4	0	1				0				0	0				0	0	2	0	-12	-1	0				0
0				-7	0					0	-33		0	-22	0	1				0				0	0				0	0	-15	0	-2	0	0				0
0				-50	0					0	-32		-11	0	0	1				0				0	0				0	0	-32	-12	-12	-11	0				-6
0				1	0					0	0		0	0	0	-36				0				0	0				0	0	2	-2	-3	0	0				0
0				-21	0					0	-11		0	0	0	-8				0				1	0				0	0	-3	-32	-30	0	0				0
0				-34	0					0	-10		-12	-30	0	1				0				0	0				0	0	-5	-32	-34	-17	0				0
0				-20	0					0	7		-11	0	0	-8				0				0	0				0	0	-22	-3	2	-15	0				1
0				-7	0					0	-22		-22	-68	0	1				0				0	0				0	0	-34	0	0	0	0				0
0				0	0					0	-11		0	-22	0	-10				0				0	0				0	0	0	-9	-19	0	0				-6
0				-41	0					0	-57		0	-49	0	-21				0				1	0				1	0	-32	-11	-20	0	0				0
0				-17	0					0	2		-22	-22	0	1				0				0	0				0	0	-11	-7	3	0	0				0
0				-33	0					0	-18		-11	-11	0	1				0				1	0				0	0	-10	-22	-6	0	0				0
0				-50	0					0	-12		-11	-11	0	-1				0				0	0				0	0	-14	-11	-38	0	0				0
0				-21	0					-32	-11		-39	-32	0	1				0				-10	0				0	-32	-12	-2	-22	0	0				0
0				-37	0					0	-11		0	-12	0	-43				0				0	0				0	0	-13	-22	-11	0	0				0
0				-23	0					0	-18		-22	-11	0	-22				0				0	0				0	0	-12	-22	0	0	0				0
0				-7	0					0	-23		-32	-39	0	2				0				-21	0				0	0	-6	-12	-22	0	0				-6
0				-41	0					0	0		-19	-23	0	-21				0				0	0				0	0	-8	-32	-8	0	0				0
0				-37	0					0	-11		-11	-12	0	1				0				0	0				0	0	-24	0	-5	0	0				-3
0				-19	0					0	-11		-2	-44	0	-6				0				0	0				0	0	3	-11	0	0	0				0
0				-7	0					0	-11		-11	-22	0	2				0				0	0				0	0	-3	-12	-21	0	0				0
0				-21	0					0	-22		-22	-12	0	2				0				-34	0				1	0	-39	-32	-8	0	0				0
0				-21	0					0	-4		-12	-11	0	-6				0				0	0				0	0	-22	0	-43	0	0				0
0				1	0					0	-22		-11	-32	0	-2				0				0	0				0	0	-17	-10	-17	0	0				0
0				-19	0					0	-42		-32	-22	0	1				0				0	0				0	0	-25	0	0	0	0				0
0				-50	0					0	-16		-11	-25	0	-6				0				0	0				0	0	-2	-11	-34	0	0				0
0				-7	0					0	3		-25	-8	0	-1				0				0	0				0	0	-11	0	0	0	0				0
0				1	0					0	-12		-22	-11	0	-6				0				0	0				0	0	0	-22	1	0	0				0
0				1	0					0	-22		-11	-2	0	-8				0				0	0				0	0	-29	-22	1	0	0				-3
0				-21						0	-10		-22	-12	0	-4				0				0	0				0	0	-29	-22	-11	0	0				0
0				-21						0	-11		-22	-32	0	-1				0				0	0				0	0	-11	-12	1	0	0				0
0				-35						0	-11		-32	-12	0	-2				0				0	0				0	0	-10	-38	-2	0	0				0
0				1						0	-39		-22	-2	0	-10				0				0	0				0	0	-12	-17	-22	-39	0				0
0				-7						0	-11		-11	-12	0	-2				0				0	0				0	0	-11	0	1	0	0				0
0				-19						0	-22		-32	-11	0	-12				0				0	0				0	0	-3	-39	-15	0	0				0
0				0						0	-39		-31	-12	0	0				0				0	0				0	0	-11	-11	1	0	0				0
0				-33						0	-12		-11	-12	0	-2				0				0	0				0	0	-11	-37	-11	0	0				0
0				-7						0	-11		-12	-11	0	-7				0				0	0				0	0	2	-11	-11	0	0				0
0				-8						0	-33		-11	0	0	-3				0				-34	0				0	0	-22	-22	-32	0	0				0
0				-21						0	-22		-22	-18	0	1				0				0	0				0	0	-5	-11	-17	0	0				-3
0				-21						0	-11		-13	-18	0	-3				0				1	0				0	0	-32	-22	-14	0	0				0
0				-41						0	-22		-11	-11	0	-11				0				0	0				0	0	-12	-22	0	-39	0				0
0				-33						0	-11		-22	-2	0	-2				0				-21	0				0	0	-11	-12	-32	0	0				0
0				1						0	-10		-22	-23	0	1				0				-7	0				0	0	1	-26	0	0	0				0
0				-59						0	-11		-11	-32	0	1				0				0	0				0	0	-11	-1	-11	0	0				0
0				-21						0	-17		-11	-10	0	-4				0				0	0				0	0	-12	-11	-19	-35	0				-8
0				-50						0	-17		-22	-11	0	-12				0				0	0				0	0	-38	-14	-11	0	0				0
0				-41						0	-22		-39	-11	0	-2				0				0	0				0	0	-32	-22	-15	0	0				0
0				-25						0	-11		-11	0	0	-8				0				0	0				0	0	-11	-11	-22	0	0				0
0				-41						0	-12		-22	-2	0	-2				0				0	0				0	0	-22	0	1	0	0				0
0				-50						0	-11		-12	-32	0	-29				0				0	0				0	0	0	0	-10	2	0				0
0				-28						0	-11		-12	-2	0	1				0				0	0				0	0	-19	-17	-14	-12	0				0
0				-20						0	-11		-28	0	0	-4				0				0	-1				0	0	1	0	-55	0	0				-10
0				-50						0	-12		-12	-25	0	2				0				0	0				0	0	-12	-39	-11	0	0				0
0				0						0	-16		0	-12	0	-37				0				0	0				0	0	-40	-11	-11	-16	0				0
0				-23						0	0		-20	-11	-1	1				0				0	0				0	0	-12	-22	0	0	0				0
0				-41						0	-12		-21	-20	0	1				0				0	0				0	0	-11	-11	-11	0	0				0
0				1						0	-11		-32	-22	0	-2				0				0	0				0	0	-12	-10	-40	-11	0				0
0				-21						0	19		-11	-22	0	-1				0				0	0				0	0	-12	-17	-12	0	0				0
0				0						0	1		-25	-11	0	-10				0				0	0				0	0	-25	0	-27	0	0				0
0				-23						0	-2		-10	-22	0	1				0				0	0				1	0	-11	-22	-32	0	0				0
0				0						0	-22		0	-11	0	-4				0				0	0				0	0	-10	-12	-11	0	0				0
0				0						0	-22		-11	-38	0	-11				0				0	0				0	0	-1	-38	-34	0	0				-3
0				1						0	-10		-11	-22	0	-2				0				0	0				0	0	-11	-39	-1	0	0				0
0				-21						0	-11		-6	-12	0	-2				0				0	0				0	0	-11	-18	0	0	0				0
0				1						0	-11		-22	-11	0	4				0				1	0				0	0	-11	-22	-32	0	0				-10
0				-45						0	-3		-22	-48	0	-3				0				1	0				0	0	-2	0	-31	0	0				0
0				-19						0	0		-22	-11	0	-1				0				-23	0				0	0	-1	-4	-22	0	0				0
0				-21						0	1		0	-32	0	-2				0				0	0				0	0	18	-11	-24	0	0				-10
0				-21						0	-11		-22	-32	0	-22				0				0	0				-1	0	-11	-12	-11	0	0				0
0				-29						0	0		-32	-35	0	-13				0				0	0				0	0	4	0	-19	0	0				0
0				1						0	-1		-32	-4	0	0				0				0	0				0	0	-17	0	3	0	0				-6
0				-21						0	-57		-22	-11	0	-3				0				0	0				-41	0	-7	-11	-5	0	0				0
0				-29						0	-7		-11	-11	0	-20				0				0	0				0	0	-22	0	3	0	0				0
0				1						0	-21		-22	-22	0	1				0				0	0				-49	0	-22	-22	-8	0	0				0
0				-21						0	-12		-11	-12	0	-6				0				0	0				0	0	-6	0	2	0	0				0
0				-35						0	-22		-14	-20	0	0				0				0	0				0	0	-39	-11	-9	0	0				1
0				-41						0	-11		-22	-26	0	-5				0				1	0				0	0	-1	-11	1	0	0				0
0				-21						0	-22		-22	0	0	1				0				0	0				0	0	-10	-53	0	-12	0				-2
0				-21						0	-11		-20	-44	0	-29				0				0	0				0	0	-11	-22	-14	-11	0				0
0				-31						0	-12		-12	-11	0	-3				0				0	0				0	0	-32	-22	-23	0	0				0
0				-21						0	-14		-22	-11	0	-16				0				-21	0				0	0	-10	-22	-1	0	0				0
0				-50						0	-11		-11	-11	0	-2				0				0	0				0	0	0	1	0	0	0				0
0				-19						0	-30		-48	-32	0	-9				0				0	0				0	0	2	-32	-16	0	0				0
0				-21						0	-22		-11	0	0	1				0				0	0				0	0	-11	-11	0	0	0				0
0				-19						0	3		-18	-32	0	-1				0				0	0				0	0	-12	-22	0	0	0				0
0				-21						0	-11		-10	-68	0	-13				0				0	0				0	0	-11	-38	-12	-2	0				0
0				-21						0	-10		0	-26	0	1				0				0	0				0	0	-11	0	0	0	0				0
0				-20						0	-43		-22	-11	0	1				0				1	0				0	0	1	-11	-5	0	0				0
0				-21						0	-18		-12	-22	0	-3				0				0	0				0	0	-44	-32	-22	0	0				0
0				-41						0	-1		-12	-12	0	-17				0				-49	0				0	0	-23	-22	5	0	0				0
0				-20						0	-17		-11	0	0	-1				0				1	0				-1	0	-9	-12	-32	0	0				0
0				0						0	-22		0	0	0	-37				0				1	0				0	0	-32	0	0	0	0				0
0				-8						0	0		-11	-2	0	1				0				1	0				0	0	-2	0	-20	0	0				0
0				-28						0	-22		-22	-12	0	-2				0				0	0				0	0	-22	0	-32	0	0				0
0				-21						0	-12		0	-11	0	-1				0				1	0				-28	0	-22	-11	-3	0	0				0
0				-21						0	0		-11	-11	0	-7				0				0	0				0	0	-3	-20	-11	0	0				0
0				-19						0	-9		-5	-12	0	-5				0				-20	0				0	0	-27	-22	-30	0	0				0
0				-35						0	0		-11	0	0	-2				0				0	0				0	0	-36	0	-12	0	0				0
0				-8						0	-32		-22	-11	0	1				0				1	0				0	0	-23	-12	-13	0	0				0
0				-21						0	-22		-22	-40	0	-3				0				0	0				0	0	-8	-11	-22	0	0				0
0				-21						0	-11		-11	-11	0	2				0				0	0				0	0	-11	-22	-32	0	0				0
0				1						0	0		0	-34	0	-2				0				0	0				0	0	-11	0	-1	0	0				0
0				-20						0	-20		-11	-23	0	-1				0				0	0				-41	0	-22	0	-1	0	0				0
0				-20						0	0		-6	-11	0	1				0				-7	0				0	0	1	-10	-12	-11	0				0
0				-19						0	0		-22	-11	0	1				0				-20	0				0	0	0	-11	-4	-8	0				-6
0				0						0	-8		-11	-2	0	-9				0				0	0				0	0	-11	-32	-12	0	0				0
0				-20						0	-17		-12	-12	0	-3				0				0	0				0	0	3	-32	-1	0	0				0
0				1						0	-11		-6	-2	0	1				0				0	0				0	0	-32	0	-11	0	0				-3
0				-21						0	-64		-11	-22	0	-6				0				0	0				0	0	-32	-22	3	0	0				0
0				-29						0	-12		-22	-11	0	-14				0				0	0				0	0	3	-22	-5	0	0				0
0				-21						0	-11		-50	-11	0	-11				0				0	0				0	0	-22	-11	1	-22	0				0
0				1						0	-22		-11	0	0	1				0				0	0				0	0	-54	-11	46	0	0				0
0				-19						0	0		-12	-11	0	-1				0				0	0				0	0	1	-13	-11	-11	0				0
0										0	-10		-22	0	0	2				0				0	0				0	0	-22	-18	-1	0	0				0
0										0	-22		0	-34	0	-3				0				0	0				0	0	-12	-22	-17	0	0				0
0										0	-12		-10	-11	0	1				0				0	0				0	0	6	-30	-6	0	0				0
0										0	-12		-22	-2	0	-5				0				0	0				0	0	-1	-22	-12	-4	0				0
0										0	-11		-12	-11	0	-5				0				0	0				2	0	0	-2	0	0	0				0
0										0	-12		-22	-22	0	-2				0				0	0				0	0	-11	-12	-11	0	0				0
0										0	-3		-11	-12	0	-33				0				0	0				0	0	-20	-11	-13	0	0				0
0										0	0		-17	-13	0	1				0				0	0				0	0	-22	-11	-23	0	0				0
0										0	-1		0	-22	0	1				0				0	0				0	0	-4	-11	3	0	0				0
0										0	-6		-11	-22	0	-2				0				-9	0				0	0	-10	-22	-37	0	0				0
0										0	-11		-11	-2	0	-2				0				-21	0				0	0	0	-22	-11	3	0				0
0										0	-22		0	-11	0	-12				0				0	0				2	0	-22	-39	3	0	0				0
1										0	0		-38	-11	0	1				0				0	0				0	0	-7	-11	-11	0	0				0
0										0	-22		-22	-18	0	1				0				-19	0				0	0	0	-22	3	-14	0				0
0										0	-41		-22	-10	0	-8				0				-34	0				0	0	-32	-22	-11	0	0				-37
0										0	6		-11	-22	0	1				0				0	0				0	0	-23	-22	1	0	0				0
0										0	3		-11	-32	0	-12				0				0	0				0	0	0	-18	-32	0	0				0
0										0	-3		-12	-39	0	-7				0				0	0				0	0	-22	0	0	0	0				0
0										0	-22		-22	-22	0	-2				0				0	0				0	0	-11	-10	-11	0	0				0
0										0	-22		-32	-39	0	-13				0				-21	0				0	0	-11	-32	-12	0	0				0
0										0	-3		-11	0	0	-7				0				0	0				0	0	-3	-11	-12	0	0				0
0										0	-11		0	-11	0	-7				0				0	0				0	0	-12	-17	-18	0	0				0
0										0	-34		-12	-38	0	1				0				0	0				-1	0	-39	-32	1	0	0				0
0										0	-11		-12	-22	0	1				0				-23	0				0	0	-12	0	-2	0	0				0
0										0	45		-48	1	0	-3				0				0	0				0	0	-12	-10	-41	0	0				0
0										0	-13		-11	-11	0	1				0				0	0				0	0	-22	-11	-11	0	0				-3
0										0	-30		0	-32	0	1				0				-59	0				0	0	-7	-22	-11	-37	0				0
0										0	-22		-11	-2	0	0				0				-33	0				0	0	-11	-22	-11	-1	0				1
0										0	-19		-11	-39	0	1				0				1	0				-29	0	-19	-17	-15	0	0				-3
0										0	-10		-25	0	0	-23				0				1	0				-2	0	-11	-11	-11	0	0				0
0										0	-42		-38	-11	0	-14				0				0	0				0	0	-14	-22	-19	0	0				0
0										0	-11		-5	-22	0	1				0				0	0				0	0	-11	-32	-14	0	0				0
0										0	-13		0	-22	0	1				0				1	0				0	0	-11	-18	-1	0	0				0
0										0	-32		-5	-11	0	-6				0				0	0				0	0	-2	-11	-51	0	0				0
0										0	-32		0	0	0	-8				0				0	0				0	0	-22	-54	-9	0	0				0
0										0	-30		-11	-16	0	1				0				0	0				0	0	2	-11	-6	0	0				0
0										0	-22		-2	-22	0	1				0				0	0				0	0	-12	-22	-9	0	0				0
0										0	-5		-22	-12	0	1				0				0	0				0	0	-12	-31	-6	-3	0				-41
0										0	-11		-22	-32	0	0				0				-50	0				0	0	-17	-11	3	-11	0				0
0										0	-11		-3	-2	0	-4				0				0	0				0	0	-11	-10	-11	0	0				0
0										0	-22		-22	-22	0	0				0				0	0				0	0	-11	-12	-3	0	0				0
0										0	-25		-11	0	0	-5				0				0	0				0	0	-22	0	-11	0	0				0
0										0	-39		-32	-11	0	-60				0				0	0				0	0	-11	-21	-16	0	0				0
0										0	3		-39	-48	0	0				0				0	0				0	0	-32	-32	-22	0	0				0
0										0	-19		-11	-11	0	-21				0				0	0				0	0	-25	-32	-12	-32	0				0
0										0	0		0	0	0	-2				0				0	0				-24	0	-29	-37	0	0	0				0
0										0	-11		-11	-22	0	-5				0				0	0				0	0	-11	-22	-13	0	0				0
0										0	-23		-73	-22	0	0				0				0	0				0	0	0	-12	-11	0	0				0
0										0	-11		-8	-12	0	1				0				0	0				0	0	-33	-32	2	0	0				0
0										0	-5		-11	0	0	1				0				0	0				0	0	7	-11	1	0	0				0
0										0	-32		-8	-12	0	1				0				1	0				0	0	-33	-17	-14	0	0				0
0										0	-2		-11	-22	0	-8				0				-50	0				0	0	-11	-12	-2	0	0				0
0										0	-22		0	-54	0	1				0				0	0				0	0	-12	0	0	0	0				0
0										0	-22		-11	-32	0	1				0				0	0				0	0	-22	-22	-22	-2	0				0
0										0	-12		0	-22	0	-4				0				0	0				0	0	-6	0	0	0	0				0
0										0	-12		-12	-12	0	1				0				-21	0				0	0	-32	-11	0	0	0				0
0										0	-5		-21	-25	0	-3				0				0	0				0	0	-10	-37	-1	0	0				0
0										0	-6		-22	-11	0	-3				0				0	0				0	0	-21	-39	2	0	0				0
0										0	-19		-11	-2	0	1				0				0	0				0	0	-11	-9	-18	-11	0				0
0										0	-15		-11	-2	0	1				0				0	0				0	0	-16	-22	-5	-2	0				0
0										0	-25		-11	-22	0	1				0				0	0				0	0	-33	-32	-17	0	0				0
0										0	0		-12	-12	0	-8				0				0	0				0	0	-12	-22	-31	0	0				0
0										0	-6		-22	-10	0	1				0				0	0				0	0	-11	0	-11	-22	0				0
0										0	-22		0	0	0	-30				0				0	0				0	0	-48	-22	9	0	0				0
0										0	-22		-32	-11	0	-3				0				0	0				0	0	2	0	1	0	0				0
0										0	-20		-48	-12	0	1				0				-21	0				-2	0	-11	-22	0	0	0				0
0										0	-12		-32	-11	0	1				0				-21	0				0	0	-11	-2	-10	0	0				0
0										0	-12		0	-11	0	1				0				0	0				0	0	-6	-32	-11	0	0				0
0										0	-11		-12	-2	0	-2				0				0	0				-29	0	0	-31	-32	0	0				0
0										0	-11		-22	-11	0	1				0				0	0				0	0	-32	0	-12	0	0				0
0										0	-18		-22	-11	0	1				0				0	0				0	0	2	-17	-26	0	0				0
0										0	-12		-11	-32	0	-6				0				0	0				0	0	-15	0	-11	0	0				0
0										0	0		-11	0	0	1				0				0	0				0	0	-12	-33	2	-4	0				0
0										0	0		-12	-22	0	-2				0				0	0				0	0	5	-11	-11	-22	0				0
0										0	-32		-29	-11	0	1				0				-34	0				0	0	-12	0	-11	0	0				0
0										0	0		0	0	0	1				0				0	0				0	0	-2	-10	-1	0	0				0
0										0	-22		-11	-32	0	-8				0				0	0				0	0	-19	-12	6	0	0				0
0										0	-32		-11	-11	0	-2				0				-20	0				0	0	1	-22	-8	0	0				0
0										0	0		-11	-17	0	-4				0				0	0				0	0	-12	-32	-24	0	0				0
0										0	-22		0	-11	0	-3				0				0	0				0	0	-12	-22	-3	0	0				0
0										0	-4		-11	-22	0	1				0				0	0				0	0	-22	-25	-12	0	0				0
0										0	-10		-11	3	0	-28				0				1	0				0	0	-22	-11	-30	0	0				0
0										0	0		6	-11	0	-2				0				0	0				0	0	-2	-4	-2	0	0				0
0										0	-53		-22	-12	0	2				0				0	0				0	0	-11	-11	-12	0	0				0
0										0	-16		-11	-11	0	-12				0				0	0				-49	0	1	-11	-21	0	0				0
0										0	-1		-11	0	0	0				0				0	0				0	0	-1	-11	0	0	0				0
0										0	1		-30	-32	0	-15				0				0	0				0	0	-12	12	2	0	0				0
0										0	-2		0	-2	0	1				0				0	0				0	0	-11	-33	-30	0	0				0
0										0	-12		-11	-11	0	-6				0				0	0				0	0	-4	-18	1	0	0				0
0										0	-3		-32	-25	0	-2				0				0	0				0	0	-40	-12	-11	-11	0				0
0										0	-14		0	-11	0	-8				0				0	0				-41	0	-32	-2	-12	-11	0				0
0										0	1		-32	-18	0	-3				0				-37	0				0	0	3	-10	0	0	0				0
0										0	0		-22	-32	0	-13				0				0	0				0	0	-11	-11	0	0	0				0
0										0	-11		-11	-11	0	1				0				-6	0				-5	0	-22	-22	0	0	0				0
0										0	2		-11	-22	0	0				0				0	0				0	0	-3	-32	-11	0	0				0
0										0	-22		-4	0	0	-4				0				0	0				0	0	-11	-32	-11	0	0				0
0										0	-8		0	-22	0	-12				0				0	0				0	0	-1	-11	-34	0	0				0
0										0	-8		-11	-4	0	1				0				0	0				0	0	-32	-22	-11	0	0				0
0										0	-22		-6	0	0	-8				0				0	0				0	0	-2	0	-32	-22	0				0
0										0	0		-5	-9	0	1				0				0	0				0	0	-11	-25	-7	0	0				0
0										0	-27		0	-12	0	1				0				0	0				0	0	-53	-11	-7	-1	0				0
0										0	-44		-32	-11	0	1				0				0	0				0	0	1	-11	-11	0	0				0
0										0	1		0	-22	0	-6				0				0	0				0	0	-32	-12	-11	0	0				0
0										0	-22		-18	0	0	-14				0				-7	0				0	0	-11	-20	-3	0	0				0
0										0	-11		0	-2	0	1				0				0	0				0	0	-12	-11	-10	0	0				0
0										0	-11		-12	0	0	0				0				-21	0				0	0	-3	-11	-11	0	0				-2
0										0	0		-11	0	0	1				0				0	0				0	0	-11	-12	-3	0	0				0
0										0	-32		-22	-3	0	1				0				-21	0				0	0	-9	-18	1	0	0				0
0										0	0		-11	-12	0	-12				0				0	0				0	0	-22	-11	-12	0	0				0
0										0	-6		0	-2	0	-8				0				0	0				1	0	0	-22	0	-32	0				-10
0										0	-19		-7	0	0	-43				0				0	0				0	0	-11	-11	-8	0	0				0
0										0	-10		0	-11	0	-2				0				0	0				0	0	-18	-1	-33	0	0				-10
0										0	-17		-11	-2	0	1				0				0	0				0	0	-22	-22	-22	0	0				0
0										0	0		-1	0	0	1				0				0	1				0	0	0	-12	0	0	0				1
0										0	-11		-11	-12	0	-3				0				0	0				0	0	-20	-22	-33	0	0				0
0										0	1		-11	-12	0	1				0				-21	0				0	0	-22	-22	-16	0	0				0
0										0	-12		-22	0	0	-28				0				0	0				0	0	-11	-22	1	0	0				0
0										0	0		-11	-11	0	-2				0				0	0				0	0	-17	0	-5	0	0				0
0										0	-11		0	-10	0	1				0				0	0				0	0	-28	-22	-17	0	0				0
0										0	-5		-12	-22	0	-4				0				0	0				0	0	-11	0	-22	0	0				0
0										0	-32		-12	-22	0	-13				0				0	0				0	0	-22	-22	-11	2	0				0
0										0	-32		-11	-22	0	0				0				0	0				0	0	-10	-11	-31	0	0				0
0										0	-22		0	-18	0	-9				0				0	0				0	0	-3	0	-13	0	0				0
0										0	-11		-11	-11	0	-2				0				0	0				0	0	-13	11	-22	0	0				0
0										0	-3		-11	-11	0	1				0				0	0				0	0	1	-22	1	0	0				0
0										0	-8		-11	-22	0	-4				0				0	0				0	0	2	0	-8	-14	0				0
0										0	-2		-10	-1	0	-3				0				0	0				0	0	-11	-26	-1	-39	0				0
0										0	-22		-32	-12	0	-10				0				0	0				0	0	-12	0	0	0	0				0
0										0	-11		-11	-13	0	1				0				0	0				0	0	-31	-11	-12	0	0				0
0										0	-11		0	0	0	1				0				0	-1				-49	0	0	-13	-32	0	0				0
0										0	0		-11	-2	0	-9				0				0	0				-50	0	-22	0	-11	0	0				0
0										0	-32		-22	-22	0	1				0				-21	0				0	0	-22	-22	-10	-32	0				0
0										0	-34		-22	-11	0	-11				0				-15	0				0	0	0	-22	0	0	0				-10
0										0	-11		-22	-11	0					0				-21	0				0	0	-1	-22	-3	0	0				0
0										0	0		0	-11	0					0				-21	0				0	0	-11	-32	7	0	0				0
0										0	-6		-12	-33	0					0				1	0				0	0	-17	-22	4	0	0				-3
0										0	-22		-12	-11	0					0				0	0				1	0	2	-11	0	0	0				0
0										0	-21		-22	-30	0					0				0	0				0	0	-12	0	-22	0	0				0
0										0	-22		-11	-11	0					0				0	0				0	0	2	-22	-13	0	0				0
0										0	-10		-32	-22	0					0				0	0				0	0	-38	0	-2	0	0				-6
0										0	-22		-2	-10	0					0				0	0				0	0	-22	-24	-11	0	0				0
0										0	-21		-22	-5	0					0				0	0				0	0	-9	-11	-18	-35	0				0
0										0	-12		-13	-22	0					0				0	0				0	0	-22	-73	-10	0	0				0
0										0	-11		-11	-17	0					0				-19	0				0	0	-20	-11	-11	0	0				0
-2										0	-22		0	-22	0					0				0	0				0	0	-9	-10	-16	0	0				0
0										0	0		-22	-2	0					0				0	0				0	0	-1	-11	0	0	0				0
0										0	-12		-11	-3	0					0				0	0				0	0	-22	-11	0	0	0				0
0										0	-37		-22	-22	0					0				0	0				-49	0	-32	-11	-30	0	0				-3
0										0	1		-34	-22	0					0				0	0				0	0	-9	-7	0	0	0				0
0										-1	0		-39	-48	0					0				0	0				0	-1	-11	0	-11	2	0				0
0										0	-12		-12	-11	0					0				0	0				0	0	-10	0	-11	0	0				0
0										0	-12		-32	-11	0					0				0	0				0	0	-13	-22	-1	0	0				0
0										0	-22		-18	-11	0					0				0	0				0	0	-22	-11	-2	0	0				-3
0										0	-12		-11	-17	0					0				0	0				0	0	-11	-12	-22	0	0				0
0										0	0		-10	-13	0					0				-7	0				0	0	-24	-22	-2	0	0				0
0										0	0		-12	-11	0					0				0	0				0	0	-12	-11	-4	0	0				0
0										0	-18		-39	-11	0					0				1	0				0	0	-2	0	0	0	0				0
0										0	0		-11	-22	0					0				0	0				0	0	0	-17	-32	0	0				-1
0										0	-22		-32	-11	0					0				0	0				0	0	-11	-11	-15	0	0				0
0										0	-22		0	-12	0					0				0	0				-49	0	-39	-49	-11	0	0				0
0										0	-11		-22	-11	0					0				0	0				-35	0	-14	-39	-12	-12	0				-5
0										0	-49		-39	-32	0					0				0	0				0	0	-40	-10	1	0	0				0
0										0	-11		-12	-11	0					0				0	0				0	0	-19	-22	-7	0	0				0
0										0	-19		-22	-11	0					0				-22	0				0	0	-22	-15	-2	0	0				0
0										0	-37		-22	-11	0					0				0	0				0	0	0	-32	35	0	0				0
0										0	-52		-11	-52	0					0				0	0				-1	0	1	-18	-22	0	0				0
0										0	0		-22	-12	0					0				-33	0				-41	0	-16	-11	-22	0	0				0
0										0	-14		-6	-22	0					0				0	0				0	0	-12	-12	-12	0	0				0
0										0	-12		-11	-15	0					0				0	0				0	0	-14	-13	-17	0	0				1
0										0	0		-11	-11	0					0				0	0				0	0	-22	-30	-11	0	0				0
0										0	-12		-18	-22	0					0				0	0				0	0	0	-11	-15	2	0				0
0										0	0		-18	-32	0					0				1	0				0	0	-11	-10	-11	0	0				0
0										0	-22		-17	-22	0					0				0	0				0	0	-3	-32	-16	0	0				0
0										0	-22		-11	-11	0					0				0	0				0	0	-11	-32	-12	0	0				0
0										0	-25		-11	-11	0					0				0	0				0	0	-11	-32	2	0	0				0
0										0	-22		0	-11	0					0				1	0				0	0	-22	-11	0	0	0				0
0										0	-19		-12	-11	0					0				1	0				0	0	-11	3	-11	0	0				0
0										0	-5		-32	-32	0					0				0	0				0	0	-16	0	-40	0	0				0
0										0	-11		-11	-12	0					0				0	0				0	0	-22	-22	-11	0	0				0
0										0	-30		-11	-22	0					0				0	0				0	0	-11	0	-10	0	0				0
0										0	-5		-12	-11	0					0				0	0				0	0	-11	0	1	0	0				0
0										0	2		-11	-22	0					0				0	0				0	0	-22	-1	-22	0	0				0
0										0	-22		-11	-31	0					0				0	0				0	0	-12	-22	-11	0	0				0
0										0	2		-11	-4	0					0				-34	0				0	0	-11	-11	1	0	0				0
0										0	-22		-30	-11	0					0				0	0				0	0	-11	-13	-3	-11	0				0
0										0	-11		-11	-12	0					0				0	0				0	0	-11	0	-34	0	0				0
0										0	-11		-32	-11	0					0				0	0				0	0	-32	-12	2	0	0				1
0										0	-18		-9	-11	0					0				-21	0				0	0	-22	0	0	0	0				0
0										0	-5		-32	-11	0					0				0	0				0	0	-1	-12	-15	0	0				0
0										0	-6		-11	-11	0					0				0	0				0	0	-32	0	-32	0	0				0
0										0	0		-34	-12	0					0				0	0				0	0	-11	0	-5	-2	0				0
0										0	-12		-11	-11	0					0				0	0				0	0	-11	0	1	0	0				0
0										0	0		0	-49	0					0				-5	0				0	0	7	2	-11	0	0				0
0										0	-12		-22	-2	0					0				0	0				0	0	-11	-30	2	0	0				0
0										0	-11		-18	-11	0					0				0	0				0	0	-11	-22	-12	0	0
0										0	7		-22	-2	0					0				0	0				0	0	0	-22	1	0	0
0										0	-11		-17	-10	0					0				0	0				0	0	-22	-17	0	0	0
0										0	-6		-11	-4	0					0				0	0				0	0	2	0	1	0	0
0										0	-15		0	-11	0					0				0	0				0	0	0	-22	1	0	0
0										0	-22		-11	-22	0					0				0	0				0	0	-11	0	-15	-3	0
0										0	-8		0	-22	0					0				0	0				-29	0	-12	-22	-22	0	0
0										0	-14		-7	-34	0					0				0	0				0	0	3	-11	-2	0	0
0										0	1		0	-2	0					0				0	0				0	0	-22	-22	-24	0	0
0										0	-18		-11	-32	0					0				0	0				0	0	-1	-22	1	0	0
0										0	0		0	-22	0					0				-40	0				0	0	3	0	-2	-11	0
0										0	-11		-31	1	0					0				0	0				-29	0	-22	0	-12	0	0
0										0	-22		-11	-11	0					0				1	0				-2	0	1	0	0	-1	0
0										0	-22		-22	-32	0					0				0	0				1	0	0	-39	-8	0	0
0										0	-11		-11	-2	0					0				0	0				0	0	0	-22	-10	0	0
0										0	-11		-12	-22	0					0				0	0				0	0	-2	-22	0	0	0
0										0	-11		-4	-22	0					0				0	0				0	0	-1	-11	-11	0	0
0										0	-22		-22	-11	0					0				0	0				0	0	-12	-33	-14	-11	0
0										0	-22		-12	-22	0					0				0	0				0	0	-39	-22	-26	0	0
0										0	-37		-52	-22	0					0				0	0				0	0	-11	0	0	0	0
0										0	-6		-11	-13	0					0				0	0				1	0	0	0	-1	0	0
0										0	0		-12	-11	0					0				0	0				-74	0	-32	-22	2	0	0
0										0	0		-12	-11	0					0				0	0				0	0	-22	-11	-7	0	0
0										0			-32	-22	0					0				1	0				0	0	-22	-11	0	0	0
0										0			0	7	0					0				0	0				0	0	-11	-22	-16	0	0
0										0			-10	0	0					0				0	0				0	0	-32	-22	1	0	0
0										0			-22	-11	0					0				0	0				0	0	-12	-24	1	-11	0
0										0			-12	-22	0					0				0	0				2	0	-34	-11	-34	-11	0
0										0			-11	-11	0					0				0	0				-49	0	0	0	-11	0	0
0										0			-11	0	0					0				0	0				0	0	0	0	-11	0	0
0										0			-11	-22	0					0				0	0				0	0	-12	-12	-6	0	0
0										0			0	-12	0					0				0	0				0	0	0	0	-3	0	0
0										0			-22	-12	0					0				-12	0				0	0	-41	0	-11	0	0
0										0			-11	-22	0					0				0	0				0	0	-11	-32	-12	0	0
0										0			-11	-11	0					0				1	0				0	0	-22	-12	-11	0	0
0										0			-46	-12	0					0				0	0				0	0	1	-11	-6	0	0
0										0			-11	0	0					0				-6	0				0	0	-11	-2	1	0	0
0										0			-11	-11	0					0				0	0				0	0	-32	-22	-31	0	0
0										0			-11	-22	0					0				0	0				0	0	-11	-22	1	0	0
0										0			-11	-11	0					0				0	0				-48	0	-32	-32	-5	0	0
0										0			0	-22	0					0				0	0				0	0	-3	-22	-13	-11	0
0										0			-4	-32	0					0				0	0				0	0	-1	0	0	0	0
0										0			-12	-24	0					0				0	0				1	0	-8	-10	-11	0	0
0										0			-18	-22	0					0				0	0				0	0	-11	-19	2	0	0
0										0			0	0	0					0				1	0				0	0	-1	-11	-22	0	0
0										0			-22	-11	0					0				0	0				0	0	-11	0	-51	0	0
0										0			0	-3	0					0				0	0				0	0	-38	-11	0	0	0
0										0			-11	-12	0					0				0	0				0	0	-11	-32	-47	0	0
0										0			-39	-33	0					0				-50	0				0	0	-11	-7	0	-1	0
0										0			-38	-11	0					0				0	0				0	0	-26	-11	2	0	0
0										0			-11	-22	0					0				0	0				0	0	-9	-11	-11	0	0
0										0			-22	-12	0					0				0	0				0	0	-12	-22	-40	0	0
0										0			-32	-11	0					0				0	0				0	0	-12	-11	0	0	0
0										0			-32	-6	0					0				0	0				0	0	-11	-11	-23	0	0
0										0			-11	-4	0					0				-5	0				0	0	0	-10	-10	0	0
0										0			0	-25	0					0				0	0				0	0	-10	-12	-15	0	0
0										0			-12	-11	0					0				0	0				0	0	-4	-5	2	0	0
0										0			-19	-11	0					0				0	0				0	0	-32	-1	5	0	0
0										0			-22	-22	0					0				1	0				0	0	-11	-14	-14	0	0
0										0			-12	-12	0					0				0	0				0	0	0	-30	-8	0	0
0										0			-32	-32	0					0				1	0				0	0	-1	-11	0	0	0
0										0			-33	-2	0					0				1	0				0	0	-11	-10	-11	-14	0
0										0			-22	-11	0					0				0	0				0	0	-12	-11	-11	0	0
0										0			-22	-11	0					0				1	0				0	0	0	-22	5	0	0
0										0			-11	-22	0					0				0	0				0	0	0	-11	-12	0	0
0										0			-22	-11	0					0				0	0				0	0	-11	-22	-17	0	0
0										0			-42	-2	0					0				0	0				0	0	-1	-22	-17	0	0
0										0			-22	-5	0					0				0	0				0	0	-41	-11	0	0	0
0										0			0	-38	0					0				0	0				0	0	3	-30	0	-1	0
0										0			-22	-17	0					0				-19	0				0	0	-39	-59	0	0	0
0										0			0	-12	0					0				-7	0				0	0	-6	-26	-32	0	0
0										0			-22	-17	0					0				0	0				0	0	-32	-11	-1	0	0
0										0			-22	-9	0					0				0	0				0	0	-2	-32	-1	0	-1
0										0			-32	-11	0					0				1	0				0	0	-12	0	-1	0	0
0										0			-12	0	0					0				0	0				0	0	-18	-22	-2	0	0
0										0			-18	-32	0					0				0	0				0	0	-5	-11	-22	0	0
0										0			0	-11	-1					0				1	0				0	0	-32	-4	-6	0	0
0										0			0	0	0					0				-19	0				-29	0	-22	0	1	0	0
0										0			-12	-11	0					0				0	0				0	0	-1	-13	-11	0	0
0										0			0	-12	0					0				0	0				0	0	-32	-14	8	0	0
0										0			-18	0	0					0				0	0				0	0	-22	-22	-10	0	0
0										0			-32	-11	0					0				1	0				0	0	-6	0	-23	0	0
0										0			-11	-22	0					0				0	0				0	0	-12	-18	-17	-2	0
0										0			-12	-22	0					0				-15	0				0	0	-11	-33	-10	0	0
0										0			-4	-34	0					0				-41	0				0	0	-22	-11	-5	0	0
0										0			-11	-32	0					0				0	0				0	0	-22	0	-11	0	0
0										0			0	-38	0					0				0	0				0	0	0	0	-11	0	0
0										0			-11	-11	0					0				0	0				-29	0	0	0	-6	0	0
0										0			-17	-33	0					0				1	0				-41	0	-11	-22	-12	0	0
0										0			-39	-11	0					0				1	0				0	0	-22	0	-11	0	0
0										0			0	-11	0					0				0	0				-41	0	-12	-11	0	0	0
0										0			-39	-11	0					0				0	0				0	0	-11	-11	2	0	0
0										0			-22	-11	0					0				0	0				0	0	-18	-3	-32	0	0
0										0			-39	-11	0					0				-21	0				2	0	-8	-16	-11	0	0
0										0			-12	-22	0					0				0	0				0	0	-39	-32	-24	0	0
0										0			-11	-11	0					0				0	0				0	0	-11	-7	-3	0	0
0										0			-12	-11	0					0				1	0				0	0	-17	-22	-32	0	0
0										0			-11	-12	0					0				0	0				0	0	-2	-10	-10	0	0
0										0			0	-22	0					0				0	0				-14	0	-11	-11	-13	0	0
0										0			38	-11	0					0				0	0				0	0	1	-39	-32	0	0
0										0			0	-11	0					0				-19	0				0	0	-11	-11	-11	-39	0
0										0			-12	-17	0					0				0	0				0	0	-1	-11	-16	0	0
0										0			-11	-22	0					0				0	0				-22	0	-4	-11	-5	0	0
0										0			-14	-12	0					0				0	0				-22	0	-2	-11	-2	0	0
0										0			-22	0	0					0				0	0				0	0	-22	-20	-1	0	0
0										0			-12	-22	0					0				0	0				0	0	0	-39	-6	0	0
0										0			-22	-11	0					0				0	0				0	0	-12	-22	-26	-1	0
0										0			-12	-11	0					0				0	0				0	0	-11	-44	2	0	0
-1										0			-11	-39	0					0				0	0				0	0	-39	-39	2	0	0
0										0			-11	20	0					0				0	0				0	0	0	0	-14	0	0
0										0			-10	-11	0					0				0	0				0	0	-13	-10	-1	0	0
0										0			-22	-22	0					0				1	0				0	0	-11	-12	-11	-22	0
0										0			-39	-22	0					0				1	0				0	0	-7	0	-12	0	0
0										0			-11	-22	0					0				0	0				0	0	-18	0	-12	0	0
0										0			-12	-22	0					0				0	0				0	0	-12	-11	-12	0	0
0										0			-32	-32	0					0				-49	0				1	0	-12	-12	7	0	0
0										0			-32	-22	0					0				0	0				0	0	-40	-11	-12	-11	0
0										0			0	-22	0					0				1	0				1	0	-11	-12	0	0	0
0										0			-22	-32	0					0				0	0				2	0	-32	0	-11	0	0
0										0			-32	-2	0					0				0	0				0	0	-11	-22	-12	0	0
0										0			-22	-11	0					0				0	0				0	0	-24	0	1	-11	0
0										0			0	-12	0					0				1	0				0	0	-4	-22	0	0	0
0										0			-22	-22	0					0				0	0				0	0	-11	-22	-22	0	0
0										0			-22	-32	0					0				0	0				-41	0	-30	-11	-8	0	0
0										0			0	-11	0					0				0	0				0	0	0	-22	1	0	0
0										0			-22	0	0					0				0	0				0	0	-38	-22	-22	0	0
0										0			-1	-22	0					0				0	0				0	0	-23	-11	-10	0	0
0										0			-11	-35	0					0				0	0				0	0	-12	0	0	0	0
0										0			-22	-2	0					0				0	0				0	0	-11	-11	1	0	0
0										0			-11	-22	0					0				-21	0				0	0	-11	-11	-19	0	0
0										0			-11	-12	0					0				0	0				0	0	-43	-11	-32	0	0
0										0			-11	-2	0					0				0	0				-41	0	-11	-38	-11	0	0
0										0			-22	-3	0					0				-7	0				0	0	-33	-11	-11	0	0
0										0			-22	-31	0					0				-20	0				0	0	-1	-18	0	0	0
0										0			-32	-12	0					0				0	0				0	0	9	-11	-9	0	0
0										0			-32	-2	0					0				0	0				0	0	-6	-22	-12	0	0
0										0			0	-36	0					0				0	0				-41	0	-19	-11	-12	-35	0
0										0			0	-10	0					0				0	0				0	0	1	0	-32	0	0
0										0			-12	-22	0					0				0	0				0	0	-39	-22	-3	-11	0
0										0			-12	-53	0					0				-21	0				0	0	-33	-22	2	0	0
0										0			-11	-32	0					0				0	0				0	0	-1	-32	-12	-11	0
0										0			-73	-4	0					0				0	0				0	0	-11	-22	0	0	0
0										0			-39	-11	0					0				1	0				0	0	0	-11	-14	0	0
0										0			-12	-22	0					0				1	0				0	0	0	-22	-11	0	0
0										0			0	-32	0					0				0	0				-41	0	-12	0	0	0	0
0										0			-22	-13	0					0				0	0				0	0	0	-33	-23	0	0
0										0			-22	-22	0					0				0	0				0	0	-12	-11	-12	0	0
0										0			-32	-11	0					0				0	0				0	0	-22	-13	-5	0	0
0										0			-22	-5	0					0				0	0				1	0	-1	-12	-17	0	0
0										0			-22	-17	0					0				1	0				0	0	0	-53	-12	0	0
0										0			-11	-12	0					0				1	0				0	0	-13	-12	-26	0	0
0										0			-22	-11	0					0				0	0				1	0	-35	-12	-11	0	0
0										0			0	-11	0					0				0	0				0	0	0	-11	-11	0	0
0										0			-18	-10	0					0				1	0				0	0	-6	0	1	0	0
0										0			-22	0	0					0				-25	0				0	0	-1	-11	-35	-11	0
0										0			-12	-32	0					0				0	0				0	0	-11	-41	-32	0	0
0										0			-22	-11	0					0				0	0				0	0	-11	-49	0	-3	0
0										0			-22	-12	0					0				0	0				0	0	-19	-48	6	0	0
0										0			-33	-11	0					0				0	0				1	0	-12	0	-2	0	0
0										0			0	-11	0					0				1	0				0	0	-12	-39	-33	-32	0
0										0			-22	-2	0					0				-49	0				0	0	-10	-11	-10	0	0
0										0			-5	-2	0					0				-21	0				0	0	-32	0	-22	0	0
0										0			-22	-16	0					0				0	0				0	0	-26	-13	-6	-1	0
0										0			-13	-11	0					0				0	0				0	0	-27	-32	-1	0	0
0										0			-12	-39	0					0				0	0				0	0	-8	-11	-1	0	0
0										0			-22	-64	0					0				0	0				0	0	-6	-11	1	0	0
0										0			-5	-11	0					0				-34	0				0	0	-39	-12	-55	0	0
0										0			-5	-11	0					0				0	0				0	0	-6	-32	-19	0	0
0										0			-22	-11	0					0				0	0				0	0	-11	-11	-11	0	0
0										0			-22	-22	0					0				0	0				0	0	-11	-20	-13	-12	0
0										0			-12	-17	0					0				0	0				-28	0	-11	-12	-25	0	0
0										0			-11	-22	0					0				0	0				0	0	-32	-26	0	0	0
0										0			-5	-11	0					0				0	0				0	0	-13	-32	-22	-22	0
0										0			-11	-11	0					0				0	0				0	0	-11	-12	-18	0	0
0										0			-11	-1	0					0				0	0				-26	0	1	-22	-10	0	0
0										0			-12	-11	0					0				0	0				0	0	-6	-11	-22	0	0
0										0			-32	-11	0					0				0	-1				-28	0	-5	0	-2	-32	0
0										0			-11	-39	0					0				-21	0				0	0	1	-12	-11	0	0
0										0			-11	-11	0					0				-21	0				-22	0	-39	0	-27	0	0
0										0			-11	-2	0					0				1	0				0	0	30	-12	-1	-14	0
0										0			0	-22	0					0				0	0				0	0	-11	-11	-42	0	0
0										0			-11	-2	0					0				0	0				-29	0	-32	0	-11	-32	0
0										0			-11	0	0					0				-41	0				0	0	-17	-13	-4	0	0
0										0			-19	-12	0					0				0	0				0	0	-22	-10	-15	0	0
0										0			-11	-22	0					0				0	0				0	0	5	-30	-26	0	0
0										0			-11	-11	0					0				0	0				-49	0	-13	-22	-32	0	0
0										0			-12	-10	0					0				-59	0				0	0	-32	-11	-6	0	0
0										0			-39	-68	0					0				0	0				0	0	-1	-11	-22	0	0
0										0			-22	-13	0					0				1	0				0	0	-6	-11	-12	0	0
0										0			-11	-10	0					0				1	0				0	0	-13	0	-19	0	0
0										0			-39	-12	0					0				0	0				0	0	-39	-39	-32	0	0
0										0			0	-16	0					0				0	0				0	0	-32	-18	-26	0	0
0										0			-12	-11	0					0				0	0				0	0	-12	0	2	-32	0
0										0			-35	-22	0					0				0	0				0	0	-11	-11	-11	0	0
0										0			-11	-10	0					0				0	0				0	0	0	-22	0	0	0
0										0			-11	-22	0					0				0	0				0	0	3	-22	-12	0	0
0										0			-11	-22	0					0				0	0				0	0	-6	0	-1	0	0
0										0			0	0	0					0				0	0				0	0	-11	-11	0	0	0
0										0			-22	-12	0					0				0	0				0	0	-12	-32	-2	0	0
0										0			-22	-22	0					0				0	0				0	0	-22	-11	-12	0	0
0										0			-11	-2	0					0				0	0				0	0	-39	0	2	-11	0
0										0			0	-64	0					0				-21	0				1	0	-11	0	-2	-37	0
0										0			-32	-22	0					0				0	0				0	0	-25	-22	0	0	0
0										0			-22	-12	0					0				0	0				0	0	-1	-12	-8	0	0
0										0			-11	-11	0					0				0	0				0	0	-22	-19	0	0	0
0										0			-22	-22	0					0				0	0				0	0	-10	0	-11	0	0
0										0			0	-22	0					0				-15	0				0	0	-4	-11	5	0	0
0										0			-33	-12	0					0				0	0				1	0	-22	0	-31	0	0
0										0			-22	-21	0					0				0	0				0	0	-11	-11	-22	0	0
0										0			-11	-22	0					0				0	0				0	0	-11	-22	0	0	0
0										0			-22	0	0					0				0	0				0	0	-12	0	0	0	0
0										0			-22	0	0					0				0	0				0	0	-1	-22	0	0	0
0										0			-39	-2	0					0				0	0				1	0	-6	-22	-5	-11	0
0										0			-12	-12	0					0				0	0				-29	0	-1	-13	0	0	0
0										0			0	-2	0					0				0	0				0	0	-30	0	0	0	0
0										0			-22	-12	0					0				0	0				0	0	-11	-18	0	-32	0
0										-39			-32	-22	0					0				-21	0				0	-39	-11	0	-12	-22	0
0										0			-22	-11	0					0				0	0				0	0	-2	-11	-1	0	0
0										0			0	-22	0					0				0	0				0	0	-46	-11	-20	0	0
0										0			-11	-12	0					0				-21	0				0	0	-12	0	44	0	0
0										0			-13	-2	0					0				0	0				0	0	-18	-11	0	-1	0
0										0			-13	-11	0					0				0	0				0	0	-10	-32	-11	0	0
0										0			-17	-11	0					0				0	0				0	0	-11	-11	-11	0	0
0										0			0	-22	0					0				0	0				-74	0	-11	-33	-12	0	0
0										0			-22	-11	0					0				0	0				0	0	21	-22	0	0	0
0										0			-11	-11	0					0				0	0				0	0	-12	-37	-4	0	0
0										0			-22	-22	0					0				0	0				0	0	-22	-11	-9	0	0
0										0			-11	-32	0					0				0	0				0	0	-11	-11	-42	0	0
0										0			-32	-26	0					0				0	0				0	0	1	-22	0	-3	0
0										0			-22	-11	0					0				1	0				0	0	-11	-18	1	0	0
0										0			-32	-10	0					0				0	0				0	0	2	-12	-11	0	0
0										0			-22	-11	0					0				0	0				0	0	-9	-22	-30	0	0
0										0			-4	-32	0					0				-20	0				0	0	0	-11	-11	0	0
0										0			-22	-12	0					0				0	0				0	0	-11	-11	-11	0	0
0										0			0	-11	0					0				0	0				0	0	-39	-11	-1	0	0
0										0			-11	-11	0					0				-19	0				0	0	-22	-32	0	0	0
0										0			-11	-22	0					0				0	0				0	0	-2	-18	-26	0	0
0										0			-32	-11	0					0				0	0				0	0	0	-12	-51	0	0
0										0			-12	-32	0					0				0	0				0	0	-11	0	2	0	0
0										0			0	-5	0					0				0	0				0	0	-40	-11	-11	0	0
0										0			-12	-22	0					0				0	0				0	0	-4	-22	-13	-11	0
0										0			-11	-11	0					0				0	0				0	0	-11	-11	0	0	0
0										0			-11	-12	0					0				1	0				-49	0	-14	0	-21	-22	0
0										0			-11	-11	0					0				-20	0				0	0	-3	0	-1	0	0
0										0			0	-22	0					0				0	0				0	0	-22	-12	-3	0	0
0										0			-22	-1	0					0				0	0				0	0	-11	0	-12	0	0
0										0			-22	-32	0					0				0	0				0	0	-11	0	-44	0	0
0										0			-64	-11	0					0				0	0				0	0	-12	-39	-12	-11	0
0										0			-1	-15	0					0				0	0				0	0	3	-11	-11	0	0
0										0			-11	-2	0					0				-34	0				0	0	-19	-22	-12	0	0
0										0			-11	-11	0					0				0	0				0	0	-11	-11	2	0	0
0										0			-30	-32	0					0				0	0				0	0	-11	-39	-18	0	0
0										0			-17	-32	0					0				0	0				0	0	-32	0	0	0	0
0										0			-11	-11	0					0				0	0				0	0	-11	-22	-22	0	0
0										0			-22	-11	0					0				-39	0				0	0	-33	0	-6	0	0
0										0			-11	-22	0					0				-9	0				0	0	-14	-11	-8	0	0
0										0			-7	-2	0					0				0	0				0	0	-29	-22	-2	-2	0
0										0			-11	-11	0					0				0	0				0	0	0	-22	-5	0	0
0										0			0	-11	0					0				0	0				0	0	-22	-22	1	0	0
0										0			-22	-22	0					0				0	0				0	0	-18	-18	-20	0	0
0										0			-52	-22	0					0				0	0				0	0	-11	-11	-22	0	0
0										0			-32	-32	0					0				0	0				0	0	-22	0	-11	0	0
0										0			0	-32	0					0				0	0				0	0	-14	-11	-33	2	0
0										0			0	-2	0					0				0	0				0	0	-12	-2	3	0	0
0										0			0	-11	0					0				-19	0				1	0	-1	-38	-2	0	0
0										0			-22	-39	0					0				0	0				0	0	-41	0	-12	0	0
0										0			-22	-22	0					0				0	0				0	0	0	-37	10	-11	0
0										0			-22	-10	0					0				-15	0				0	0	-12	0	0	-32	0
0										0			-39	-22	0					0				0	0				0	0	-11	0	-8	0	0
0										0			-11	-11	0					0				2	0				0	0	-3	-22	-11	0	0
0										0			-22	-12	0					0				0	0				0	0	-10	0	-12	0	0
0										0			-22	-2	0					0				0	0				0	0	-5	-22	-22	0	0
0										0			-22	-2	0					0				0	0				0	0	-11	-5	-10	0	0
0										0			-10	-11	0					0				0	0				0	0	-11	-11	-1	0	0
0										0			-12	-5	0					0				0	0				-28	0	-11	-11	-22	0	0
0										0			-11	-22	0					0				0	0				0	0	-11	-12	0	-2	0
0										0			-32	-39	0					0				1	0				0	0	-32	-11	-11	-11	0
0										0			-22	-2	0					0				0	0				0	0	-11	-32	0	0	0
0										0			-12	-48	0					0				1	0				1	0	-32	0	0	0	0
0										0			-11	-11	0					0				0	0				0	0	-11	-44	-11	0	0
0										0			-22	-11	0					0				0	0				0	0	-11	-11	1	0	0
0										0			-22	-13	0					0				1	0				0	0	-11	-10	-1	0	0
0										0			-22	-4	0					0				0	0				0	0	-11	-12	-2	0	0
0										0			-11	-11	0					0				1	0				0	0	0	-32	-30	0	0
0										0			0	-3	0					0				0	0				0	0	-34	-11	-2	0	0
0										0			0	-22	0					0				0	0				0	0	-11	-22	-14	0	0
0										0			-22	0	0					0				0	0				0	0	-12	0	0	0	0
0										0			-11	0	0					0				0	0				0	0	-18	-11	-11	0	0
0										0			-22	-11	0					0				-21	0				0	0	0	-11	1	0	0
0										0			-12	-37	0					0				0	0				-41	0	-2	-22	-12	0	0
0										0			-10	0	0					0				0	0				-74	0	-10	-11	-10	0	0
0										0			-18	-11	0					0				0	0				0	0	-4	0	-4	0	0
0										0			-22	-32	0					0				-1	0				0	0	0	-12	-1	0	0
0										0			-11	-11	0					0				0	0				0	0	-14	-34	1	-48	0
0										0			-11	-12	0					0				0	0				0	0	-5	-22	-53	0	0
0										0			-11	-11	0					0				0	0				0	0	-11	0	0	0	0
0										0			0	-13	0					0				0	0				0	0	-6	-12	-10	0	0
0										0			0	-22	0					0				0	0				0	0	-11	-22	-15	0	0
0										0			-10	0	0					0				0	0				0	0	-11	-26	0	0	0
0										0			-22	0	0					0				-40	0				0	0	-25	-22	-32	0	0
0										0			-12	-12	0					0				-21	0				0	0	-32	-14	7	0	0
										0			-11	-32	0					0				0	0				0	0	-11	-23	-24	0	0
										0			-12	-12	0					0				-27	0				1	0	-10	-11	-11	-2	0
										0			-11	-12	0					0				-21	0				0	0	-4	-39	-1	-11	0
										0			-11	-5	0					0				0	0				0	0	-24	-22	-15	0	0
										0			-22	-20	0					0				1	0				0	0	-22	-11	-3	0	0
										0			0	-9	0					0				0	0				1	0	-15	0	-12	-22	0
										0			-11	-22	0					0				1	0				-49	0	-11	-12	-11	0	0
										0			-22	-11	0					0				0	0				0	0	1	-22	-1	0	0
										0			-5	-11	0					0				0	0				0	0	-24	-11	7	0	0
										0			-10	-2	0					0				0	0				0	0	2	-11	0	-22	0
										0			-22	-11	0					0				-2	0				0	0	2	0	2	0	0
										0			-11	0	0					0				1	0				0	0	-23	-32	3	0	0
										0			-22	-22	0					0				0	0				0	0	-22	0	1	0	0
										0			-32	-22	0					0				0	0				0	0	-22	-39	-10	0	0
										0			0	-33	0					0				0	0				-24	0	-11	-32	-42	0	0
										0			-11	-22	0					0				0	0				0	0	-11	-11	-11	0	0
										0			-17	0	0					0				-23	0				0	0	-22	-17	-32	0	0
										0			-11	-11	0					0				0	0				0	0	-2	0	0	0	0
										0			-32	-22	0					0				-7	0				0	0	-32	-11	-1	0	0
										0			0	-12	0					0				-4	0				-41	0	-22	0	-32	0	0
										0			-38	-22	0					0				-7	0				0	0	-8	0	-13	0	0
										0			35	-11	0					0				0	0				0	0	-32	0	3	0	0
										0			-11	-32	0					0				0	0				0	0	-39	-9	-10	0	0
										0			-22	-32	0					0				0	0				-49	0	-1	0	-17	-12	0
										0			-11	0	0					0				0	0				0	0	-12	0	-10	0	0
										0			-10	-40	0					0				-21	0				0	0	-2	-22	-43	0	0
										0			-12	-11	0					0				0	0				0	0	-11	-5	-10	2	0
										0			0	-22	0					0				0	0				0	0	-11	0	-17	0	0
										0			-11	-2	0					0				1	0				0	0	-24	-17	-9	0	0
										0			-32	-22	0					0				0	0				-29	0	-22	-11	-5	0	0
										0			0	-32	0					0				0	0				0	0	17	-10	-36	0	0
										0			-4	0	0					0				-21	0				0	0	1	-22	-22	0	0
										0			23	-40	0					0				0	0				0	0	-22	-32	0	0	0
										0			-11	-11	0					0				0	0				0	0	-22	0	-12	0	0
										0			3	-11	0					0				-6	0				0	0	-12	0	-11	-2	0
										0			-19	-23	0					0				0	0				0	0	-25	-11	-16	0	0
										0			-11	-22	0					0				-21	0				0	0	0	-11	0	0	0
										0			-20	-22	0					0				-21	0				0	0	-22	0	-22	0	0
										0			6	-11	0					0				-5	0				0	0	-32	0	0	0	0
										0			-11	-12	0					0				0	0				0	0	-11	-11	0	0	0
										0			-22	-4	0					0				0	0				0	0	-2	-22	0	0	0
										0			-38	0	0					0				1	0				-34	0	-11	-12	-1	0	0
										0			-6	-12	0					0				-41	0				0	0	-22	-10	3	2	0
										0			-11	-12	0					0				0	0				0	0	-32	-2	3	0	0
										0			-22	-37	0					0				0	0				0	0	-12	-11	-20	0	0
										0			-22	-11	0					0				0	0				0	0	1	0	-22	0	0
										0			-4	0	0					0				0	0				0	0	-11	-13	-8	0	0
										0			-11	-11	0					0				0	0				0	0	-2	-22	-1	0	0
										0			-32	-11	0					0				0	0				0	0	-22	0	-22	0	0
										0			-11	-11	0					0				0	0				0	0	-10	-22	-22	0	0
										0			-11	-11	0					0				0	0				-41	0	22	-22	-2	0	0
										0			-1	-12	0					0				0	0				0	0	-22	-11	-11	2	0
										0			0	-10	0					0				0	0				0	0	2	-32	1	0	0
										0			-22	-22	0					0				0	0				0	0	-18	-32	-3	0	0
										0			-53	-36	0					0				0	0				0	0	-19	0	-28	0	0
										0			-11	-2	0					0				0	0				0	0	-41	-22	-36	0	0
										0			-12	-11	0					0				0	0				0	0	-12	-39	-11	0	0
										0			-40	-11	0					0				0	0				-29	0	-15	-32	-22	0	0
										0			0	-11	0					0				-7	0				-41	0	-22	-32	-17	0	0
										0			-11	-2	0					0				1	0				0	0	-3	0	-11	0	0
										0			-11	0	0					0				1	0				0	0	-4	-22	1	-11	0
										0			-11	-18	0					0				0	0				0	0	-11	0	-11	0	0
										0			-11	-11	0					0				0	0				0	0	-11	4	1	-39	0
										0			-11	-17	0					0				0	0				0	0	-38	0	0	0	0
										0			-13	-39	0					0				0	0				0	0	0	-13	6	0	0
										0			-19	-22	0					0				0	0				0	0	-39	-2	-30	0	0
										0			-11	-24	0					0				0	0				0	0	-2	0	-3	0	0
										0			-11	-22	0					0				0	0				1	0	-4	-22	-15	0	0
										0			-12	-65	0					0				0	0				0	0	-32	-11	-16	0	0
										0			2	-6	0					0				-33	0				0	0	4	0	-12	-22	0
										0			-11	-49	0					0				0	0				-63	0	-11	-32	-11	0	0
										0			-32	-32	0					0				0	0				-41	0	-22	-22	6	0	0
										0			-11	-22	0					0				0	0				0	0	-9	-32	-12	0	0
										0			-22	-36	0					0				0	0				-1	0	-24	-11	-11	0	0
										0			-12	-32	0					0				1	0				0	0	0	-21	-18	0	0
										0			0	-11	0					0				-40	0				0	0	-11	0	-1	0	0
										0			-12	-32	0					0				0	0				0	0	-11	0	-3	0	0
										0			0	-64	0					0				0	0				0	0	-2	-32	-18	0	0
										0			-12	0	0					0				0	0				0	0	-22	0	0	0	0
										0			-11	-11	0					0				0	0				0	0	-9	-12	2	0	0
										0			-11	-11	0					0				0	0				0	0	-22	-22	-8	0	0
										0			-12	-16	0					0				0	0				0	0	-10	-22	-13	0	0
										0			-12	0	0					0				1	0				0	0	-12	-27	-1	-3	0
										0			-52	-11	0					0				1	0				0	0	0	-10	-5	0	0
										0			-22	-19	0					0				0	0				0	0	-1	0	-11	0	0
										0			-22	-32	0					0				0	0				0	0	-12	-22	-11	0	0
										0			-22	-40	0					0				-33	0				0	0	-1	-11	3	0	0
										0			-11	-22	0					0				-33	0				0	0	-12	-11	0	0	0
										0			-11	-12	0					0				0	0				0	0	0	-11	-11	-39	0
										0			-12	0	0					0				0	0				0	0	-11	-11	-32	0	0
										0			0	9	0					0				0	0				0	0	-10	-4	-14	0	0
										0			-22	-32	0					0				-25	0				0	0	-12	-2	-11	0	0
										0			-11	-11	0					0				0	0				0	0	-11	-11	0	0	0
										0			-35	-11	0					0				-21	0				0	0	-11	-11	-11	0	0
										0			-22	-22	0					0				0	0				0	0	-11	0	-13	0	0
										0			-22	-32	0					0				0	0				0	0	-11	0	-11	0	0
										0			-22	-22	0					0				0	0				-57	0	-20	0	-21	0	0
										0			-11	-73	0					0				0	0				0	0	-12	-12	-12	0	0
										0			11	-39	0					0				0	0				0	0	-22	-11	-11	0	0
										0			-11	-31	0					0				0	0				0	0	-12	0	-22	0	0
										0			0	-11	0					0				0	0				0	0	-22	-5	6	0	0
										0			-12	-22	0					0				0	0				0	0	1	0	0	0	0
										0			-11	-30	0					0				0	0				-29	0	-26	-11	2	0	0
										0			-11	-39	0					0				0	0				0	0	-11	-11	-12	0	0
										0			-11	-32	0					0				0	0				0	0	-1	-11	-21	0	0
										0			-11	-12	0					0				0	0				0	0	-3	-37	-5	0	0
										0			0	-32	0					0				0	0				0	0	-13	-22	-32	0	0
										0			-36	-22	0					0				-33	0				0	0	-12	-22	-22	0	0
										0			-22	-11	0					0				0	0				0	0	0	0	0	0	0
										0			-32	-11	0					0				0	0				0	0	-11	-11	7	-11	0
										0			-12	-2	0					0				0	0				0	0	-30	0	-5	-22	0
										0			-11	-12	0					0				0	0				0	0	-22	-22	3	0	0
										0			-11	-30	0					0				0	0				0	0	1	0	0	0	0
										0			-12	-11	0					0				0	0				0	0	0	-22	-11	0	0
										0			11	-22	0					0				1	0				0	0	-32	0	0	0	0
										0			0	0	0					0				0	0				0	0	-11	0	-22	0	0
										0			-11	-25	0					0				0	0				0	0	-12	-22	-63	0	0
										0			0	0	0					0				0	0				0	0	0	-12	1	0	0
										0			-11	-2	0					0				0	0				-49	0	-11	-10	-1	0	0
										0			-22	-22	0					0				-33	0				0	0	1	-32	0	0	0
										0			-12	-11	0					0				0	0				0	0	5	-11	14	0	0
										0			-12	-34	0					0				0	0				0	0	-12	-22	-32	0	0
										0			-11	-11	0					0				0	0				0	0	-11	-32	-12	0	0
										0			-11	0	0					0				-21	0				0	0	-12	0	-32	0	0
										0			-17	-12	0					0				1	0				-41	0	-3	-27	1	0	0
										0			-32	-39	0					0				0	0				0	0	-10	-11	-11	0	0
										0			-5	-11	0					0				0	0				0	0	-11	0	1	0	0
										0			-32	0	0					0				0	0				0	0	1	-11	-4	0	0
										0			-11	-22	0					0				0	0				0	0	-11	-5	-25	-32	0
										0			-12	-22	0					0				0	0				0	0	-39	-11	-24	-3	0
										0			-11	-12	0					0				0	0				0	0	1	0	-12	0	0
										0			-11	-32	0					0				-21	0				0	0	-11	-22	-22	0	0
										0			-17	-22	0					0				0	0				0	0	-12	0	-10	0	0
										0			-12	0	0					0				0	0				0	0	-27	-26	-22	0	0
										0			-11	-5	0					0				0	0				-1	0	1	16	-2	0	0
										0			-11	-11	0					0				-20	0				0	0	-22	-22	0	0	0
										0			-32	-11	0					0				0	0				0	0	-1	-32	1	0	0
										0			-12	-39	0					0				0	0				0	0	-10	-13	0	0	0
										0			-11	-11	0					0				0	0				0	0	1	-11	-13	0	0
										0			0	-11	0					0				-29	0				0	0	-11	-11	-11	0	0
										0			-32	-22	0					0				0	0				0	0	-17	-36	-43	-11	0
										0			-32	-10	0					0				0	0				0	0	-22	-32	-18	0	0
										0			-22	-11	0					0				-21	0				0	0	-22	-22	1	0	0
										0			-11	-12	0					0				0	0				0	0	-3	-41	-6	0	0
										0			-22	-38	0					0				0	0				0	0	-2	0	0	0	0
										0			-22	-22	0					0				0	0				-41	0	-4	-22	-13	0	0
										0			0	-11	0					0				0	0				0	0	-12	0	3	0	0
										0			-22	-11	0					0				0	-1				0	0	-12	0	-30	0	0
										0			-17	-11	0					0				1	0				0	0	-12	-11	-9	0	0
										0			-32	0	0					0				0	0				0	0	0	0	-18	-11	0
										0			-22	-12	0					0				0	0				0	0	1	-22	-30	-12	0
										0			-32	-12	0					0				0	0				0	0	-12	-11	2	0	0
										0			-32	-11	0					0				0	0				-41	0	-10	-2	-3	0	0
										0			-6	-18	0					0				-21	0				0	0	-13	0	3	0	0
										0			-11	-11	0					0				-33	0				0	0	-23	-12	-11	0	0
										0			-34	0	0					0				1	0				0	0	-11	-22	-14	0	0
										0			-7	-32	0					0				0	0				0	0	-9	-22	-1	0	0
										0			-11	-11	0					0				0	0				0	0	-11	0	-4	0	0
										0			0	-12	0					0				0	0				0	0	-22	-12	-2	1	0
										0			-11	-13	0					0				-21	0				0	0	-11	-32	1	-1	0
										0			-32	-22	0					0				0	0				0	0	-22	-11	1	0	0
										0			-11	-11	0					0				-21	0				0	0	-12	-32	6	0	0
										0			-32	-12	0					0				-21	0				0	0	-17	-32	-3	0	0
										0			-11	-22	0					0				0	0				0	0	-5	-22	-11	0	0
										0			-11	-33	0					0				0	0				0	0	-8	-22	0	0	0
										0			-10	-11	0					0				-21	0				0	0	0	0	-11	0	0
										0			0	-11	0					0				-12	0				0	0	-12	-12	-14	0	0
										0			0	-11	0					0				0	0				0	0	-32	0	0	0	0
										0			0	0	0					0				0	0				0	0	-11	-32	-32	0	0
										0			-11	-30	0					0				0	0				0	0	-11	-22	0	0	0
										0			-22	-32	0					0				1	0				-41	0	-11	-22	-10	0	0
										0			-12	-22	0					0				0	0				0	0	-22	-22	0	0	0
										0			-22	-34	0					0				-21	0				0	0	-12	-12	-14	0	0
										0			-11	-11	0					0				0	0				0	0	1	-1	-30	-52	0
										0			-22	0	0					0				0	0				1	0	-12	-10	-2	-2	0
										0			-22	-12	0					0				0	0				0	0	-12	0	-23	0	0
										0			-11	-22	0					0				0	0				0	0	-10	-11	-4	0	0
										0			-65	-22	0					0				0	0				0	0	-12	0	-26	0	0
										0			-22	-2	0					0				0	0				0	0	-22	-22	-5	0	0
										0			-22	-11	0					0				0	0				0	0	-8	-12	-11	0	0
										0			-22	-12	0					0				0	0				0	0	2	0	1	0	0
										0			-12	-17	0					-1				0	0				0	0	-12	0	6	0	0
										0			-11	-11	0					0				0	0				0	0	-39	-4	-12	-1	0
										0			-10	-32	0					0				0	0				0	0	-12	-11	-4	0	0
										0			-10	-11	0					0				-49	0				-41	0	3	0	-13	0	0
										0			-11	-52	0					0				1	0				0	0	-12	-11	-1	0	0
										0			-39	-23	0					0				0	0				0	0	-35	0	-11	0	0
										0			-11	-10	0					0				0	0				0	0	-10	-11	-22	-22	0
										0			-11	-36	0					0				0	0				0	0	-32	-32	-11	0	0
										0			-32	-11	0					0				0	0				0	0	-22	-11	-4	0	0
										0			-11	-22	0					0				-21	0				0	0	1	-39	0	-22	0
										0			-11	-13	0					0				-20	0				-31	0	-11	-4	-30	0	0
										0			-22	-30	0					0				0	0				0	0	-39	-12	-8	0	0
										0			-11	-12	0					0				0	0				-48	0	-11	-11	-12	-11	0
										0			-11	-40	0					0				0	0				0	0	-1	-11	-22	0	0
										0			-11	-12	0					0				0	0				0	0	-39	-11	-2	0	0
										0			0	-12	0					0				0	0				0	0	-11	-11	-17	0	0
										0			0	-2	0					0				0	0				0	0	-2	-37	0	-10	0
										0			-4	-12	0					0				0	0				0	0	-19	-12	-18	0	0
										0			-40	-11	0					0				0	0				0	0	-24	-39	-10	0	0
										0			-22	-11	0					0				0	0				0	0	-9	-22	5	0	0
										0			-11	0	0					0				0	0				0	0	-11	-11	-8	0	0
										0			-19	-11	0					0				0	0				0	0	-39	0	-12	0	0
										0			-11	-22	0					0				1	0				0	0	-25	0	-1	-11	0
										0			-2	-11	0					0				1	0				0	0	0	-11	1	0	0
										0			-48	-11	0					0				0	0				0	0	-11	-22	-4	0	0
										0			-10	0	0					-1				0	0				0	0	-11	0	-9	0	0
										0			-36	-22	0					0				0	0				0	0	-13	-13	-9	0	0
										0			-11	-18	0					0				0	0				0	0	-11	-17	-11	0	0
										0			-22	-36	0					0				0	0				0	0	-10	-22	-11	0	0
										0			-24	-39	0					0				0	0				0	0	-11	-32	-17	0	0
										0			-22	-40	0					0				0	0				0	0	0	0	0	0	0
										0			-26	-11	0					0				0	0				0	0	-12	0	-3	-2	0
										0			-18	-2	0					0				0	0				0	0	-12	-11	1	0	0
										0			0	-11	0					0				0	0				0	0	-12	-39	-18	0	0
										0			-32	-25	0					0				-7	0				0	0	-11	-22	-22	0	0
										0			-12	-11	0					0				1	0				0	0	1	-11	-54	0	0
										0			-11	-11	0					0				0	0				0	0	13	0	-22	0	0
										0			-12	-11	0					0				0	0				0	0	-18	-40	-6	0	0
										0			-13	-22	0					0				0	0				-31	0	-11	-64	-2	0	0
										0			-18	-13	0					0				0	0				0	0	-26	0	-15	2	0
										0			1	-11	0					0				0	0				0	0	-32	-12	0	0	0
										0			-32	-38	0					0				1	0				0	0	-32	0	-32	-22	0
										0			-22	-10	0					0				0	0				0	0	0	-39	2	0	0
										0			-11	-32	0					0				0	0				0	0	-63	0	-32	0	0
										0			-12	-11	0					0				0	0				0	0	-12	-36	-40	0	0
										0			0	-32	0					0				1	0				0	0	-22	-12	-22	-12	0
										0			-11	-11	0					0				0	0				0	0	-32	-11	1	0	0
										0			-11	-12	0					0				0	0				0	0	-11	-22	-11	0	0
										0			-30	-12	0					0				0	0				0	0	0	5	-13	0	0
										0			-39	-11	0					0				0	0				0	0	-2	-11	-36	0	0
										0			-12	-22	0					0				0	0				0	0	-11	0	-14	0	0
										0			-8	-11	0					0				-49	0				-41	0	-11	-11	6	0	0
										0			0	-22	0					0				0	0				0	0	1	-12	-4	0	0
										0			0	-11	0					0				1	0				0	0	-17	-11	0	0	0
										0			-6	-11	0					0				0	0				0	0	-12	0	-11	0	0
										0			-32	-7	0					0				-14	0				1	0	-32	-23	2	0	0
										0			-11	-8	0					0				0	0				0	0	-11	-7	1	0	0
										0			-22	-12	0					0				0	0				0	0	-10	-11	-11	0	0
										0			-11	-26	0					0				0	0				0	0	-26	-18	0	-11	0
										0			-22	-11	-1					0				-7	0				0	0	-11	-11	0	0	0
										0			-11	-12	0					0				0	0				-49	0	-18	-13	-1	0	0
										0			-25	-22	0					0				0	0				0	0	-15	-11	-14	0	0
										0			-11	-11	0					0				-34	0				0	0	-36	2	1	0	0
										0			-22	0	0					0				0	0				0	0	-22	-18	-12	0	0
										0			-22	-11	0					0				0	0				0	0	3	-32	-11	0	0
										0			-11	-11	0					0				0	0				0	0	-6	34	-11	0	0
										0			-11	-22	0					0				0	0				0	0	-12	-22	-10	0	0
										0			-22	-24	0					0				0	0				-29	0	-19	-2	-3	0	0
										0			-22	-22	0					0				0	0				0	0	-12	2	-27	0	0
										0			-32	-22	0					0				0	0				-49	0	-32	-11	-14	0	0
										0			-12	-12	0					0				0	0				0	0	-6	-12	-1	0	0
										0			-11	-24	0					0				0	0				0	0	-22	-23	-15	0	0
										0			-22	-11	0					0				0	0				0	0	-12	-22	-18	0	0
										0			-22	-32	0					0				0	0				0	0	-22	-11	-11	0	0
										0			-22	-22	0					0				0	0				0	0	-20	-22	0	0	0
										0			0	-11	0					0				0	0				0	0	-11	-32	-1	0	0
										0			-12	-22	0					0				0	0				0	0	-21	0	0	0	0
										0			-4	-11	0					0				0	0				0	0	-12	-11	-7	0	0
										0			-22	-12	0					0				0	0				0	0	-1	-41	-11	0	0
										0			-4	15	0					0				-21	0				-49	0	-11	0	1	0	0
										0			-25	-3	0					0				0	0				0	0	-32	-22	-3	-11	0
										0			0	-11	0					0				0	0				0	0	-22	0	-2	0	0
										0			-12	-2	0					0				0	0				-49	0	-32	0	-8	-2	0
										0			-22	-14	0					0				0	0				0	0	-12	0	-13	0	0
										0			-11	-32	0					0				0	0				-57	0	-17	2	-18	0	0
										0			-10	-22	0					0				0	0				0	0	-12	-22	-1	0	0
										0			0	-32	0					0				0	0				0	0	-11	-22	-11	-39	0
										0			-22	-11	0					0				-49	0				0	0	0	-22	2	0	0
										0			-17	-11	0					0				0	0				0	0	-11	-39	-1	0	0
										0			-11	-22	0					0				1	0				0	0	-21	-22	0	-11	0
										0			-12	0	0					0				-21	0				0	0	-12	-11	-7	0	0
										0			-11	-1	0					0				0	0				0	0	-16	-22	-54	0	0
										0			-22	-13	0					0				0	0				0	0	-11	-22	-3	0	0
[truncated: 21,756 more rows]

## Sheet: CD46
exon (Figure 3A and Heatmap)					exon (Supp Figure 3A)					intron (Supp Figure 3A and heatmap					promoter (Supp Figure 3A and heatmap)
Control	WT	LIG4-KO	XRCC4-KO	DNAPK-KO	Control	WT	LIG4-KO	XRCC4-KO	DNAPK-KO	Control	WT	LIG4-KO	XRCC4-KO	DNAPK-KO	Control	WT	LIG4-KO	XRCC4-KO	DNAPK-KO
0	-8	-11	-16	-6	0	-67	0	-32	-49	12	-17	-4	-5	-16	0	-21	-36	-31	-37
0	-10	-7	-6	-6	0	0	-17	-33	-2	0	1	-4	0	-71	0	1	-36	-31	0
0	-23	-29	-17	-6	0	-2	0	0	-10	-1	0	-45	0	-21	0	-10	-46	0	-46
0	-4	-6	-27	-79	0	0	0	0	0	0	1	-5	-1	0	0	-19	-20	-46	-46
0	-5	0	-17	-38	0	-17	1	0	-17	0	-4	-4	0	-4	0	2	-1	-11	-12
0	-1	-17	0	-10	0	-10	0	-49	0	0	-2	-33	-19	12	0	-32	0	0	-36
0	1	2	-35	-8	0	0	0	-1	-38	0	-25	0	0	-36	0	2	-60	-48	-2
0	-9	-6	-20	-42	0	0	-7	-33	-10	0	-16	-30	-31	-21	0	-16	2	-33	-23
0	-22	-20	-11	-38	0	-14	0	0	0	0	-3	12	-19	12	0	2	-46	-31	-3
0	1	-48	-6	-33	0	0	0	0	0	0	2	-20	-27	-33	0	-46	-48	-31	-46
0	-1	-1	-37	-35	0	-10	-48	0	0	0	2	-21	12	-6	0	2	-36	-25	2
0	-7	0	-6	-42	0	-4	0	0	0	0	-20	-4	-2	-1	0	-8	-22	-11	0
0	-6	-7	0	-38	0	-2	0	0	0	0	2	-8	-4	-33	0	-2	-12	-57	-39
0	-1	-21	-10	-47	0	0	0	0	-28	0	-11	-24	-9	-24	0	2	-48	-24	-48
0	-5	0	-21	-52	0	0	0	0	0	0	2	-21	0	-52	0	-1	-26	0	-31
0	-2	-15	-6	-7	0	0	-5	0	-1	0	2	-1	-33	-36	0	-1	-49	-46	-36
0	-3	0	-38	0	0	0	-1	0	0	12	2	-13	-21	-24	0	-60	-46	-46	-69
0	-20	-17	-6	-11	0	0	0	-10	-21	0	2	-21	-38	-38	0	-14	-47	-46	-36
0	-6	-10	0	-17	0	-17	0	0	-10	0	-2	12	0	-21	0	-15	-58	-31	-48
0	1	0	-20	-40	0	-10	0	0	0	0	1	2	-3	-21	0	-36	-49	-33	-20
0	-2	-29	-16	-2	0	0	-10	0	0	0	1	-22	-57	0	0	-25	0	-21	-33
0	-5	-7	-6	-6	0	-63	0	0	0	12	-34	12	4	0	0	2	-35	-19	-34
0	-27	-23	-52	-40	0	-10	0	-67	-10	0	-20	-71	-21	-33	0	-17	-23	-11	-27
0	-3	-11	-27	-6	0	0	0	0	0	0	-21	-39	-6	-31	0	2	-33	-12	-3
0	0	-14	0	-10	0	0	-8	-31	-27	0	-2	-5	-14	-36	0	-35	0	-23	-19
0	1	0	-21	-24	0	0	0	0	-10	0	-4	-52	-40	-4	0	-33	-20	-36	-28
0	-35	-16	0	-5	0	-16	0	0	-13	0	2	-21	-3	-40	0	-1	-30	-38	-46
0	-1	-16	-24	0	0	-38	0	-10	0	0	0	-5	-42	-24	0	0	-35	-24	-31
0	-9	-17	-21	-43	0	0	0	0	-17	0	2	-28	-14	2	0	2	-25	0	0
0	-5	-17	-8	-47	0	0	0	-10	-10	0	0	-6	-3	0	0	0	-26	-36	0
0	2	-64	0	-30	0	-10	-10	0	0	0	0	-50	-32	0	0	-46	-16	-20	-26
0	-5	-16	-23	-6	0	-16	0	0	0	0	-13	-71	11	12	0	2	0	-21	2
0	2	-6	0	-45	0	-10	0	0	0	0	-15	0	-8	-31	0	-7	-46	-46	-57
0	-6	-60	0	0	0	-2	-10	0	0	0	1	-52	3	-18	0	-1	2	-20	0
0	-17	-34	-63	-20	0	-51	-16	0	4	0	1	-21	-39	16	0	2	-31	-23	-31
0	-7	-71	-19	-6	0	-5	0	0	-16	0	-13	-21	-19	-9	0	-10	-49	-24	-48
0	-1	-7	-6	-3	0	-10	0	0	-16	0	-1	-33	-32	-31	0	-5	-36	-25	-46
0	1	0	-24	-20	0	-20	-71	-21	-10	0	-1	-4	-33	-21	0	0	-46	-10	0
0	-1	-17	-21	-30	0	0	-16	-10	-17	0	-24	-34	-32	-21	0	2	-31	-46	-30
0	-56	-48	-30	-20	0	-6	0	-10	0	0	2	-32	-33	-36	0	0	-48	-12	0
0	-3	-34	0	-6	0	0	-48	-3	0	0	-25	-32	-17	-31	0	-1	-34	-28	-26
0	-12	-6	-19	-6	0	1	-16	0	-10	0	-13	2	-2	-33	0	-47	0	-20	-12
0	-1	-8	-24	-7	0	0	0	0	-10	0	-1	-21	-31	-51	0	2	-31	-24	-33
0	-1	-7	1	-26	0	-19	-10	0	-2	0	-33	-12	-5	12	0	-1	-23	0	-26
0	1	-23	0	0	0	0	0	0	-10	0	-1	0	-31	2	0	-2	-23	0	-31
0	-1	-16	0	-17	0	-2	0	0	0	0	-36	-52	0	0	0	3	-20	-16	0
0	-8	-21	-21	-6	0	-4	0	-10	-3	0	0	-24	-21	12	0	0	-36	-21	-60
0	-6	-21	-22	-55	0	-17	0	0	0	0	-6	13	0	-4	0	-5	-27	-20	-16
0	-17	0	1	-6	0	0	0	0	-44	0	-2	12	-4	-21	0	0	0	-23	-31
0	-2	-73	-21	-17	0	-1	0	0	0	0	-1	-19	-33	-19	0	2	-49	-14	0
0	1	0	-21	-35	0	1	-23	0	-31	0	-25	12	0	-50	0	2	-48	0	0
0	-8	-22	-15	-66	0	-1	-10	0	-16	0	-10	-20	-24	-8	0	0	-46	-20	-47
0	1	-55	-34	-6	0	0	0	0	0	0	-2	-34	-1	-39	0	-60	-57	-46	-46
0	-2	-6	0	-60	0	-2	0	-10	-48	0	1	-33	-38	-16	0	-1	-9	-23	-15
0	1	-41	-38	-6	0	-2	0	0	0	0	-2	-36	2	0	0	-3	-25	0	0
0	-53	-17	-29	-41	0	-8	-28	0	-10	1	2	-33	-6	-4	0	-29	0	-15	-33
0	-1	0	-6	-32	0	0	0	-21	-40	0	2	-33	-13	-33	0	-46	-20	-36	-23
0	0	0	-38	-17	0	0	0	0	-10	0	-24	11	0	-3	0	-2	-46	-48	-36
0	-2	-21	-21	-55	0	-44	0	-23	-10	0	-15	-30	-52	-27	0	2	0	-20	-57
0	-2	-30	0	-54	0	0	0	0	0	0	0	-43	2	1	0	2	-46	-64	-48
0	-5	-2	-38	-53	0	-21	0	-16	-13	0	-17	-21	-4	-21	0	-15	-33	0	0
0	-1	-49	-18	-21	0	-5	0	0	0	0	-10	-45	12	-33	0	-46	-34	-23	-24
-1	-16	-38	-19	-6	0	-10	0	0	-27	0	-16	-32	0	-47	0	-70	-48	-23	-9
0	-1	-2	-11	-29	0	0	-21	-11	-32	0	-6	12	0	-4	0	1	-36	-15	2
0	1	-48	-41	-17	0	0	-10	0	0	0	0	0	-4	-31	0	1	-35	-22	-45
0	-7	-29	-7	-60	0	-18	0	0	0	0	2	2	-71	-52	0	-67	-36	-31	-22
0	1	-49	-29	-6	0	-10	-10	0	0	0	1	-33	-4	-31	0	-12	-46	-46	-57
0	1	0	0	-7	0	0	0	0	0	0	1	-21	0	-31	0	-18	-46	-25	-35
0	-1	-21	-17	-24	0	-16	0	0	0	0	-17	-32	-15	-40	0	-55	-31	-33	-40
0	1	-48	0	-2	0	-17	0	0	-26	0	-4	-24	0	-32	0	1	-49	-24	2
0	1	-2	0	-3	0	0	0	0	0	0	-3	-32	-32	-36	-1	-1	-46	-31	0
0	-31	7	-17	-6	0	0	-47	-10	-10	0	-2	-32	-19	-32	0	0	-11	-10	-26
0	-1	-49	-20	-6	0	0	0	0	0	0	-19	-45	-4	2	0	0	-33	-46	-38
0	-17	0	-49	-48	0	0	0	0	-72	-1	2	-21	-40	0	0	-42	-22	20	-36
0	-30	-21	-8	-10	0	-3	-4	-10	-10	0	1	-27	-27	-50	0	-2	-20	-20	-12
0	1	-32	-10	-11	0	0	0	0	-3	0	-29	2	0	-21	0	-33	0	-46	2
0	-5	0	-28	-26	0	3	0	-31	0	0	-30	-21	0	-31	0	1	-36	-36	0
0	-16	-49	-7	-46	0	-6	0	-10	0	0	-18	-24	-30	-2	0	0	2	-31	-40
0	-2	-21	-16	-11	0	0	0	13	0	0	-35	28	-16	-21	0	-9	-36	-46	2
0	0	-9	0	-56	0	-13	0	-10	0	0	1	-6	-39	-49	0	-4	-35	-10	-20
0	-18	-61	0	-57	0	-16	0	0	-10	0	5	-1	-33	-24	0	-48	-28	-49	-47
0	1	-71	-7	-2	0	-9	-46	0	-26	0	2	0	-5	-5	0	2	-22	-64	-36
0	-2	0	-21	-21	0	-25	-50	0	-21	0	0	-33	0	-52	0	-5	-31	-33	2
0	-16	0	-6	-23	0	0	0	-10	0	0	2	0	-3	-24	0	-4	-10	-35	-35
0	-10	0	-7	-11	0	-19	0	0	0	0	-4	-20	2	-71	0	0	-36	0	-39
0	-21	-11	-38	-6	0	0	0	0	-10	0	-24	-25	-33	-39	0	-5	-67	-36	-14
0	-1	-19	-24	-21	0	-2	1	0	0	0	1	-5	-39	-17	0	-26	-20	-20	-38
0	-2	0	-17	-43	0	-16	-1	0	0	0	-1	-27	-57	0	0	-5	-24	-20	-46
0	-20	-14	-18	-10	0	0	0	0	0	0	-1	0	-6	-52	0	1	-9	-9	-46
0	-7	0	0	-6	0	0	-56	-10	0	0	2	-24	-41	-2	0	-2	-23	-18	-27
0	1	-6	-22	-15	0	-14	0	0	0	0	-16	0	-4	-24	0	-24	-21	-41	-67
0	-13	-7	-20	-6	0	-34	0	0	-10	0	1	-52	-18	2	0	2	-22	0	-33
0	1	-49	-16	-1	0	-10	0	0	-72	0	-24	0	-38	-33	0	2	-11	0	-36
0	-45	0	0	-72	0	-2	0	0	-27	0	-11	-8	-27	-4	0	-2	-23	-12	0
0	-5	-7	-7	-21	-1	-7	0	-10	0	0	-31	-32	12	-41	0	0	-48	-14	-33
0	-2	-49	0	0	0	-6	0	0	-16	0	2	-14	-4	-19	0	-15	-30	-35	-46
0	1	-41	0	-30	0	0	0	0	0	0	3	2	0	-31	0	-28	0	-57	-36
0	-18	0	-19	-22	0	0	0	0	-10	0	-1	-33	-34	-6	0	2	-31	0	-15
0	-1	0	-11	-41	0	0	0	0	-16	0	-4	-36	-51	0	0	-37	-31	-16	0
0	-2	-64	-20	-50	0	-17	-10	0	0	0	1	0	-13	-31	0	-4	0	-19	-36
0	-18	-48	-21	-6	0	0	0	-10	-33	0	2	-43	-24	-21	0	2	-4	0	-48
0	1	0	-21	-6	0	0	0	0	-13	0	1	-32	-38	-21	0	-18	-46	0	-31
0	1	-64	0	-6	0	0	0	-10	0	12	-4	2	-4	-8	0	-28	-36	-48	-15
0	-6	-24	0	-17	0	-10	-10	0	0	0	-36	-21	-33	-15	0	-12	-21	-3	0
0	-20	-49	-63	-7	0	-10	0	-10	-16	0	-17	-32	-6	-15	0	2	-36	-23	-57
0	-1	-9	-21	-58	0	-16	0	0	-16	0	2	0	0	-21	0	-1	-17	-56	0
0	-3	-14	-6	-6	0	1	0	-10	-2	0	-2	-6	-4	0	0	2	-47	0	-35
0	-6	0	-10	-44	0	1	16	0	0	0	-15	-21	-27	-21	0	-25	-60	-36	-26
0	1	0	0	-17	0	0	-10	0	0	0	0	-32	0	-6	0	-33	-33	-46	-31
0	1	0	-21	-20	0	0	0	-10	0	0	-7	0	-32	12	0	2	-31	-26	-29
-1	1	-7	-6	-6	0	-27	0	0	0	0	2	12	-1	2	0	-1	-60	-57	-5
0	-2	-48	-6	0	0	-11	0	0	0	0	-1	-33	-33	-32	0	2	0	-46	-23
0	0	0	-21	-55	0	-13	0	-39	0	0	-17	-21	-19	-32	2	0	-51	-46	1
0	-6	-8	-15	-44	0	-16	0	0	-6	0	2	12	-6	-1	0	-27	-30	-31	-31
0	-2	1	-6	-7	0	-13	-26	0	0	0	0	0	-4	-21	0	2	-33	-48	-30
0	-2	-16	-25	-28	0	0	-16	0	-2	0	-1	-52	-38	-50	0	2	-31	-31	-33
0	2	-55	-17	-16	0	-2	0	-2	-17	0	-3	-50	-6	-33	0	-1	-36	-10	-31
0	-23	-38	0	-6	0	0	0	0	0	0	-6	2	-32	-2	0	2	-36	-31	-49
0	1	-38	0	-16	0	-10	0	-10	-10	0	-20	-33	-33	-21	0	-43	-34	0	2
0	-19	-6	-29	-21	0	1	0	0	0	0	-4	-38	12	-52	0	-1	-39	-15	-46
0	-7	-11	-38	-20	0	0	0	0	-11	0	-9	2	-4	-30	0	2	-31	-30	2
0	-31	-7	-21	-6	0	-2	0	-16	-2	0	0	-32	0	2	0	-2	-12	-46	-15
0	-18	-17	-45	-43	0	-11	-21	0	0	0	1	-5	-4	-21	0	2	2	-46	2
0	-1	-11	-7	-31	0	-10	0	0	0	0	-3	-4	-33	-46	0	-1	-46	0	-36
0	-3	0	-6	-42	0	0	0	-51	-1	0	1	-52	-1	-30	0	-46	-37	-46	-20
0	-1	-35	-7	-17	0	-16	-2	0	0	0	-4	-52	-14	0	0	2	-20	-23	-48
0	-10	-6	-15	-30	0	-10	0	0	0	0	-8	0	-6	-21	0	-46	-31	-20	-25
0	-2	-10	-17	-16	0	-51	0	0	0	0	-3	-33	-9	1	0	-46	-23	0	-27
0	-2	-5	0	-48	0	-10	0	-10	0	0	2	-21	-7	-31	0	-26	-20	-60	-48
0	-21	-44	-35	-17	0	0	0	0	-16	0	-1	-35	0	12	0	2	-36	-26	-36
0	1	-38	-17	-6	0	-2	0	0	-48	0	-29	-50	12	-12	0	-37	-31	-60	-49
0	-2	-47	-20	-21	0	-1	-7	0	0	0	-45	-36	-27	1	0	2	0	-48	-36
0	-6	-11	0	-35	0	-20	0	0	-13	0	2	-39	-33	-47	0	2	-26	-36	0
0	0	-7	0	-34	0	0	0	-10	0	0	-2	-71	-33	-38	0	-1	-13	-20	-26
0	2	0	-49	-29	0	-16	-7	-21	0	0	-30	-31	-21	-31	0	-20	-46	-46	-36
0	-8	0	-7	-36	0	-13	-72	0	0	0	1	-6	-4	-50	0	-34	-47	-30	-18
0	-1	0	-21	-2	0	-13	0	0	0	0	-24	-32	0	-24	0	-57	-25	-20	2
0	2	-6	-27	-6	0	0	0	0	0	0	2	-32	-11	-22	0	-3	-46	-46	-36
0	-4	-17	-20	0	0	-16	0	0	0	0	-24	-38	-46	-21	0	-48	-26	-24	-46
0	1	-6	-22	-17	0	-11	0	0	-1	0	-1	-36	-13	-6	0	-1	-60	-46	-16
0	-31	-20	-7	-35	0	0	0	0	0	0	-12	-6	-6	-21	0	-39	-49	0	-36
0	-12	-35	-22	-6	0	-17	0	0	-19	0	-11	-33	-24	-8	0	-9	-49	-37	-20
0	-12	-6	-6	-2	0	-10	0	0	-46	0	0	2	-3	-1	0	-8	-26	-23	-10
0	-1	-6	-7	-21	0	-3	-26	0	-10	0	-2	12	0	-1	0	-2	-47	0	2
0	-1	-55	-16	-49	0	-67	-33	0	0	0	-20	-13	-32	-6	0	-12	-26	-9	-41
0	1	-22	0	-6	0	0	0	0	-10	0	-1	-42	-29	0	0	2	-31	-26	0
0	1	-16	-6	-10	0	-4	0	0	0	0	1	-1	-33	2	0	-1	-16	2	-37
0	-2	-5	0	-38	0	-2	0	0	-49	0	-1	-9	0	-4	0	0	-20	-23	0
0	-10	0	-18	-17	0	0	-7	0	0	0	0	-4	-26	-32	0	2	-46	-31	-57
0	-12	-21	-20	-55	0	0	0	0	0	0	-18	-32	-8	-41	0	1	2	-46	-57
0	-2	-53	-6	-46	0	0	-17	-16	-2	0	1	-5	-32	-31	0	-17	0	-22	0
0	-12	-16	-25	-49	0	-7	-2	0	-16	0	-19	-32	-32	-26	0	-1	-25	-44	-35
0	1	-61	-23	-42	0	0	-46	0	0	0	2	-27	0	-38	0	2	-15	-36	-36
0	-1	0	-21	-17	0	-11	0	0	-52	0	-23	-24	-3	-31	0	-1	-36	-26	-22
0	1	-41	-44	-6	0	-10	0	0	-13	0	-6	-32	-42	0	0	-20	0	0	-10
0	2	-24	-7	-40	0	-3	0	-16	0	0	-1	-38	-32	33	0	-21	0	-12	-41
0	0	-6	-11	-38	0	0	0	0	0	0	-16	-27	0	-6	0	-1	0	-18	-46
0	-2	-71	-38	-14	0	-26	0	0	-10	0	-1	-21	-33	-36	0	-46	-60	0	-10
0	-2	-21	-22	-11	0	-1	0	0	0	11	1	-33	2	0	0	-16	-23	-20	-44
0	-6	-5	-8	-46	0	-5	0	-21	0	0	-6	2	0	-36	0	0	2	0	-36
0	1	-7	-25	-38	0	-1	0	-16	0	0	-11	-7	-11	-4	0	2	0	-48	0
0	-31	-21	-11	-10	0	0	0	0	-10	0	-40	-31	-1	-32	0	-20	-15	-10	-33
0	1	-6	-22	0	0	0	0	0	0	0	-7	15	-36	-38	0	-16	-46	-11	-34
0	-2	-41	0	-40	0	-10	0	-10	0	0	2	-24	-4	-27	0	0	-23	-26	-2
0	1	-11	-63	-37	0	0	-16	-10	-10	0	2	-24	-5	12	0	2	-33	-31	-32
0	1	-11	-24	-34	0	0	-10	0	-39	12	-2	-1	-33	2	0	2	-46	-21	-13
0	-2	-56	-26	-10	0	0	-31	0	0	0	-9	-11	-2	-31	0	1	-46	-36	-46
0	-1	0	-20	-21	0	0	0	0	0	0	-37	-21	-16	-35	0	1	-26	-12	-31
0	-4	-38	-16	-46	0	0	0	0	-17	0	0	12	-21	0	0	-22	-13	-26	-46
0	-12	-13	0	-20	0	-17	0	0	0	0	-26	0	-3	-4	0	2	-46	-33	-15
0	-6	-45	-17	-6	0	0	-50	0	-17	0	1	0	-33	0	0	2	-46	-33	-36
0	0	-7	-5	-16	0	-16	-10	0	0	0	2	-32	-27	-31	0	1	-46	0	-46
0	-22	-11	0	-21	0	0	0	0	-51	0	-16	34	-50	-21	0	-8	-33	-20	-48
0	-43	-6	-36	-20	0	-27	1	-51	0	0	-2	-4	-41	-31	0	2	-20	-48	0
0	-10	-2	-55	-2	0	-2	-10	0	-21	0	-5	-4	-1	-24	0	2	-48	-48	-25
0	-10	-5	0	-12	0	-2	0	-10	-2	0	2	-27	-4	-11	0	0	-67	-23	-25
0	-4	0	-17	-17	0	1	0	0	0	0	0	-16	-15	-26	0	-46	-66	0	-25
0	-15	-41	-41	-6	0	0	0	0	-27	0	-1	-4	-48	-20	0	-19	0	-46	-69
0	-45	-16	0	-43	0	-10	0	0	0	0	2	-6	0	12	0	-2	0	-31	-46
0	-2	-6	-5	-21	0	-1	0	0	-2	0	-22	-4	-5	-52	0	-31	-20	-22	-4
0	1	-17	-16	-38	0	0	0	-10	-10	0	1	-33	-27	-4	0	-7	-48	-36	-20
0	-1	-7	-17	-57	0	-1	0	0	0	0	1	-24	-41	-51	0	2	-19	0	-46
0	-1	-21	0	-44	0	-35	0	-10	-11	0	-1	-33	0	-36	0	-1	-31	-49	-46
0	-4	0	-16	-64	0	1	0	0	-33	0	-11	2	-21	-21	0	0	-46	-31	-57
0	1	-21	-2	-17	0	0	0	-10	0	0	-1	-30	0	-21	0	-11	-47	-9	-26
0	-2	10	0	-7	0	-21	0	0	0	0	0	-32	0	2	0	-2	-36	-38	-46
0	-10	-7	0	0	0	-10	0	0	0	0	-1	-38	-21	-33	0	1	-20	0	-48
0	-6	-2	-21	-7	0	0	-46	0	-16	0	0	-33	-5	-2	0	2	-39	-31	-36
0	-4	-6	-15	-6	0	0	-21	0	0	0	-26	-1	0	-33	0	-9	-25	-33	0
0	-41	-21	-6	-6	0	0	-21	-10	-26	0	-9	-33	-21	-21	0	-46	-5	-26	-47
0	0	-2	-21	-30	0	0	0	0	0	0	2	-4	-21	-19	0	0	-31	-48	-12
0	-6	-51	0	-51	0	-22	0	0	0	0	2	-32	0	-33	0	2	-31	-57	-18
0	-6	-17	-26	0	0	-11	0	0	-38	0	-4	0	-6	-50	0	2	-31	-48	-19
0	-5	-21	-38	-43	0	-50	-47	0	-17	0	1	0	-4	-39	0	-36	0	0	-33
0	-2	-7	-17	-6	0	0	0	0	-21	0	-24	-33	-33	2	0	-1	-46	-20	-36
0	-5	16	-23	-17	0	-5	0	0	-10	0	-9	-16	12	-21	0	2	-20	0	-25
0	-11	0	-6	-10	0	0	0	0	-1	0	-6	28	-4	-21	0	2	-10	0	2
0	-17	-38	-10	-38	0	0	0	-10	0	0	-33	-37	11	-32	0	-1	-46	-20	-45
0	-13	-11	-53	-16	0	1	-16	-10	0	0	-1	-32	-19	-20	0	-6	-23	-36	-26
0	-2	-16	-17	-10	0	0	0	0	0	12	-16	-32	-36	-21	0	2	-21	-34	-46
0	-5	-62	-11	-43	0	0	-28	0	0	0	2	-34	1	-2	0	2	-25	-37	2
0	-2	0	0	-66	0	-1	-48	0	0	0	2	-22	-38	2	0	-3	-20	-60	2
0	-3	0	0	-44	0	1	0	0	0	0	13	12	-17	-6	0	-25	-20	-12	0
0	1	-17	-6	-20	0	0	-67	-17	-48	0	-26	-2	12	-33	0	0	0	0	-33
0	1	-17	0	-6	0	0	0	-10	-10	0	1	0	-21	-38	0	-22	-26	-26	2
0	-16	-29	-11	-9	0	-27	0	-10	-10	0	-6	-33	-24	-47	0	-39	-60	-16	-36
0	-2	-37	-7	-6	0	-10	-72	0	0	0	-17	-46	-4	-45	0	-23	-66	0	0
0	-1	-43	-41	-34	0	-10	0	0	-47	0	1	0	-56	-71	0	2	0	-40	-38
0	-13	-21	0	-44	0	-2	-16	-10	-27	0	2	-3	-32	-32	0	2	-36	-28	-36
0	-1	-39	-48	-6	0	-2	0	0	-16	0	-21	0	-4	-21	0	-13	-46	-35	2
0	-5	-44	-7	-6	0	-10	0	0	0	0	0	0	-4	-52	0	1	-26	-48	-35
0	1	-55	-34	-32	0	-3	-41	-10	0	0	1	-21	-4	-24	0	-16	-26	-22	-25
0	-20	-5	-6	-21	0	0	0	0	0	0	1	12	-31	-16	0	0	-46	-20	0
0	-6	-16	-9	-43	0	-1	-10	0	0	0	-20	-19	-33	-50	0	-2	-35	0	-37
0	-2	-16	0	-40	0	-1	0	0	0	0	3	12	-32	-5	0	-36	-46	-48	1
0	-16	-17	-23	-11	0	-3	-10	0	-2	0	-3	-46	-22	-71	0	0	-36	-15	2
0	-14	-21	-10	-2	0	-1	0	0	0	0	-4	-4	-6	-4	0	2	-33	-5	-51
0	-6	-38	-16	-75	0	-3	0	-10	0	0	1	12	-24	-32	0	2	-14	0	-37
0	1	-49	-17	-6	0	-2	0	-39	0	0	1	12	12	-22	0	2	-63	-26	-20
0	-6	-41	-10	-21	0	0	0	0	-73	0	1	-8	-14	-46	0	-5	-22	-48	2
0	-2	0	-6	-14	0	-1	0	0	0	0	2	0	0	-31	0	2	0	-23	-15
0	1	0	0	-22	0	-3	0	0	-10	0	-18	-4	-6	0	0	2	0	-30	-46
0	-5	-14	-17	0	0	0	0	0	0	0	-24	-13	-4	2	0	-2	-60	-36	-28
0	1	-40	0	-49	0	0	0	0	-13	0	-1	-3	-2	-38	0	-1	-60	0	-57
0	1	0	-19	0	0	-1	-47	0	-17	0	0	-21	12	-31	0	2	-26	-23	2
0	1	-48	-5	0	0	-10	0	0	-50	0	-11	-21	-6	-6	0	0	-33	-46	-37
0	-6	-21	-29	-21	0	-9	0	0	0	0	2	0	-28	-32	0	2	-39	-35	-31
0	-6	-17	0	-11	0	-3	0	0	-10	0	-4	-32	0	-21	0	-11	-48	-35	-46
0	-6	-21	-34	-52	0	0	0	0	0	0	1	-21	-32	-32	0	0	-21	-31	2
0	-5	-6	-18	-56	0	-43	0	-16	-48	0	-2	-24	0	5	0	0	-20	-25	0
0	-2	-16	-17	-45	0	-3	0	-1	-10	0	-2	0	32	-40	0	-16	-67	-22	-46
0	-2	-32	-7	-21	0	0	0	-16	-16	0	-7	-22	-27	-3	0	2	2	-35	2
0	-1	-17	0	-41	0	0	0	0	-26	0	1	-32	-4	-6	0	-43	-60	-20	-36
0	1	0	-63	-64	0	-26	0	-10	0	0	0	-33	-31	-24	0	-36	-33	0	-26
0	-28	-24	-20	-49	0	0	0	0	0	0	-1	1	-50	-25	0	-66	-31	-24	-36
0	-2	-44	-24	0	0	0	-37	-11	-21	0	2	0	-31	-52	0	1	-12	-11	2
0	0	-41	-20	-21	0	-10	0	0	-16	0	1	-6	-6	12	0	-1	-19	-26	-36
0	0	-21	-6	-47	0	-4	1	0	0	0	-31	-39	-4	-21	0	-18	-20	-30	0
0	-6	-6	-13	-6	0	0	0	0	-16	0	-32	-2	-2	-33	0	-10	0	-46	-35
0	-2	-7	-20	-7	0	0	0	0	0	0	2	-36	-3	-21	0	2	-28	-20	-19
0	-3	1	0	-7	0	0	0	0	0	0	-10	-20	-5	-33	0	-13	-36	-20	0
0	3	-29	-30	-41	0	-52	0	0	-2	0	2	0	-33	-23	0	-42	0	-9	-60
0	-2	-51	-20	-21	0	0	0	0	0	0	-2	-4	-24	0	0	-10	0	-32	0
0	0	-45	-28	-20	0	-10	0	0	0	0	-11	-21	12	-17	0	-4	-46	-29	-36
0	1	-14	-49	-17	0	0	0	-10	-13	0	-18	-4	-18	2	0	1	-66	-26	2
0	-2	-38	-6	-44	0	-10	0	0	0	0	-1	12	-6	-32	0	-1	-23	-19	-36
0	-6	-6	-17	-52	0	-1	0	-10	-3	0	2	-21	-39	-39	0	-1	-26	-34	0
0	-8	-15	-6	-7	0	0	-21	0	0	-1	-8	-6	0	-26	0	-3	0	-37	-67
0	-5	-38	0	-10	0	-16	0	0	0	0	1	-36	0	-52	0	-15	-48	-46	-4
0	1	-7	-11	-7	0	-1	0	-10	-16	0	2	-6	0	-21	0	-33	-20	-31	-46
0	31	-6	-20	-2	0	0	0	0	0	0	-8	-46	-4	-24	0	1	-33	-24	-20
0	-6	0	0	-7	0	-17	0	-10	0	0	-24	0	-21	-31	0	-1	-13	-13	-37
0	2	-41	-6	-43	0	1	0	-11	0	0	2	-6	12	-21	0	-14	-66	0	-35
0	-2	-34	-21	-44	0	0	0	-21	-48	0	0	-16	0	-36	0	-26	-46	-9	-38
0	-2	-11	-7	-5	0	0	0	0	0	0	-2	-6	-1	-24	0	-46	-16	-60	-48
0	1	52	0	-40	0	0	-21	0	-16	0	-15	-27	-27	-22	0	-31	-48	-23	-36
0	-4	-7	-16	-6	0	0	-48	0	-8	0	-4	0	-38	-19	0	0	-42	-29	-35
0	1	-27	-21	-7	0	-5	0	-17	0	0	-2	0	-33	-2	0	-7	2	-30	2
0	-1	-6	-6	-54	0	-4	0	-21	0	0	2	0	-8	-21	0	0	-20	-54	-36
0	1	9	-11	-5	0	0	0	0	0	0	-24	-39	-27	-31	0	-9	-26	-33	-46
0	-1	0	-11	-60	0	-13	-10	-52	0	0	0	3	-33	-37	0	2	-5	-27	-31
0	-4	-13	-20	0	0	-6	0	0	0	0	-4	-16	-19	12	0	2	-26	-20	-57
0	1	-17	-17	-9	0	-10	0	0	-72	0	-1	-46	-50	-6	0	-16	-15	0	-46
0	-15	-16	-49	0	0	0	0	-3	-2	0	-1	-21	-4	-32	0	-23	-36	-29	-15
0	-11	-43	-6	-2	0	0	-10	0	0	0	-21	-21	-4	-21	0	2	-21	0	-20
0	-13	-20	-1	-2	0	0	0	0	0	0	-4	-17	-16	-18	0	-1	-20	-22	2
0	-4	-7	0	0	0	-6	0	0	-13	0	2	-26	12	-33	0	-10	-33	-33	-13
0	-15	-16	-15	-60	0	-1	0	0	0	0	1	-24	-4	-23	0	1	-28	-36	-38
0	-2	-11	-17	-47	0	-10	-2	-10	0	0	-5	0	-33	-19	0	-1	-48	-46	-46
0	-2	0	-17	-14	0	1	0	-27	0	0	0	-28	-4	2	0	2	-20	-18	-49
0	-1	-6	-21	-6	0	3	0	0	0	0	-2	-32	-27	-4	0	2	-46	-12	-35
0	-6	-21	-20	-14	0	-2	0	0	0	0	0	-32	12	-32	0	1	-20	-20	-46
8	-4	-16	-6	-21	0	0	-10	0	-16	0	-1	-4	0	-35	0	1	2	0	-25
0	-19	-71	-21	-21	0	0	0	0	0	0	2	-4	-40	-41	0	-4	-36	-20	-46
0	-10	0	-17	-10	0	-17	-20	0	-49	0	-8	-47	-38	-32	0	-15	-26	-11	-31
0	-3	-21	-20	-41	0	0	0	0	0	0	2	-32	-32	-4	0	-1	-35	-36	-31
0	-4	0	-63	-66	0	-48	0	0	0	0	-23	-21	12	-50	0	-10	-20	-35	-46
0	1	-41	-21	-17	0	-10	0	-21	0	0	-14	-21	-32	-32	0	2	-33	-33	2
0	-5	-63	-7	-38	0	-20	0	0	-10	0	-9	-8	0	-55	0	-8	-46	-23	-31
0	-4	-20	-21	-52	0	-34	0	0	0	0	-11	-33	-19	-15	0	-15	-60	-48	-46
0	-17	0	0	-10	0	0	0	0	-20	0	1	-6	-4	-32	0	2	-1	-32	-26
0	-7	-41	-41	-10	0	-20	0	-11	-10	0	2	12	-4	-31	0	-2	-36	-36	-31
0	-2	-6	-55	-38	0	0	0	-10	-2	0	-9	-24	2	-32	0	-1	-31	-46	2
0	-2	-22	-21	-30	0	-3	0	0	-48	0	2	-36	-2	-31	0	2	-46	-33	-20
0	-17	-7	0	-7	0	-16	0	-16	0	0	-16	12	-19	-19	0	-36	-36	0	-46
0	-21	-6	-7	-10	0	-10	-10	0	0	0	0	0	-1	-34	0	-1	2	-20	2
0	1	-6	-21	-20	0	0	0	0	0	0	-1	-24	-32	-71	0	-7	-31	-20	-20
0	-1	0	-11	0	0	0	-17	-49	-16	0	-2	-20	-11	-32	0	0	-14	-20	-31
0	-21	-7	-21	-20	0	-1	-10	0	-10	0	-22	-32	-6	-29	0	-16	-6	-18	-31
0	-28	-11	-11	-6	0	-10	0	-21	0	0	1	-21	-33	2	0	-7	-11	-20	2
0	2	-6	-24	-44	0	-48	0	0	0	-2	2	0	-31	-52	0	4	-20	-33	-24
0	-4	-37	-2	-22	0	-6	-10	0	-3	0	1	0	-16	0	0	-4	-46	0	-20
0	-18	-7	-21	-21	0	-16	0	0	0	0	-1	-21	12	-17	0	-22	2	-35	2
0	-33	-20	0	-17	0	-17	0	0	-54	0	1	0	-65	0	0	2	1	-24	-46
0	-22	-56	0	-6	0	0	-15	0	-19	0	0	-4	-33	2	0	-5	-36	-42	-31
0	1	-1	-5	-6	0	-9	0	0	0	0	-37	1	12	-16	0	-12	10	0	-5
0	-2	-20	-20	-7	0	-10	0	0	0	0	-19	-33	-48	-39	0	0	-36	-33	-57
0	-2	-7	0	-21	0	0	0	-17	-2	0	-7	2	-19	-41	0	0	-10	-36	-20
0	-2	-6	-17	-2	0	0	0	0	0	0	2	12	-47	-27	0	-25	-46	-19	-3
0	1	-2	-11	-21	0	-36	-16	0	-51	0	1	2	-31	2	0	-40	0	-31	-31
0	1	-5	-2	-29	0	0	0	-10	0	0	1	-33	-6	-4	0	2	-31	-47	-23
0	-11	-6	-21	-7	0	0	0	-10	0	0	-7	-4	-21	12	0	-48	-46	0	2
0	-4	-20	-6	-17	0	0	0	-10	-27	0	-2	2	-31	-5	0	-46	-46	-35	-1
0	-2	-10	-11	-44	0	-11	0	-10	0	0	-12	12	-33	-39	0	-4	-16	-19	-31
0	-10	-16	-11	-38	0	0	0	-10	-17	0	12	1	-4	-33	0	1	-21	-36	-33
0	-2	0	-16	0	0	0	0	-21	0	0	-16	-33	-1	-4	0	-4	-46	0	-57
0	-12	-29	-16	-7	0	-4	0	0	0	0	-13	-17	-8	-51	0	-10	-20	-46	-36
0	1	-22	2	-14	0	0	0	0	0	0	3	-32	-4	12	0	2	-25	0	-31
0	-8	-56	-7	-11	0	0	-10	-1	-27	0	-6	-17	-21	-30	-26	2	-26	21	-20
0	-11	-20	-20	-22	0	0	0	-16	0	0	-5	-21	-18	-30	0	1	-57	-36	-47
0	-1	-7	0	-6	0	0	-3	0	-2	0	-10	-32	-11	-21	0	-35	-49	-60	0
0	-1	0	0	-47	0	-20	0	0	0	0	-9	-71	1	-15	0	2	-39	-36	-13
0	0	0	0	-6	0	3	-18	0	-11	0	-7	1	0	-11	0	-36	0	-46	-57
0	-1	-35	-46	-46	0	-17	0	0	0	0	-7	-17	-15	-17	0	-3	-16	-46	2
0	1	-14	-6	-7	0	-11	0	0	-16	0	2	-33	-29	-21	0	-1	-45	1	-46
0	-1	-39	0	-21	0	0	-17	-10	0	0	2	2	-33	-72	0	-8	-20	-20	-26
0	1	0	0	-60	0	0	0	-10	0	0	-8	-20	-6	-14	0	-16	-46	-15	-10
0	-7	-38	-20	-21	0	0	-10	0	-20	0	-9	-52	-4	-22	0	-29	-18	-33	-66
0	-2	-6	-6	-10	0	-14	-12	-21	0	0	1	0	-29	-12	0	2	1	-23	-14
0	-16	-34	-45	-6	0	0	0	-21	-19	0	-1	0	-5	-6	0	1	-11	0	-31
0	-2	-12	-21	-5	0	-2	0	0	-26	0	-10	-71	3	-34	0	2	0	-9	-46
0	-2	-38	-7	-10	0	0	0	-16	0	0	-3	-22	-1	-21	0	2	-60	-31	-60
0	-24	-71	0	-7	0	0	0	-46	0	0	-3	-21	-4	-32	0	2	-66	-48	-31
0	-5	-55	0	-40	0	1	0	-4	0	0	5	-71	-24	12	0	2	2	-10	-33
0	1	-20	0	-17	0	-26	0	0	0	0	1	-36	12	-24	0	-21	-48	-46	-15
0	1	-17	-7	-53	0	0	-10	0	-16	0	-25	-4	-1	-28	0	-1	-33	-36	-26
0	-7	-21	-11	-17	0	0	0	0	-2	0	1	-43	-10	-10	0	0	-33	-21	-35
0	-1	-21	-11	-6	0	-16	-16	0	0	0	-8	-27	0	-21	0	1	-15	-23	-10
0	-19	0	-20	-22	0	0	0	0	0	0	2	-4	0	-38	0	2	-46	-28	-46
-27	-7	-21	0	-21	0	-18	-51	-1	0	0	-17	-5	-32	-31	0	-46	-15	-35	2
0	-20	-7	-17	-17	0	-6	-31	0	-46	0	-36	-21	-31	-31	0	2	-23	-33	-12
0	-2	-7	0	-64	0	0	0	-10	-10	0	-47	28	-6	-55	0	-15	-31	-36	2
0	-3	-42	-28	-44	0	-20	0	-27	0	0	-3	-8	-51	-5	-46	-22	-31	-64	-26
0	-17	-56	-7	-55	0	-5	-51	0	-31	0	-14	12	-2	-39	0	-16	0	0	-33
0	1	-4	-21	0	0	-16	-41	-23	-49	0	1	2	-19	-25	0	-46	-57	-35	-46
0	-9	-1	-11	-20	0	-1	-16	-10	-46	-1	-1	-52	-8	-19	0	2	-46	0	0
0	-16	-7	-6	-41	0	-16	0	0	-17	0	-28	-4	-5	-18	0	0	2	-20	-5
0	-4	-36	-7	-6	0	0	0	-10	0	0	-21	-37	0	-32	0	2	-31	-57	-26
0	-1	-49	-16	-16	0	-10	0	0	0	0	-11	12	-33	-6	0	2	1	-33	-46
0	-2	-6	0	-56	0	-1	-10	0	0	0	2	-36	-3	-6	0	-21	-46	-33	2
0	0	-33	0	-6	0	0	0	0	0	0	2	-24	-10	-35	0	-3	-16	-36	-49
0	-1	-17	-6	0	0	0	0	0	-10	0	-4	12	-32	-31	0	2	-36	-12	-33
0	-30	-61	-7	-17	0	0	0	0	0	0	-12	-37	-43	-37	-1	-2	-32	-61	-37
0	-6	0	-17	-11	0	-10	0	0	-48	0	-3	-26	-5	-2	0	0	-46	-20	-57
0	-16	-7	-1	-7	0	-44	0	0	0	0	2	-24	12	0	0	0	-31	-1	-36
0	1	-7	0	-6	0	-1	0	0	-10	0	2	-4	0	-26	0	0	-36	0	-57
0	1	-21	0	-38	0	0	-10	0	0	0	0	11	46	-33	0	-29	-48	-23	-36
0	-6	-7	-17	-11	0	0	-10	0	0	0	0	-27	12	-6	0	0	-33	-36	-57
0	0	-17	-19	-9	0	0	0	-10	-16	0	-8	12	30	-8	0	-60	-36	-49	-26
0	-6	-8	0	-6	0	-34	0	0	-4	0	2	-33	-19	-21	0	-12	-26	-31	-26
0	0	0	-18	-20	0	-48	-51	0	-17	0	2	-24	-4	-21	0	-24	-31	-35	-36
0	1	-29	-6	-30	0	-39	0	-10	-21	0	-2	-1	-33	-23	0	-46	-41	0	-39
0	0	-17	-5	-60	0	-13	0	0	0	0	-20	12	0	12	0	2	-26	-4	-29
0	-17	0	0	0	0	0	0	0	-27	0	2	-24	12	-6	0	-1	-30	0	-30
0	-2	-7	0	-66	0	-10	0	-16	0	0	0	-31	1	-3	0	-9	-20	0	1
0	-11	-38	-6	0	0	0	0	-51	0	0	-1	-32	0	0	0	-12	-26	-57	-46
0	-6	-17	-6	0	0	0	0	0	0	0	-6	12	27	-21	0	2	2	-31	0
0	1	-34	-20	-6	0	0	0	0	-48	0	-8	-46	-17	-21	0	-3	-67	-20	-36
0	-2	0	-26	-6	0	-2	0	0	-7	0		0	-21	-33	0	-2	-20	0	-47
0	-1	0	-17	-21	0	-16	0	-16	-10	0		-33	-4	-21	0	2	-20	-33	-46
0	-1	-21	-21	-2	0	-14	-17	0	0	0		0	-4	-52	0	-10	0	-20	-46
0	1	-22	-6	-6	0	0	-7	0	-21	0		0	-19	2	0	-11	-20	-31	2
0	-1	0	-34	-6	0	-10	-10	0	-6	0		-21	-25	-34	0	0	-33	-20	-46
0	-6	-17	0	-7	0	-44	-37	0	0	0		-32	-6	-33	0	0	-38	-36	-13
0	-5	-5	-21	-20	0	-2	-13	0	0	0		-33	-33	0	0	-13	-67	-12	-33
0	-2	0	-63	-6	0	-10	-50	-16	0	0		12	0	-31	0	-10	-33	-20	-46
0	-12	-16	-6	-44	0	0	0	0	-33	0		-31	-5	2	0	-1	-46	-35	-36
0	-10	0	-6	-41	0	-9	0	-72	0	0		-33	-33	-2	0	-8	-49	-33	-66
0	-14	-11	-17	-6	0	5	0	0	0	0		12	-1	-52	0	-47	-57	-46	-57
0	-6	-38	-37	-1	0	-51	-10	0	-13	0		-32	0	-50	0	2	-32	-33	-36
0	-11	0	-6	-16	0	-10	0	-10	0	0		12	-2	0	0	1	-46	-60	-33
0	0	-24	-10	-19	0	0	0	-10	-2	0		-21	-4	1	0	-30	-36	-20	-48
0	-2	-21	-41	-43	0	-1	0	0	0	0		12	-31	2	0	2	-35	-15	2
0	-6	-64	0	-6	0	-14	-16	0	-20	0		-33	-4	-12	0	0	-48	-21	2
0	-1	0	-17	-21	0	0	0	0	-26	0		-36	18	-24	1	-22	-46	-46	-41
0	1	-38	0	-24	0	-11	0	-21	0	0		0	-17	-30	0	-1	-48	0	-20
0	-11	-7	0	-16	0	0	-48	-10	0	0		-33	12	0	0	-41	-35	-36	-31
0	-5	-41	-11	-37	0	-2	0	0	-10	0		-27	-39	0	0	0	-46	-57	-46
0	-2	0	-21	-10	0	0	0	0	-10	0		-48	-32	1	0	3	0	0	-33
0	-11	-17	-10	-21	0	0	-10	0	-50	0		-6	-1	-6	0	-33	0	-23	-31
0	-2	-29	0	-5	0	-17	-10	0	-10	0		-32	-4	-21	0	-57	-49	-26	0
0	-5	-48	-7	-59	0	-22	0	0	0	0		-52	-32	-31	0	1	-46	0	2
0	-6	-7	-46	-17	0	0	0	0	0	0		-6	-33	-38	0	-1	-26	0	-36
0	1	0	-5	-9	0	-16	0	-49	-48	0		-21	-1	-37	0	-8	-37	-3	-46
0	1	0	-18	-20	0	0	0	-1	-16	12		-14	12	-33	0	-3	-36	-36	0
0	-8	-20	0	-28	0	0	0	-49	-11	0		-34	12	-30	0	-7	0	-20	-13
0	-22	0	-17	-5	0	0	0	-45	-71	0		-22	-47	0	0	-12	-13	-3	-35
0	-25	-21	-21	-2	0	0	0	0	-3	0		0	-19	-17	0	-9	-36	-36	-3
0	-15	-61	-7	-21	0	-10	0	0	0	0		-6	-5	-46	0	-36	-36	-33	-36
0	-7	-49	0	-35	0	0	-10	-11	-48	0		-4	-4	-26	0	-6	-60	-36	-20
0	1	-55	-23	-21	0	-16	0	0	0	0		0	-40	-18	0	-3	-36	-27	-46
0	-11	0	-29	-60	0	-58	-48	-10	-72	0		0	0	1	0	0	-25	-20	-26
0	-6	-5	-17	-56	0	0	0	0	0	0		-1	-13	-4	0	-27	-46	-36	-46
0	-3	-6	-7	0	0	0	0	0	-48	0		-4	-10	-15	0	0	-22	-31	-26
0	-2	0	0	-58	0	-4	5	0	-33	0		-24	-19	-71	0	-1	-20	-35	-57
0	-2	-71	-7	-20	0	0	-26	0	-1	0		12	-4	-52	0	-1	-35	-36	-26
0	-2	-49	-10	-36	0	-10	0	0	-22	0		-21	-24	-45	0	1	-32	-28	-6
0	-14	-16	-10	-43	0	0	0	-10	0	0		-32	-55	-27	0	0	-26	-35	-38
0	-4	-38	-21	-16	0	-13	0	0	0	0		-6	-21	-21	0	1	-20	-25	-36
0	-5	-14	-10	-42	0	0	0	-39	-21	0		12	-4	-24	0	2	-8	-54	-20
0	1	-23	0	-10	0	-10	0	0	-3	0		-32	-34	0	0	-16	-36	-23	-30
0	-1	-6	-6	-6	0	-5	0	0	0	0		0	0	-3	0	-4	-58	2	2
0	-27	0	0	-20	0	0	0	0	-16	0		12	-10	-55	0	-2	-35	0	-35
0	-2	-7	-21	-21	0	-5	0	-10	0	0		-32	-4	2	0	0	-36	-46	-30
0	-2	-21	0	-20	0	0	-17	0	0	0		-31	12	-71	0	-21	-46	-3	-32
0	-1	-17	-27	-43	0	-10	0	0	-10	0		-47	-36	-21	0	-21	-31	-20	-33
0	-3	-17	-16	-6	0	-10	-2	0	0	0		-7	-21	-32	0	-22	-28	-33	-60
0	1	-6	0	-42	0	-10	-13	0	-72	0		0	0	-4	0	-20	0	-46	-4
0	1	-47	0	-44	0	-10	0	-10	-10	0		-33	1	-46	0	0	0	-33	-39
0	-1	0	-22	1	0	0	0	0	-17	0		-33	1	0	0	-2	-20	-23	-13
0	-4	-11	-6	-10	0	0	0	-10	-27	0		1	-32	-33	0	0	-36	0	1
0	-27	-7	0	-30	0	0	-21	0	0	0		-11	-10	-40	0	-18	-23	-22	-30
0	1	-41	0	-60	0	0	-50	0	-16	0		-15	-36	-50	0	0	-33	-24	0
0	-7	-6	0	-43	0	-17	-3	0	-21	0		-14	-29	-55	0	-2	-34	2	0
0	1	0	-63	0	0	0	-21	0	0	0		-24	12	-21	0	2	-36	0	-35
0	-5	-1	-21	-6	0	-16	0	0	-2	0		-37	-46	0	0	-46	-10	-2	2
0	-12	5	-7	-15	0	-37	-16	0	0	0		-32	-11	-4	0	-21	-67	-15	-31
0	-6	-17	-11	0	0	-5	-30	-10	0	0		-40	-32	-39	0	2	-57	-36	-46
0	1	-56	-17	0	0	-10	0	0	0	12		-21	-29	-31	0	-2	0	-35	-36
0	-19	-5	-1	-2	0	-31	0	0	-10	0		-36	0	-7	0	2	-21	43	-36
0	0	-27	-20	-21	0	-13	0	0	-51	0		-16	1	-72	0	-33	-57	-31	-31
0	1	-11	-21	-14	0	0	0	0	-10	0		2	12	-5	0	-2	-46	-35	-47
0	-17	-47	-28	-5	0	-17	-10	0	0	0		-31	-4	-24	0	1	-21	-20	-11
0	1	-6	-20	-17	0	-1	0	0	0	0		5	-32	-47	-38	-3	-31	-36	-39
0	1	0	-7	-33	0	-72	0	17	0	0		-11	-1	0	0	-4	-36	-23	-23
-1	-6	-6	-20	-6	0	-10	0	0	-50	0		-16	-4	-5	0	-1	2	-36	-41
0	-13	-5	-6	-17	0	-10	0	-10	-72	0		-25	-2	-33	0	-2	-36	-20	2
0	1	-11	-6	-2	0	-10	0	0	0	0		-33	-33	12	0	-15	-30	-23	0
0	1	-20	0	-10	0	3	-46	-51	0	0		-20	-18	-52	0	-16	-36	-46	-20
0	-4	-17	0	0	0	-16	0	-21	-10	0		-47	-16	-6	0	2	0	-25	-31
0	1	0	-11	-17	0	-10	0	0	0	0		-6	-1	-6	0	-47	-60	-24	-27
0	-21	-15	-6	-31	0	0	0	0	0	0		-4	15	-33	0	-8	2	-25	-46
0	-14	-61	-20	-16	0	-12	0	0	-72	0		-71	-38	-57	0	-28	-23	-36	-33
0	0	-22	-63	0	0	-1	0	-10	-10	0		-24	-32	-50	0	2	-46	-35	-25
0	-2	-31	-7	-7	0	0	0	0	0	0		0	-32	-33	0	-2	-60	-23	-24
0	-2	-7	-17	-52	0	1	0	-10	-10	0		-20	0	0	0	0	-20	-46	-3
0	-6	-20	-30	-66	0	-10	-48	0	-38	0		-32	0	-1	0	0	-46	-36	0
0	-40	-16	0	-6	0	0	-51	0	-48	0		12	-21	-31	0	2	0	-33	-64
0	-13	-16	-6	-46	0	-51	0	-21	0	0		-21	-33	-6	0	-23	-48	-24	2
0	-22	-29	-16	-42	0	-1	0	0	0	0		-21	0	-21	0	0	-26	-15	-36
0	-5	-44	0	-6	0	0	0	0	0	0		-3	-4	2	0	-30	-20	-46	0
0	-14	-20	-7	-42	0	-10	-10	0	0	0		-1	-33	2	0	-21	-38	0	-26
0	-11	-7	-27	-21	0	-10	-7	0	-64	0		-36	-33	-31	0	-1	-20	-20	-30
0	-1	-61	-29	-15	0	-7	0	0	-10	0		-50	-31	0	0	2	-31	-3	-36
0	1	0	0	-6	0	-10	0	0	-16	0		12	-14	-33	0	-23	0	0	-57
0	-16	0	-11	-11	0	0	0	-17	0	0		-2	-32	-49	0	-29	-49	-33	-46
0	-1	3	-22	-35	0	0	0	0	0	0		-8	-36	0	0	-1	35	-12	-30
0	-16	-6	-18	-17	0	-10	0	0	0	0		-21	-65	-50	0	-56	-60	-49	-2
0	1	-41	-17	-6	0	1	0	0	-6	0		33	-4	0	0	1	-23	-35	-19
0	-2	-6	-63	-14	0	-5	0	-11	-10	0		-24	0	-2	0	-1	-33	-19	-35
0	-5	1	-21	-7	0	1	0	0	-10	0		-22	-41	14	0	-22	-42	-22	-24
0	1	-25	-17	-55	0	-48	-46	-10	-27	0		-24	-24	-31	0	-6	-35	-12	-49
0	-9	-20	-16	-17	0	-2	0	0	-20	0		-38	-24	2	0	2	-35	0	-61
0	-6	5	-17	-42	0	-21	0	0	0	0		-21	-21	-38	0	-9	-39	-31	-66
0	1	-17	-45	-17	0	-10	-33	-17	0	0		-33	11	0	0	2	-19	-48	-36
0	1	-17	-21	-27	0	-17	0	0	-59	0			-31	18	0	1	-30	-21	-66
0	-2	-62	0	-11	0	-29	0	0	0	0			12	-4	0	-36	-25	-35	-22
0	-2	1	-21	-45	0	-11	0	0	0	0			-5	-47	0	-14	2	-23	-36
0	-1	-56	-21	-2	0	-7	-47	-10	0	0			-1	-25	0	-1	-26	-13	-35
0	1	0	-16	-2	0	1	0	-10	-2	0			2	-21	0	0	-36	0	-23
0	-6	-37	0	-21	0	-2	0	0	-19	0			-71	-32	-46	-63	-46	-57	-24
0	-2	-45	-21	-6	0	-10	0	0	0	0			-17	-33	0	-15	-25	-46	0
0	-8	-48	-16	-42	0	0	-5	0	-21	0			-4	-55	0	-19	-46	-20	-27
0	-1	-6	-28	-29	0	0	0	-17	0	0			-3	1	0	1	-33	-46	-22
8	0	-17	-7	-6	0	-1	0	0	-13	0			-13	7	0	2	-35	0	-46
0	1	-6	0	-6	0	-1	-47	0	-10	0			-1	-24	0	2	2	-48	-31
0	-2	0	-6	-43	0	-10	0	1	-2	0			-21	-12	0	-33	-20	-23	-9
0	-61	-7	-28	-6	0	0	0	0	-9	0			-27	-46	0	-7	-26	0	39
0	-1	0	-17	-6	0	0	0	0	0	0			-71	-41	0	-23	-60	-26	-31
0	-6	0	-21	-6	0	-17	0	0	0	0			-38	-31	0	-25	-31	-19	2
0	-13	-73	-34	-60	0	-1	0	0	0	0			-32	-31	0	-9	-47	-26	-25
0	-7	0	-63	-7	0	-20	0	0	-51	0			-36	-48	2	-23	-49	-36	2
0	-3	-6	-6	-15	0	-11	0	-10	-50	0			-4	-32	0	2	-36	-23	-31
0	1	-27	0	-7	0	0	0	-21	-27	0			-6	-21	0	-47	-35	-33	-13
0	-6	-24	-21	-55	0	-2	0	0	0	0			-31	-26	0	-14	-33	-64	-38
0	-2	-6	0	-6	0	-20	0	-67	0	0			-4	-52	0	1	-46	-36	-50
0	-20	-20	-20	0	0	0	-16	0	-13	0			-19	-21	0	-20	-21	-34	-46
0	1	-17	-6	-51	0	0	0	-10	-10	0			0		0	-37	-33	-31	0
0	-9	0	-3	-11	0	-1	-4	-10	-16	0			-24		0	-12	-46	-14	-26
0	0	-21	-28	-20	0	0	-10	0	0	0			-4		0	1	2	-3	-36
0	-3	-7	-17	-20	0	-2	0	0	-13	0			32		0	0	-35	-36	0
0	-10	-15	8	0	0	0	-72	0	0	0			-24		0	0	-23	-31	-48
0	1	-11	-27	-39	0	-10	0	-10	0	0			-31		0	2	-46	-23	-56
0	-6	-41	-24	-2	0	0	-16	0	0	0			-6		0	-48	-57	-55	-36
0	-47	-7	0	0	0	0	-16	-39	-13	0			0		0	2	-26	-46	0
0	1	0	0	-16	0	0	0	-10	0	0			0		0	-41	-18	-32	-37
0	-2	-38	-17	-44	0	-17	0	0	-10	0			0		0	-10	-46	-46	0
0	-1	-48	-8	-6	0	0	0	0	-21	0			-1		0	-1	-22	-20	-46
0	-1	0	0	-49	0	0	0	0	0	0			0		0	2	-4	-36	-11
0	1	-6	0	-36	0	-16	0	-16	0	0					0	-11	-48	-46	-49
0	1	-2	-43	-59	0	-17	0	0	-48	0					0	-28	-20	-20	-31
0	-18	-6	-17	-66	0	-3	0	0	-63	0					0	2	-26	-36	-31
0	2	-21	-16	-6	0	-4	0	0	0	0					0	2	-46	-31	-39
0	-1	-15	-6	-11	0	-10	-8	-16	0	0					0	-64	0	-48	-67
0	-7	-41	0	-2	0	-35	-10	0	-13	0					0	-1	-56	-20	-46
0	1	-6	-19	-66	0	0	0	-16	0	0					0	-1	2	0	2
0	-7	-2	0	-35	0	-10	0	0	2	0					0	-72	-28	-36	-45
0	-1	0	-8	-44	0	-1	0	-56	-41	0					0	-32	-46	-46	-31
0	-10	-17	-21	0	0	-1	0	0	-21	0					0	0	-33	-26	-33
0	-17	-20	-28	-19	0	-42	0	0	-48	0					0	-46	-37	-36	-66
0	-5		-3	-52	0	0	0	-10	-16	0					0	-35	2	0	-10
0	-20		-6	-40	0	-11	0	-10	-10	0					0	0	-48	-33	-23
0	-48		-6	0	0	-1	0	-10	-26	0					0	2	-19	-14	0
0	-2		-6	0	0	-3	-10	-10	-48	0					0	-33	-35	-36	2
0	-16		-7	-6	0	0	0	-3	-66	0					0	0	-25	-31	-23
0	-2		-11	-6	0	0	-10	0	-26	0					0	-1	-46	3	-46
0	-1		-14	-55	0	-20	0	-10	-50	2					0	-11	-28	-60	-10
0	-1		-38	-54	0	-1	0	-10	-13	0					0	-22	-46	-26	-57
0	-6		0	-11	0	-16	-47	0	0	0					0	-36	-12	0	-36
0	1		-21	-6	0	-7	0	0	-10	0					0	-48	-57	-33	-60
0	-17		-7	-20	0	1	0	0	0	0					-46	-4	-46	2	1
0	-1		0	-32	0	12	0	-10	-4	0					0	2	-46	-20	0
0	-6		-38	-44	0	0	0	0	-48	0					0	-2	-22	0	0
0	-6		-45	0	0	0	0	0	0	-3					0	-29	-3	-31	-46
0	-6		-6	-6	0	-2	0	0	0	0					0	2	-22	-60	-67
0	1		-6	-42	0	-50	0	0	0	0					0	-20	-16	-64	0
0	1		-38	-15	0	-34	0	0	-10	0					0	0	2	-26	-31
0	1		-6	-17	0	-10	0	0	0	0					0	2	-20	-33	-31
0	-5		0	-46	0	0	-48	-10	-11	0					0	-47	-57	-31	2
0	-19		-6	-42	0	0	0	0	-51	0					0	1	-33	-9	2
0	-22		26	-24	0	0	0	-28	0	0					0	-11	-46	0	-25
0	1		-41	-17	0	-17	0	0	-50	0					0	-3	-46	-40	-20
0	-14		-26	-35	0	0	-47	0	-37	0					0	2	-25	-13	-57
0	-12		1	-11	0	-16	0	0	0	0					0	-49	1	-60	-46
0	-1		-21	-36	0	-7	-50	0	0	0					0	2	-36	-31	-31
0	-5		-23	-40	0	-10	0	-10	-10	0					0	-23	0	-36	-16
0	-1		-29	-14	0	0	0	0	0	0					0	1	-33	0	-48
0	-7		-36	-41	0	-21	-21	-23	-66	0					0	2	0	-7	-46
0	0		-16	0	0	-10	0	0	-2	0					0	2	-31	0	-21
0	-3		0	-11	0	0	-21	0	0	0					0	2	-23	-20	-31
0	-3		-11	-21	0	-16	0	-10	0	0					0	-1	-33	-31	-33
0	-17		-6	-36	0	-3	0	-10	-21	0					0	2	0	-60	-10
0	-22		-11	-7	0	0	0	0	-10	0					0	-3	-24	-15	-27
0	-1		0	0	0	0	0	-10	-33	0					0	-10	-36	0	-36
0	-5		-11	-21	0	0	0	0	-16	0					0	-2	-33	-29	-48
0	-7		-6	-10	0	-10	0	0	0	0					0	2	-36	-15	-29
0	1		0	-14	0	-10	0	0	-10	0					0	-1	-1	-60	-33
0	-3		-26	-16	0	0	0	0	-48	0					2	0	-46	-23	-30
0	-14		-7	-6	0	0	-31	0	-55	0					0	-5	-26	-36	-23
0	1		-41	-52	0	0	0	-10	0	0					0	-9	-46	-3	0
0	-43		-20	-16	0	-10	-10	0	-27	0					0	2	-12	-33	-20
0	1		-21	-44	0	1	-5	0	-21	0					0	-9	-31	-43	-61
0	-8		-21	-6	0	0	0	0	0	0					0	2	-33	0	-12
0	1		0	-10	0	-10	0	0	0	0					0	2	-36	-39	0
0	-4		0	-17	0	-21	0	0	0	0					0	-32	-16	-31	-41
0	1		-7	-1	0	-3	0	-10	-10	0					0	-5	-46	-37	39
0	-2		-23	-64	0	0	0	-49	0	0					0	-14	-35	-46	-48
0	-7		0	-61	0	-33	-2	-4	-11	0					0	-15	-33	-15	-31
0	-1		-16	-58	0	-18	0	0	-33	0					0	0	-20	-18	0
0	-17		-19	-26	0	0	0	0	-10	0					0	-16	-31	-35	-31
0	-1		-41	-20	0	-1	0	-6	0	0					2	-26	-33	-31	-26
0	1		-20	-6	0	-40	0	-16	-21	0					0	-8	2	0	-12
0	-4		-8	-5	0	-46	1	0	1	0					0	2	-60	-37	-11
0	-1		-11	-58	0	-42	0	0	-11	0					0	-1	-49	-15	-21
0	-1		-7	-17	0	1	0	0	-10	0					0	2	-24	0	-46
0	1		-45	-2	0	0	0	-10	-27	0					0	2	-37	-11	-11
0	-2		-28	0	0	-11	0	-3	0	0					0	0	-23	-20	0
0	-6		-11	-7	0	-2	0	0	0						0	-26	-60	-16	0
0	-7		0	-6	0	0	-10	-39	0						0	-2	-41	-20	-36
0	-15		0	-6	0	0	0	-41	0						0	-2	-48	-10	-22
0	-17		-7	-11	0	0	0	0	-16						0	-16	-39	-33	-67
0	-7		-5	-29	0	0	-51	-10	-11						0	2	2	-36	2
0	-1		-21	-52	0	-30	-16	0	-16						0	-29	-60	-48	2
0	-1		-6	-38	0	-10	0	-67	-34						0	-1	2	-36	-66
0	-2		0	-18	0	0	0	0	-10						0	2	-12	-20	0
0	0		0	-43	0	-10	-10	0	0						0	-2	0	-10	-3
0	-7		-15		0	0	0	0	0						0	-4	-23	-20	-41
0	-2		-10		0	0	0	-21	0						0	-25	-20	-3	-46
0	-2		-6		0	0	0	0	-18						0	2	0	0	2
0	-21		-2		0	-6	0	0	-10						0	-46	0	-46	-67
0	-1		-49		0	-50	0	0	0						0	-9	-23	-20	-29
0	-2		13		0	-16	0	0	0						0	-1	-4	-31	0
0	-1		0		0	0	0	0	0						0	-18	2	0	0
0	-5		-45		0	-4	0	-21	0						0	1	-22	0	-38
0	-16		27		0	0	0	0	0						0	-14	0	-34	-46
0	-31		0		0	-6	0	0	-24						0	-43	-25	-34	-20
0	-28		-27		0	0	-10	0	0						0	0	0	-33	-31
0	-2		-5		0	-2	-56	-21	0						0	1	-48	-35	2
0	-4		-51		0	-7	0	0	-1						0	-24	-31	-29	-26
0	-4		-17		0	0	0	-10	-21						0	0	-35	-24	-56
0	-4		-17		0	-20	0	-16	0						0	-1	-33	-20	2
0	-2		-17		0	-9	-10	0	0						0	1	-35	-10	0
0	-2		0		0	0	13	-21	-10						0	-10	-46	-46	-48
0	-26		-51		0	-5	0	0	-21						0	-4	-31	-24	-36
0	-6		0		0	0	0	-16	0						0	0	-12	-48	-35
0	-6		0		0	1	0	0	0						0	-22	-15	-20	-31
0	-6		-20		0	-1	0	0	-43						0	-15	-25	-18	-46
0	40		-11		0	0	0	0	0						0	1	-67	-33	-20
0	-1		-41		0	0	-10	-10	0						0	2	-46	-30	0
0	-3		-21		0	0	0	0	-21						0	-1	1	-24	-33
0	1		-6		0	-10	0	0	0						0	-1	-32	-31	-33
0	-2		-16		0	0	0	0	0						0	-3	-57	-25	-26
0	-33		0		0	0	0	-16	0						0	1	-57	0	2
0	-9		-7		0	-13	0	-10	-10						0	2	-20	-1	2
0	1		-17		0	-16	0	-22	-10						0	-9	-36	-9	-10
0	-31		-17		0	-10	0	-20	-48						0	-2	2	-31	2
0	-2		-32		0	0	0	0	0						0	2	-20	-9	-36
0	1		-6		0	-1	0	-10	-10						0	2	-24	-23	-31
0	-12		0		0	0	0	-16	0						0	-1	-1	-60	-36
0	-17		-17		0	0	-10	-10	-54						0	-1	-33	-11	-46
0	-6		-11		0	0	-15	0	0						0	-19	-33	-20	-46
0	-2		-17		0	-10	0	0	0						-1	2	-60	-31	-15
0	-9		0		0	0	0	0	-27						0	-36	-48	-35	-29
0	-17		-22		0	0	0	0	0						0	2	-24	0	-47
0	-6		-17		0	0	-16	0	0						0	29	-26	-46	-57
0	-1		-53		0	-2	0	0	-17						0	2	-21	0	-21
0	1		-29		0	-10	0	0	0						0	-11	-35	-20	-36
0	-7		-11		0	0	0	0	-33						0	1	-20	-24	-30
0	-5		0		0	0	-16	0	-1						0	-1	-25	-20	-21
0	2		-7		0	-17	-10	0	-19						0	-46	-48	-35	-46
0	-17		-10		0	0	0	-10	0						0	-11	-33	0	-9
0	1		-17		0	-16	-10	0	0						0	-13	-46	0	2
0	-12		-17		0	0	0	0	0						0	-15	0	-35	-20
0	-2		-6		0	-1	0	0	-72						0	-1	-18	0	-26
0	-15		-17		0	0	-10	-23	-10						0	-45	-33	0	-67
0	-2		-11		0	0	-13	0	-40						0	-1	2	-11	-46
0	-2		0		0	-16	0	-10	0						0	-48	-34	48	0
0	-3		-7		0	0	-4	0	-21						0	-16	-57	-46	-46
0	-5		-16		0	0	0	-10	0						0	-15	-46	0	-67
0	-6		-7		0	-17	0	0	0						0	-4	-66	-23	-24
0	-2		-63		0	-2	0	-21	0						0	2	-23	-24	0
0	-2		-26		0	-10	0	6	-10						0	-34	-22	-20	-37
0	0		-20		0	-21	0	0	-46						0	2	0	-30	-46
0	-6		-49		0	0	0	0	-10						0	-20	-46	-46	-21
0	-16		-25		0	-1	0	-16	-39						0	-16	-20	-14	-36
0	-11		-19		0	-10	0	0	-10						0	2	-46	-12	-31
0	-26		-17		0	0	0	0	0						0	2	26	-35	-36
0	-1		-11		0	0	0	0	-49						0	2	-36	-36	-10
0	1		-17		0	-10	0	0	-66						0	-11	-26	-46	-10
0	-4		-38		0	-31	0	-10	-13						0	-46	-60	-23	2
0	-45		-21		0	3	0	0	0						0	2	-45	-41	-20
0	-21		-11		0	-1	0	0	0						0	-64	-24	0	-36
0	-2		-17		0	-53	0	0	0						0	-9	0	-10	2
0	-17		14		0	0	0	-21	-10						0	2	-48	-20	0
0	-2		0		0	-5	0	-17	-66						0	-1	-15	-7	-46
0	-5		-5		0	-16	0	0	-10						0	-3	-57	-27	-15
0	-1		-18		0	0	0	-10	-58						0	2	-12	-19	-48
0	1		0		0	0	0	0	0						0	2	-22	-27	-31
0	-13		-11		0	-10	0	-10	0						0	0	-34	-48	-26
0	1		-8		0	-10	0	-10	-16						0	-10	-31	0	-28
0	-1		-19		0	0	0	0	-17						0	2	-35	0	0
0	-8		-38		0	-1	0	0	0						0	-1	-43	-35	-60
0	-1		0		0	2	0	0	-3						0	2	-20	-36	-36
0	-1		-17		0	-4	0	-10	0						0	2	-26	-6	0
0	1		-21		0	0	0	-28	-17						0	1	-25	-28	-32
0	-1		0		0	0	0	0	0						0	-1	-57	0	-36
0	1		-6		0	0	-72	0	-10						0	0	0	-60	-36
0	-17		-17		0	-10	0	0	0						0	-5	-36	0	-36
0	-10		-17		0	-1	0	-10	0						0	-44	0	-11	2
0	-7		-63		0	1	0	-10	-16						0	-15	-12	-26	-60
0	-1		-21		0	-10	0	0	-7						0	-37	0	0	-48
0	-2		-11		0	0	0	-10	-48						0	0	-8	0	0
0	0		-6		0	0	-10	0	-26						0	-9	-28	-57	-46
0	-2		-17		0	-10	0	0	-10						0	-8	0	-60	-46
0	-4		0		0	0	-10	0	-26						0	2	-46	-46	-2
0	-4		0		0	0	0	-10	-63						0	-1	-35	-31	-46
0	-5		0		0	0	-17	0	0						0	-12	0	-36	2
0	-1		-6		0	0	-1	0	0						0	2	-66	-26	2
0	-1		-34		0	-13	0	0	16						0	-1	0	-23	-35
0	1		0		0	-2	0	0	0						0	2	-46	-23	-26
0	-8		-7		0	-47	0	-51	0						0	-60	-31	-33	2
0	-4		-21		0	-16	0	0	-16						0	-3	-36	-46	-23
0	-4		8		0	-10	0	0	-7						0	-46	-20	-48	2
0	-21		-43		0	0	0	0	0						0	-3	-67	-35	2
0	1		0		0	0	-67	0	0						0	-46	-20	-36	-31
0	-9		0		0	0	-51	0	-17						0	-48	0	0	-12
0	1		-17		0	-22	-10	0	0						0	-1	-36	-33	-64
0	1		-21		0	-16	0	-17	0						0	-22	-35	-20	-31
0	-20		-21		0	-1	-72	0	0						0	0	-46	-20	-27
0	1		-21		0	-2	0	0	0						0	0	-34	0	-10
0	-7		-21		0	0	-16	0	0						0	-10	-47	0	2
0	-9		-7		0	1	-20	0	0						0	-46	-67	0	-4
0	1		-20		0	-11	0	0	-10						0	-46	-31	-31	-20
0	-4		-12		0	0	0	0	-21						0	0	-38	-60	-60
0	-2		-11		0	0	-4	0	0						0	-29	2	0	-46
0	1		0		0	0	0	0	0						0	0	-22	-14	2
0	-3		-23		0	0	-13	-21	0						0	-12	-36	-30	-46
0	-2		-5		0	1	0	0	0						0	-17	-34	-46	-57
0	-7		-38		0	0	-10	0	-1						0	-11	-13	-36	-48
0	4		1		0	0	0	-24	0						0	2	-26	-35	-36
0	-5		0		0	0	0	0	0						0	-25	-63	-36	-17
0	-22		-20		0	-24	-10	0	-10						0	2	-20	-20	-1
0	-1		-29		0	0	0	-10	0						0	-1	0	-33	-46
0	1		-29		0	-11	0	-16	0						0	1	-4	-36	-36
0	1		0		0	-16	0	0	0						0	-23	-35	-36	-46
0	1		-49		0	0	0	0	0						0	-8	-31	-14	-13
0	-1		-6		0	-3	0	0	-10						0	-30	-31	-24	2
0	1		0		0	0	-11	-9	-27						0	-31	-15	-15	-36
0	-1		-6		0	0	0	-13	-10						0	-1	-20	-31	-23
0	-8		0		0	-2	-51	0	0						0	2	-21	-20	-46
0	2		0		0	0	0	0	0						0	-3	-46	-30	2
0	-2		-6		0	0	-72	0	-13						0	2	-20	-36	-33
0	-2		-17		0	-10	0	0	-44						0	-36	-36	0	-46
0	0		-10		0	0	0	0	-21						0	-3	-26	0	-12
0	0		0		0	1	0	0	-10						0	0	-46	-31	-35
0	0		0		0	0	0	0	0						0	2	-57	-3	-41
0	-48		-11		0	0	0	0	0						0	-21	-46	-24	-33
0	-20		0		0	-34	-51	0	-10						0	-43	-22	-46	-31
0	-22		-11		0	0	0	0	-34						0	-57	-31	-36	-26
0	2		-29		0	-11	0	0	0						0	2	-60	-26	2
0	1		-21		0	0	-10	0	0						0	-46	-23	-23	-38
0	-11		-15		0	0	0	-10	0						0	-8	-57	-33	0
0	0		-19		0	0	-10	0	0						0	-39	-46	-67	-36
0	1		-28		0	0	0	-10	-17						0	0	-36	-48	-49
0	-1		-6		0	-10	0	-10	-21						0	1	-12	-15	22
0	-2		-6		0	-10	0	0	0						0	-25	-36	0	0
0	-1		0		0	-10	0	0	0						0	-60	-22	-10	0
0	-2		-6		0	-10	0	0	-49						0	-20	-48	-35	-60
0	-1		0		0	1	0	-10	0						0	-19	-13	-25	-8
0	-4		-11		0	-50	0	0	-2						0	-64	-20	0	2
0	1		-18		0	-26	0	-10	0						0	-5	-49	-45	-33
0	-11		-63		0	0	-10	-10	-33						0	-48	-20	-35	-20
0	-18		-21		0	-10	0	-50	0						0	2	-31	2	-22
0	-1		0		0	-16	0	0	0						0	2	-66	-36	-36
0	-5		-6		0	-16	0	-3	-10						0	-12	-36	0	-41
0	1		-34		0	-3	0	0	0						0	-10	-46	-14	-25
0	-2		-17		0	0	0	0	0						0	-1	-67	-46	-67
0	-1		0		0	-26	-48	0	-10						0	-30	-33	-20	-57
0	-1		0		0	-26	0	-21	0						0	-28	-20	-46	-36
0	-1		-6		0	-30	-16	0	-46						0	-2	-8	-10	-31
0	-7		-38		0	0	0	0	0						0	2	-13	-16	0
0	-1		-7		0	-1	-16	0	0						0	2	-33	-46	0
0	-6		-30		0	-16	0	0	0						0	0	-67	0	0
0	-4		-37		0	-22	-48	0	0						0	2	-46	-33	2
0	-16		-21		0	-17	-50	0	-10						0	-16	-60	0	-36
0	0		-15		0	0	-10	0	-16						0	-1	-35	0	-30
0	-45		-6		0	-2	0	0	0						0	2	-4	-33	-27
0	-8		-11		0	0	0	0	-16						0	2	-15	-15	2
0	1		0		0	0	0	0	0						0	2	-60	-46	0
0	1		0		0	-25	-12	0	0						0	-3	-48	0	0
0	1		-11		0	0	0	0	0						-33	-20	-13	-57	2
0	-21		-17		0	-10	0	-10	0						0	-6	-46	-33	0
0	-7		-23		0	0	0	-21	0						-3	-42	-26	-7	-35
0	-1		-16		0	-2	0	0	-1						0	-60	2	-64	-23
0	-3		-21		0	0	0	-16	-2						0	-1	-67	-46	-3
0	-1		-16		0	5	0	0	0						0	-5	-26	-49	-24
0	-16		0		0	0	0	-10	0						0	2	1	-32	-67
0	-2		0		0	0	0	-10	0						0	-13	-27	-20	-21
0	-5		-25		0	-1	-7	0	-19						0	-31	-31	-15	-35
0	-6		0		0	-1	0	0	0						0	-1	-22	-22	2
0	-28		-6		0	0	0	-51	0						0	2	1	0	-11
0	-10		-7		0	0	0	0	-16						0	2	0	-49	-33
0	-3		-21		0	-10	0	0	-9						0	-1	0	-46	-33
0	-1		-6		0	0	0	0	0						0	-43	-46	-33	-57
0	-2		-5		0	-16	0	0	0						0	2	-20	-36	-46
0	1		-20		0	0	0	0	0						0	-26	-46	-36	-40
0	-2		0		0	0	-72	-17	0						0	2	-11	-33	0
0	1		-10		0	0	0	0	0						0	-22	-60	-46	-36
0	0		0		0	-32	-16	0	0						0	2	0	0	-36
0	-2		-38		0	-50	-21	-10	-17						0	2	-46	-46	2
0	-34		0		0	-1	-10	0	-17						0	-11	-36	-42	-26
0	-16		0		0	-1	0	0	0						0	2	-31	0	-36
0	-1		-17		0	-16	0	0	-10						0	2	0	-26	-36
0	-3		-41		0	0	0	-21	0						0	-2	-39	-35	-36
0	1		0		0	-27	0	-10	0						0	2	-20	-33	-31
0	-19		-28		0	0	0	-17	-33						0	2	-20	-29	0
0	-2		-49		0	-10	-10	0	0						0	-41	-33	-26	-36
0	-30		-17		0	0	0	-4	0						0	2	-22	-63	-20
0	-28		-6		0	0	0	0	-3						0	2	-26	-22	0
0	-2		-49		0	-17	0	0	0						0	2	-20	-46	-1
0	-3		-16		0	-24	-47	0	-48						0	2	-49	-57	-15
0	1		-17		0	-31	0	0	-20						0	2	-51	0	1
0	-1		-7		0	0	0	0	-2						0	2	-4	-33	-20
0	-41		-25		0	0	0	0	0						0	-8	-23	-31	-27
0	-16		-21		0	-21	0	0	0						0	-1	-46	-46	-46
0	1		-7		0	-16	0	-16	0						0	2	2	-48	-37
0	-17		0		0	10	0	-37	0						0	2	-46	-14	-46
0	-6		-20		0	-16	0	0	-24						0	-1	-26	-23	-2
0	-2		-27		0	0	0	0	0						0	1	57	-10	-46
0	-2		-45		0	0	0	0	0						0	-33	-31	-31	-36
0	-5		-27		0	0	0	0	0						0	-60	-60	0	-3
0	-2		-11		0	-4	0	-10	0						0	0	-60	-29	0
0	-3		-63		0	0	-10	0	-19						0	-3	-26	-33	-30
0	-1		-21		0	-17	0	0	-10						0	-39	-24	-46	-31
0	-2		0		0	-10	0	-17	-48						0	-1	-31	-33	-46
0	-2		-22		0	-17	-10	-11	0						0	-25	-35	-29	-68
0	-6		-6		0	0	0	-17	0						0	-19	-21	-33	0
0	-2		0		0	0	-72	0	-20						0	-1	-36	-20	0
0	-4		-63		0	-13	-10	0	-3						0	2	-26	0	0
0	-6		-45		0	-18	0	0	-16						0	-1	-11	-31	2
0	-16		-17		0	-2	-50	0	0						0	0	-31	-23	-46
0	-3		-21		0	0	-10	0	-16						0	2	-48	-23	-48
0	-14		-7		0	-21	0	0	-16						0	-12	0	-38	-25
0	-12		-16		0	-10	-72	0	0						0	2	-23	-20	-25
0	1		-8		0	0	0	0	-16						0	-46	-20	-46	-12
0	-10		-26		0	-10	-31	0	-10						0	-36	-31	-10	-51
0	1		0		0	0	0	0	0						0	2	-22	-42	-46
0	-3		-7		0	0	0	-17	0						0	-9	2	-36	-26
0	-7		-17		0	0	0	0	-21						0	-3	-36	0	0
0	1		-21		0	-2	0	0	-26						0	-12	-35	-16	-36
0	-4		-17		0	-10	-10	0	-48						0	-34	0	-35	2
0	-5		0		0	-2	0	0	0						0	-34	-48	-24	-11
0	0		-6		0	0	-21	-10	-4						0	-1	-22	-24	-36
0	-2		0		0	0	0	-10	0						0	-7	-11	-31	-20
0	-2		-16		0	-10	-10	0	-10						0	-1	-33	0	-10
0	1		-7		0	0	0	0	2						0	-29	-20	-20	-46
0	1		0		0	-16	0	-1	-38						0	-6	-22	-31	-24
0	-5		0		0	-1	0	0	0						0	-1	-46	-20	-36
0	-17		-21		0	-3	0	-51	0						0	2	-46	-46	0
0	-6		-11		0	0	0	0	-10						0	-1	-36	-15	-31
0	-5		-5		0	0	0	-10	0						0	-1	-46	-15	-20
0	-1		-44		0	0	0	0	-13						0	-1	-11	-10	-46
0	-21		0		0	-13	0	0	-51						0	2	-24	0	-67
0	-17		-41		0	-2	0	-20	0						0	-36	-48	-28	2
0	-1		0		0	-10	0	0	0						0	0	-20	-46	-51
0	-2		0		0	-15	0	-10	-43						0	-32	-20	0	0
0	-2		-16		0	-2	0	0	-21						0	-46	0	-40	-15
0	-7		0		0	0	0	-10	0						0	2	-33	-31	-46
0	-7		-45		0	-4	0	-31	-10						0	2	0	0	-48
0	-9		0		0	-3	0	0	-6						0	0	-31	-23	-28
0	-1		-6		0	-10	0	-17	0						0	-1	-26	-31	0
0	-1		-6		0	-6	0	0	0						0	2	-35	-30	2
0	-4		-24		0	-6	0	0	0						0	2	-48	-24	-36
0	-1		-11		0	0	0	0	0						0	-16	-9	-33	-36
0	-2		-28		0	0	0	0	0						0	-2	-35	-15	-46
0	-3		-7		0	-2	-10	-3	0						0	0	-20	0	-46
0	1		-11		0	2	0	0	-27						0	-8	-48	-36	-60
0	-2		-6		0	-30	-10	0	0						0	0	-31	0	-31
0	1		0		0	0	-3	0	0						0	-6	-33	0	-36
0	1		-17		0	-21	-21	0	0						0	2	-46	-2	-26
0	-3		0		0	0	0	0	0						0	-2	-46	-34	-31
0	-31		-5		0	0	0	-2	0						0	2	-46	-20	2
0	-6		-25		0	0	0	0	0						0	0	-30	-9	-66
0	1		0		0	0	0	-23	0						0	-11	-46	-29	-47
0	1		-21		0	-10	-16	-10	-17						0	-2	-46	-20	-37
0	1		0		0	-10	-46	-21	0						0	-5	-23	-25	-46
0	1		0		0	0	0	0	-2						0	1	-26	-24	-46
0	1		0		0	-13	0	0	-6						0	-42	-46	-46	-46
0	-13		-17		0	0	0	0	-48						0	-7	-24	-36	2
0	-6		-38		0	-1	0	0	-54						0	1	2	-64	-48
0	-4		-34		0	-10	0	0	0						0	-15	-46	-20	-46
0	-1		-35		0	0	0	0	-44						0	-2	-46	-24	-31
0	-2		-6		0	-10	-10	0	-2						0	-13	-15	-36	-46
0	1		-7		0	0	0	0	0						0	0	-49	-21	-66
0	-2		0		0	-8	-41	-11	-51						0	-19	-67	-31	-7
0	-1		-6		0	0	0	0	0						0	-2	-33	-21	-48
0	-7		-21		0	-10	-50	-10	0						0	-12	-35	-26	-33
0	-4		-25		0	-44	0	0	0						0	-4	-23	-33	-20
0	-8		0		0	-16	0	0	0						0	-46	-57	-15	-36
0	1		0		0	-11	0	-10	0						0	0	-36	-36	-35
0	1		-17		0	-1	-10	0	0						0	-1	2	-62	-36
0	-1		-6		0	-6	0	0	0						0	0	-46	-11	-33
0	1		-7		0	-23	-71	0	0						0	-6	-30	0	2
0	-18		-63		0	0	-65	-10	-11						0	2	-35	-22	-46
0	-25		0		0	-10	-11	0	-30						0	-2	-46	-20	-67
0	-11		-16		0	0	0	0	0						0	-10	-46	-32	-16
0	-1		-19		0	-6	0	0	-16						0	-36	-38	0	-1
0	-2		-8		0	-10	0	0	0						0	-3	-46	-36	2
0	-7		-27		0	-10	0	-16	0						0	1	-46	-10	2
0	-1		-7		0	-17	-50	-39	0						0	-29	-57	-14	-46
0	-6		0		0	-18	0	0	0						0	-46	-26	-20	-67
0	-2		-24		0	-5	0	0	0						0	0	0	-26	-10
0	-10		0		0	-2	0	0	0						0	-10	-31	-18	-46
0	-2		-6		0	0	-1	0	0						0	-12	-26	21	-30
0	2		0		0	-3	0	-16	-51						0	-45	-46	-31	0
0	1		0		0	-6	0	0	0						0	-14	-15	-24	0
0	1		-43		0	0	0	0	0						0	-33	-36	-30	2
0	-1		0		0	-20	0	0	-19						0	2	-66	-20	-25
0	-6		0		0	0	-48	0	0						0	-9	-46	-23	-19
0	-1		0		0	-20	0	0	0						0	-57	-36	0	-26
0	-7		0		0	-10	0	-33	0						0	2	-20	-33	-23
0	-7		-6		0	0	-17	-21	-7						0	-25	-36	-30	2
0	1		0		0	-1	-10	0	-49						0	-14	2	-29	-46
0	-2		-11		0	0	0	-11	-11						0	-10	-26	-35	-33
0	-12		0		0	-1	0	-17	-51						0	-11	-24	-60	-46
0	2		-49		0	-26	0	-10	0						0	-23	-21	-33	-57
0	-6		-7		0	0	0	-17	-10						0	-46	-39	-36	-24
0	-1		-21		0	0	0	0	-10						0	-12	0	-57	2
0	-2		-35		0	1	-72	-10	0						0	-3	-23	-33	2
0	-6		-17		0	-16	0	0	-10						0	2	-46	-20	-46
0	-1		-7		0	-10	0	0	0						2	-8	-33	-18	-46
0	-4		-16		0	0	-17	0	0						0	-13	-8	-31	-46
0	1		-63		0	-38	-10	0	0						-35	-20	-66	0	-31
0	1		-10		0	-16	0	0	-48						0	-12	-20	-10	-46
0	-2		-21		0	-13	-22	0	0						2	-1	0	-20	-31
0	-3		-11		0	0	-33	0	-10						0	-3	-31	-36	-36
0	1		-21		0	-1	0	0	-33						0	-9	-26	-33	-22
0	-4		-24		0	0	-72	-21	-7						0	2	-20	-36	-46
0	1		0		0	0	-16	0	-10						0	-4	-46	-10	-36
0	3		0		0	0	0	0	-10						0	-46	-35	-4	-25
0	1		-21		0	1	0	0	-1						0	-5	-33	-20	2
0	0		-6		0	0	0	0	-10						0	-26	-36	-20	-2
0	1		0		0	1	0	0	-2						0	-8	-46	-54	2
0	-17		-28		0	0	0	0	0						0	1	0	0	-31
0	-9		-16		0	0	-10	0	14						0	-22	-67	-44	-21
0	-1		-19		0	-27	0	-39	-48						0	2	-60	-23	2
0	1		-29		0	-10	0	0	-10						0	2	-48	-56	2
0	-2		-20		0	-10	0	0	0						0	-2	-46	0	2
0	-1		-20		0	0	0	0	0						0	-8	-20	-20	-46
0	-1		-7		0	-10	0	0	-10						0	1	-31	-24	-48
0	-16		-7		0	0	0	-10	-3						0	-8	-20	-46	-36
0	-10		0		0	0	0	-5	0						0	-21	-9	-20	-36
0	-24		-7		0	-2	-21	0	-10						0	-34	-22	-57	-36
0	-8		0		0	0	0	0	0						0	2	-36	-46	-46
0	-21		0		0	-37	0	0	0						0	-57	-20	-10	-24
0	-2		-11		0	-10	0	0	-11						0	-23	-22	-33	-57
0	-3		-11		0	-21	0	0	-16						0	-9	-28	-22	0
0	-9		-6		0	0	0	0	0						0	-11	-9	-26	-35
0	-2		-17		0	0	0	0	0						0	-1	-25	-46	-35
0	-20		-63		0	-8	-48	0	0						0	2	-66	0	2
0	-1		0		0	0	0	0	0						0	-47	-26	-16	0
0	-9		-7		0	0	0	0	0						0	2	-33	-49	-31
0	-2		-11		0	2	0	-21	-10						0	1	-22	-20	-36
0	-4		-6		0	-10	0	0	0						0	-15	-20	-24	-47
0	-7		-20		0	1	-10	0	-20						0	-25	-33	-46	-20
0	-7		-1		0	0	-17	0	-16						0	2	-31	-46	-20
0	-6		-27		0	0	-10	-10	0						0	-8	-36	-20	-36
0	-2		-7		0	0	0	0	0						0	0	-49	1	-9
0	0		0		0	0	0	-10	-46						0	1	2	-23	1
0	0		-44		0	-3	0	-10	0						0	-23	-48	-33	2
0			-41		0	0	-33	-10	-72						0	-13	-57	-26	-43
0			0		0	-27	0	-16	-21						0	-19	-47	-33	0
0			0		0	6	-26	0	-52						0	-11	-46	-36	-46
0			-9		0	-22	0	0	-27						0	2	-46	-57	0
0			-7		0	-18	0	0	0						0	2	-20	-67	-26
0			-11		0	0	0	0	-11						0	3	-31	-46	-57
0			-20		0	0	11	0	-40						0	2	0	0	-31
0			0		0	-47	0	0	-17						0	-3	0	0	0
0			0		0	-1	-67	0	-48						0	0	-46	-36	-31
0			-20		0	0	0	0	-25						0	-20	-57	-20	0
0			-15		0	0	-10	0	-10						0	-2	-26	-35	-22
0			0		0	-27	0	0	-16						0	-15	-18	-46	-28
0			-11		0	-10	0	0	0						0	0	-23	-33	-1
0			0		0	-5	-21	-10	-1						0	2	-31	-18	-36
0			-6		0	0	0	0	-16						0	2	-26	0	2
0			42		0	-16	-21	-10	-11						0	2	-20	-48	0
0			0		0	-1	-10	0	-10						0	0	0	-32	-36
0			-19		0	-10	0	0	-73						0	-2	-46	-36	-35
0			-29		0	0	0	-21	0						0	-3	-46	-25	-31
0			-16		0	0	0	0	0						0	0	0	-25	-46
0			-6		0	-10	-48	0	0						0	-1	-31	-31	-57
0			-8		0	0	-16	-10	0						0	-14	-36	-10	-56
0			-17		0	0	-1	-72	0						0	-6	-11	-20	-36
0			-27		0	1	0	-10	-10						0	2	-31	-46	-36
0			-30		0	-9	0	0	-9						0	-11	-33	-26	2
0			-29		0	-38	0	0	0						0	-4	-22	-36	2
0			-11		0	0	0	0	0						0	2	-46	-20	-49
0			-7		0	-19	-46	-38	0						0	-6	-46	-23	-31
0			-7		0	-50	0	0	-16						0	-4	-12	-25	-30
0			0		0	2	0	0	0						0	-20	-20	-35	-35
0			0		0	0	-10	-25	-10						0	-1	-35	-60	-36
0			-6		0	-2	0	0	0						0	14	-36	0	0
0			-32		0	-13	0	0	-7						0	-3	-34	-26	-20
0			-17		0	-38	-10	-10	-48						0	-46	-31	-46	-46
0			0		0	-17	0	-17	-9						0	-46	-42	-20	0
0			0		0	5	0	0	0						0	-67	-36	0	-33
0			-7		0	0	0	0	-40						0	2	-20	-31	-67
0			-7		0	0	0	-16	0						0	-43	0	-36	-35
0			-16		0	0	0	0	0						0	2	-20	-26	-46
0			-6		0	0	-67	-11	0						0	2	-20	-42	0
0			-24		0	-10	0	-10	-2						0	2	-36	-35	-46
0			-21		0	5	0	-5	0						0	0	0	-22	-33
0			-41		0	-1	0	0	-72						0	-31	-35	-46	2
0			-20		0	0	0	-16	0						0	-1	-36	-60	2
0			0		0	0	0	0	-20						0	-28	-46	-36	-49
0			-21		0	-1	-28	0	0						0	0	2	-26	-46
0			-17		0	0	0	0	0						0	2	-46	-35	1
0			-30		0	-1	0	0	-2						0	2	-28	-22	-26
0			-20		0	0	0	0	0						0	-1	-36	-31	-46
0			-6		0	0	0	0	0						0	-2	-36	-48	-60
0			0		0	-17	0	0	-7						0	-10	-20	0	-23
0			0		0	-16	0	0	0						0	-35	-20	0	-31
0			-6		0	0	0	-16	-33						0	-25	-36	-26	-57
0			0		0	0	0	-10	-27						0	1	-15	0	-47
0			-11		0	-8	0	0	0						0	-3	-33	13	-36
0			-46		0	0	0	-16	0						0	2	0	-10	-33
0			-21		0	-1	0	0	0						0	1	-31	-20	-21
0			0		0	-26	0	-10	-10						0	2	-20	-20	-48
0			-16		0	0	0	-10	-66						0	2	0	-43	-60
0			-11		0	0	0	0	0						0	-11	14	-41	-2
0			-11		0	0	0	0	0						0	2	-57	-29	-37
0			0		0	0	0	-10	0						0	2	-33	0	-48
0			-20		0	-2	0	0	0						0	2	-33	-35	2
0			-26		0	0	0	0	-2						0	1	-15	0	-60
0			-63		0	-4	-47	-10	-16						0	-39	-31	-23	-48
0			-17		0	2	0	0	-10						0	-2	2	0	0
0			-21		0	1	0	0	-16						0	2	-66	-11	0
0			-21		0	-11	0	0	0						0	0	-30	-20	-46
0			0		-48	-1	0	0	-19						0	2	-31	-20	-2
0			0		0	0	0	-10	0						0	2	-36	-46	-3
0			-6		0	0	-66	-51	-27						0	-29	-32	-20	-36
0			-4		0	-1	0	0	0						0	-14	-26	0	-20
0			0		0	0	0	0	0							-13	-22	-14	-26
0			-17		0	-3	0	-10	-10							-26	0	-36	0
0			6		0	-32	0	-10	0							-11	-36	-48	2
0			-7		0	0	-10	0	0							-2	0	-30	-48
0			-16		0	-2	-10	0	-7							-12	0	-26	0
0			-6		0	0	0	-10	-26							-64	-26	-26	2
0			-38		0	-13	0	0	-10							-18	-33	-20	-3
0			-26		0	0	0	-10	-10							-34	-35	-46	19
0			0		0	0	0	-16	0							-32	-46	-15	-36
0			-6		0	-6	0	0	-1							-15	-20	-33	-20
0			-7		0	-3	0	0	-16							-8	-46	-3	-25
0			-6		0	0	-50	-56	0							2	-21	-20	-49
0			-15		0	0	0	0	-8							-10	-16	0	2
0			-6		0	-16	4	-10	-10							-31	-22	-14	-22
0			0		0	0	-10	0	0							-5	-33	0	-33
0			-7		0	-10	-21	0	0							1	-36	-12	-34
0			0		0	0	0	-10	0							2	0	-24	-46
0			-21		0	0	0	0	0							2	-46	0	-1
0			-6		0	1	-16	0	0							0	-40	-33	-67
0			-11		0	-10	0	-10	0							-3	-24	-21	-20
0			-28		0	0	0	0	-21							-11	-46	2	-41
0			-7		0	-10	0	-10	-27							-1	-46	-36	-37
0			-11		0	0	-1	0	-2							-40	0	-60	-57
0			-7		0	-4	0	-10	-10							-1	-36	-26	-10
0			-51		0	-6	-10	-10	-10							-1	-35	-36	-13
0			-5		0	-34	0	0	-6							2	2	-29	-20
0			-21		0	0	0	0	-2							2	-13	-46	-48
0			-22		0	0	0	0	-27							-36	-35	-36	2
0			-21		0	-10	0	-10	-17							-36	-36	-46	-49
0			-6		0	2	-72	0	-10							2	-20	-57	-57
0			0		0	-2	0	0	0							-46	-31	0	-46
0			0		0	-21	0	-21	0							-57	-48	-25	-46
0			0		0	9	0	0	-27							-4	-35	-38	2
0			-16		0	-13	0	-10	-48							2	-33	-60	-33
0			0		0	-1	0	-21	-16							-1	-38	-48	-25
0			-21		0	0	0	0	0							-2	-23	-46	0
0			0		0	-1	0	-39	0							-51	-60	-37	-19
0			-11		0	0	0	-10	0							-9	-60	0	-10
0			0		0	0	-51	-17	0							1	-20	-23	-36
0			-8		0	0	0	0	-16							-33	-46	0	-31
0			-18		0	0	-10	-21	-46							2	0	-25	0
0			0		0	0	-17	0	-48							-4	-46	-20	-67
0			-20		0	2	0	0	-10							2	-14	-33	-31
0			-1		0	-16	0	-10	0							2	-20	0	-39
0			-6		0	0	0	-48	-2							-1	-60	0	-46
0			-9		0	-1	0	0	0							-1	-46	-14	-36
0			-38		0	-16	0	-10	-18							-23	-13	-33	-46
0			-7		0	2	-51	-10	-10							-12	-10	-33	-46
0			-17		0	-50	0	0	0							2	2	-60	-31
0			1		0	-21	0	-10	-26							-41	-60	-46	-48
0			-33		0	0	0	0	0							-21	-18	0	2
-36			-17		0	0	0	-10	-16							-10	-46	0	-33
0			-7		0	1	-28	0	-34							-8	-46	-3	-36
0			-30		0	0	-17	-16	0							-29	-31	-31	-38
0			-17		0	0	-10	0	-16							-63	-46	-36	-11
0			-21		0	-4	0	-10	0							3	-36	-20	0
1			-4		0	-10	0	0	0							-6	-24	-5	-20
0			-6		0	-6	0	0	-51							2	0	-20	2
0			-26		0	0	-51	-3	-10							0	-60	0	-46
0			-41		0	0	0	0	-10							-12	-13	-57	-14
0			-7		0	-10	0	-10	-16							0	-47	-23	-31
0			-21		0	-16	0	0	0							-1	0	-20	2
0			-21		0	-16	-33	-10	0							-5	0	-33	-35
0			-6		0	-10	0	-72	0							-9	-57	-14	0
0			-7		0	1	0	-10	-37							-1	-46	-21	-36
0			-10		0	0	0	0	0							-1	-20	-5	-46
0			-26		0	-5	-10	0	-26							0	-39	-22	2
0			-17		0	-2	0	0	-6							-23	-30	0	-24
0			0		0	0	0	0	0							-38	-46	0	-15
0			-17		0	-11	0	0	-16							-31	-36	-36	-57
0			0		0	0	-48	-16	-10							1	-20	-60	0
0			0		0	0	0	0	-10							1	-31	-46	-36
0			-7		0	-4	0	0	-28							2	-21	-9	-46
0			-11		0	0	-11	0	-48							-20	-23	0	-25
0			0		0	-16	0	0	-2							2	0	-36	0
0			-7		0	-16	-4	0	-16							2	-31	-36	-35
0			-17		0	0	0	0	0							2	-46	-46	-19
0			-21		0	-1	0	0	0							0	0	0	-20
0			-41		0	-10	-2	-56	0							-16	-36	-20	-46
0			-21		0	0	0	0	0							-1	-36	-31	-36
0			0		0	-16	-47	-10	-2							-31	-33	-23	-35
0			-22		0	-15	-10	0	-10							0	-46	-15	-46
0			-17		0	-17	0	0	0							-15	-16	-67	-20
0			-16		0	-8	0	-16	0							0	-22	-20	2
0			-35		0	0	0	0	-10							2	-36	-10	0
0			-6		0	-16	0	0	0							-6	-33	-36	-46
0					0	-10	-41	0	0							-5	-28	-20	-35
0					0	0	0	-10	-26							-7	-48	-40	-67
0					0	-8	0	-10	-10							-21	-36	-33	-49
0					0	0	-10	0	-27							-36	0	-46	-19
0					0	0	0	-10	0							-16	-30	-31	2
0					0	0	0	0	0							0	0	-20	2
0					0	-10	0	0	-50							-13	-46	-12	-36
0					0	-2	0	0	0							-7	0	-57	-49
0					0	0	0	-14	-33							-2	2	0	-31
0					0	0	-17	0	-72							2	-46	-36	0
0					0	-51	0	0	0							-36	-20	-33	2
0					0	0	0	0	0							0	-31	-46	-40
0					0	0	0	-11	-2							-5	2	-33	1
0					0	-2	0	0	0							-14	-24	-27	-31
0					0	-37	0	0	-17							-10	-20	-20	-36
0					0	-26	-21	0	0							0	2	-10	-20
0					0	0	0	0	-2							-6	-63	-33	-3
0					0	-5	0	-10	0							2	-23	0	-15
0					0	-3	0	-10	-33							2	-21	-23	0
0					0	0	0	0	0							-19	-22	-33	-21
0					0	0	-10	0	-16							-8	0	-34	-8
0					0	1	0	0	-2							-11	-46	0	2
0					0	-1	0	0	-3							-8	-66	-33	2
0					0	0	0	-52	-33							0	-67	-23	2
0					0	0	0	0	0							2	-49	-26	-41
0					0	-1	0	0	0							2	-60	-29	-48
0					0	-13	0	-48	0							0	-35	-20	2
0					0	0	0	-72	-51							-2	-20	-25	-36
0					0	-10	-48	0	0							0	-27	13	-57
0					0	1	0	0	-21							-1	-36	-31	-26
0					0	0	0	0	-17							-29	1	0	-31
0					0	-14	-5	0	0							-2	-26	0	-60
0					0	0	0	-10	0							-3	-31	-35	-36
0					0	0	0	-22	0							-46	-36	0	2
0					0	-2	0	0	-30							-1	-31	-66	-31
0					0	0	0	-39	0							2	-33	-9	0
0					0	-11	0	0	-4							-1	-36	-30	-36
0					0	-1	0	-10	0							2	-46	-31	-46
0					0	-16	0	-10	0							-43	-31	-56	-48
0					0	-16	-15	-21	0							1	-30	-31	-36
0					0	0	-10	0	-2							2	-35	0	-46
0					0	-4	0	0	0							-10	-46	-23	-36
0					0	-8	-30	0	-10							2	0	-33	0
0					0	0	0	0	0							-36	-31	0	-21
0					0	0	-10	-16	0							2	-36	-25	2
0					0	1	0	-3	-48							2	-20	-36	-53
0					0	0	-10	3	0							-18	-26	0	-14
0					0	-1	0	0	0							0	-26	-33	-11
0					0	-10	0	-10	0							2	-22	-46	-36
0					0	-2	0	0	-21							2	35	-35	-21
0					0	-17	0	0	-47							-12	-35	0	-29
0					0	0	0	0	0							-37	-46	-20	-46
0					0	0	0	-10	-11							-3	-49	-35	-46
0					0	-2	0	0	-13							-13	-33	-22	2
0					0	0	-21	0	-16							1	-46	-19	-45
0					0	0	0	-16	0							-46	2	-36	-26
0					0	-16	-10	0	-10							-20	-31	-30	-19
0					0	-48	0	0	-21							-35	-39	2	-25
0					0	-17	-10	0	0							-21	-22	-33	-31
0					0	0	0	0	0							-1	0	-11	2
0					0	-1	0	0	-35							-3	0	0	-36
0					0	-2	-11	0	0							2	-10	-31	-26
0					0	-51	0	-47	0							-35	-46	-35	-28
0					0	0	-33	0	-2							-4	-46	-60	-26
0					0	-5	0	-21	-10							1	-36	-49	0
0					0	0	-26	-10	-2							-1	2	-23	-36
0					0	0	-49	0	-3							-16	2	-16	-46
0					0	-16	0	0	0							-42	-36	-46	-46
0					0	2	0	-17	-27							-12	-46	-24	-33
0					0	-10	-24	-10	0							-53	-20	-28	-66
0					0	0	-72	0	0							-46	-36	-31	-36
0					0	0	-72	0	0							0	-67	-4	-56
0					2	-16	0	-10	0							-10	-38	0	-46
0					0	1	-46	0	-48							2	-35	-33	-33
0					0	0	0	0	0							-18	-56	-46	-33
0					0	-9	0	0	0							2	-12	-35	2
0					0	-2	0	0	-72							-6	-48	0	0
0					0	-20	0	0	-10							-10	-32	0	2
0					0	0	0	-21	0							-14	-46	-15	-46
0					0	-1	0	0	0							-57	-22	-46	0
0					0	0	0	-10	0							-4	-33	-20	0
0					0	0	0	0	-8							2	-46	0	2
0					0	-50	0	0	-6							-1	-35	-3	-31
0					0	0	-10	-17	0							0	-8	-20	0
0					0	0	0	0	0							2	0	-21	0
0					0	-23	0	-51	-47							-24	-9	-30	-36
0					0	0	0	0	-40							-2	-46	-36	-36
0					0	0	0	0	0							-10	-57	-60	-19
0					0	0	-67	0	0							2	-66	-36	-24
0					0	-2	0	0	0							-15	1	-49	-60
0					0	0	0	0	-16							-1	-23	-66	-31
0					0	0	0	-21	-49							-26	-46	-60	-46
0					0	0	-48	-16	0							1	0	-60	-14
0					0	-16	0	0	-16							-60	0	-33	-46
0					0	0	0	0	-2							-3	-46	-29	-33
0					0	1	0	-29	0							-67	-46	-62	0
0					0	-10	0	-3	-51							-23	-57	-46	-46
0					0	-1	0	0	0							0	-33	0	-29
0					0	2	0	0	-26							-45	-20	2	-36
0					0	-7	0	-24	0							2	-33	-46	-20
0					0	0	-17	0	0							2	1	-26	0
0					0	-1	0	0	0							-11	-11	-9	-36
0					0	0	-10	0	-40							-3	-33	-57	-60
0					0	0	0	0	0							2	-20	-20	-46
0					0	-10	-30	-19	-16							-46	-31	-33	-27
0					0	0	0	0	0							-1	-35	-35	-57
0					0	0	-10	0	-48							2	-36	-46	-25
0					0	0	0	0	-16							1	-9	0	-23
0					0	0	-10	-72	-10							-1	-49	-20	-36
0					0	2	0	0	-10							2	0	-48	-24
0					0	-3	0	0	0							-26	-37	-36	-46
0					0	0	0	-10	0							2	-33	-22	-29
0					0	-2	0	-10	0							-43	-8	-24	-53
0					0	0	0	0	-16							2	-33	-33	-46
0					0	0	0	0	0							1	-16	-11	0
0					0	5	0	0	0							-20	-46	-31	-46
0					0	-10	0	0	0							1	-48	0	-46
0					0	-16	0	-10	0							0	0	-22	-36
0					0	0	0	0	-2							-23	-31	0	0
0					0	-17	0	0	-27							0	-32	-4	-46
0					0	0	0	0	0							-36	-23	-60	-4
0					0	-10	0	-10	0							-1	-22	-23	2
0					0	0	-26	-10	0							2	-31	-36	-25
0					0	0	0	0	0							0	-46	0	-31
0					0	0	0	0	0							-16	-46	-31	-33
0					0	1	-16	0	-1							-38	-15	0	2
0					0	-10	0	0	0							-1	0	-56	-31
0					0	-10	0	0	-21							2	-31	-23	-47
0					0	-25	-21	-21	-16							2	-24	-23	0
0					0	0	0	0	0							-45	-56	-19	-29
0					0	0	0	0	0							-1	-36	-36	2
0					0	-20	0	0	-25							-16	-46	-31	-33
0					0	-26	-1	-72	-16							2	0	-33	-66
0					0	-7	-1	0	-1							2	-38	-44	2
0					0	-10	0	0	-72							2	-46	-60	0
0					0	0	0	-10	20							-36	-49	-20	-18
0					0	-14	0	-21	-10							2	-26	-31	-46
0					0	0	0	-21	2							-4	-31	-46	-26
0					0	-14	0	0	-2							2	-46	-24	-31
0					0	0	0	-51	-10							-31	-20	-11	-46
0					0	-2	0	0	0							0	-15	-23	-47
0					0	0	0	0	0							-23	0	-31	-20
0					0	-10	0	-21	0							-15	-46	-31	-14
0					0	-10	0	-32	-39							1	-46	-20	-48
0					0	0	-10	0	0							0	-20	-46	-6
0					0	0	0	0	0							0	-36	-13	-28
0					0	1	0	-10	0							-2	-25	-20	-14
0					0	-7		0	-44							2	-45	-29	2
0					0	-10		0	0							2	2	0	-27
0					0	-6		0	-21							-46	-46	-69	0
0					0	-10		-10	0							0	-46	-4	-46
0					0	-1		-10	-10							-10	-35	-38	-33
0					0	-10		0	-20							2	-31	-48	2
0					0	0		0	0							2	2	-4	-5
0					0	0		-2	-10							-1	-20	-20	2
0					0	-2		0	-16							2	-5	-49	-36
0					0	-11		-10	-47							-50	-8	-20	-33
0					0	2		0	-24							-25	-36	-46	-23
0					0	-5		0	0							-10	2	-36	0
0					0	0		-17	-47							2	-46	0	2
0					0	-25		-10	-40							0	-36	-10	0
0					0	-10		-5	0							2	-37	-3	-20
0					0	-4		-67	0							-29	-35	-33	-31
0					0	0		-16	0							1	-37	-18	0
0					0	0		-10	0							0	-46	-36	-30
0					0	-1		0	0							-46	-36	-20	0
0					0	-16		0	0							-35	-36	-26	-66
0					0	-23		0	-16							2	-31	-36	-31
0					0	3		0	-9							0	-20	-26	0
0					0	0		-16	0							0	-36	-46	-46
0					0	-13		-10	-49							-13	-52	0	-33
0					0	-2		-10	-30							-1	2	-21	0
0					0	-51		-17	0							1	-26	17	-46
0					0	-6		0	-30							5	-22	-25	2
0					0	-33		0	0							-10	-26	0	-22
0					0	-1		0	0							-21	-11	-49	-56
0					0	0		-33	-10							-2	-20	-36	-31
0					0	-1		0	0							-50	-12	-20	-26
0					0	0		-10	0							-10	0	0	-35
0					0	2		0	0							2	-31	-46	0
0					0	-3		-21	0							-1	0	-46	2
0					0	0		-10	0							-11	-20	-26	-36
0					0	-30		-38	0							-46	-63	0	2
0					0	0		-17	0							2	0	-36	2
0					0	-11		-10	0							-1	0	-9	2
0					0	-10		0	-10							2	-36	-20	-20
0					0	0		-3	-51							-33	-22	0	-46
0					0	-23		-10	0							2	-35	-10	-17
0					0	0		0	0							1	-20	-20	2
0					0	0		0	-46							2	29	-36	-26
0					0	-5		-39	-10							-35	-39	-14	-46
0					0	0		-39	-16							-22	-57	-36	2
0					0	0		0	-73							-36	0	0	2
0					0	-9		0	0							2	-12	-20	-36
0					0	1		0	-17							-12	-35	-22	-10
0					0	0		0	0							-33	-46	-25	0
0					0	0		0	-10							-20	-25	-36	-26
0					0	0		0	-50							-5	-25	-20	-48
0					0	-16		0	0							-12	-33	-32	2
0					0	-2		0	-63							-36	-57	13	-25
0					0	0		0	0							-25	-48	-31	-46
0					0	-27		0	0							-33	0	-46	-23
0					0	0		0	-48							-6	-46	-33	-36
0					0	0		-33	0							-15	-46	0	0
0					0	-11		-17	0							2	-17	-36	-33
0					0	-2		0	0							-8	-38	-36	-11
0					0	-18		0	0							-12	-33	-23	-49
0					0	-16		-10	0							-22	-14	-34	-26
0					0	0		0	0							1	-16	-24	-29
0					0	-6		0	1							-3	-23	0	-46
0					0	-10		-10	-2							-2	-46	-36	-16
0					0	0		0	-10							-16	0	-20	-29
0					0	0		0	0							-1	-46	-24	-46
0					0	0		0	0							-10	-57	-36	-33
0					0	-10		-10	0							2	0	-31	2
0					0	0		0	0							-20	-20	0	-30
0					0	-11		0	-27							0	-36	-31	-14
0					0	0		0	-21							2	-35	-23	-31
0					0	0		0	-11							-3	-25	-14	-36
0					0	0		39	-26							-6	-36	-25	-67
0					0	0		-10	-10							-7	-15	-66	-67
0					0	-10		0	-10							-22	-46	-33	-37
0					0	0		0	0								-23	-23	-46
0					0	0		-10	-21								-26	0	-48
1					0	-10		0	-46								-13	-60	-11
0					0	0		0	0								-60	-31	0
0					0	-8		0	-10								-60	-31	-31
0					0	-3		-10	-2								-33	0	-8
0					0	-10		0	0								-33	-28	-30
0					0	-25		-10	-1								0	-50	-31
0					0	-1		-10	-10								-13	-20	-47
0					0	-10		0	0								-31	-15	-20
0					0	-1		0	-32								-46	-60	-46
0					0	5		0	0								-57	-36	-35
0					0	-26		6	-17								-47	-26	-24
0					0	-38		-10	0								-35	-22	-36
0					0	0		0	-72								-46	-31	-36
0					0	-2		0	-38								-49	0	-11
0					0	-16		-24	-49								0	-23	-46
0					0	-10		0	0								-36	0	-36
0					0	0		0	0								-20	-20	-36
0					0	-10		0	0								-46	-21	-48
0					0	-10		2	-51								-31	-20	2
0					0	0		0	-27								-23	-20	-31
0					0	-10		0	-48								-48	-46	-46
0					0	1		0	0								-48	-14	0
0					0	0		-72	-4								-51	-33	-13
0					0	0		-21	-10								-46	-26	-36
0					0	-1		-16	-32								-42	0	2
0					0	-37		-16	0								-23	-31	0
0					0	-1		-10	0								-47	-49	0
0					0	-48		-10	0								-36	-25	-46
0					0	-1		0	0								-49	-46	-24
0					0	0		-10	-10								0	-33	0
0					0	-7		0	-10								-46	0	2
0					0	-12		-16	0								-35	-36	0
0					0	0		0	0								-15	-46	-65
0					0	0		0	0								-57	-30	-16
0					0	0		0	-1								-27	-20	0
0					0	-16		-10	0								-46	-10	0
0					0	-26		-7	0								-35	-23	-33
0					0	0		-28	-16								-60	-46	-31
0					0	0		0	-48								-33	-10	-10
0					0	0		0	-48								-26	-21	-25
0					0	-22		0	-10								-12	-33	-66
0					0	-51		0	-27								0	-20	-56
0					0	0		0	-2								-33	-33	-46
0					0	-1		-27	-17								-31	0	-50
0					0	-3		0	0								-36	-46	-35
0					0	-1		0	0								-12	-19	-27
0					0	0		0	-33								-31	-33	-25
0					0	-1		-11	0								-36	-23	-39
0					0	0		-19	-2								-23	-31	-13
0					0	-21		-11	0								-28	0	-25
0					0	-16		-3	0								-20	-15	-25
0					0	-3		0	-2								-20	-26	-22
0					0	-1		0	-10								2	-62	-31
1					0	0		-16	0								0	-24	-36
0					0	-17		0	-21								-46	-57	0
0					0	-1		-21	0								-22	-47	2
0					0	0		-10	0								-33	-24	-10
0					0	0		0	-10								-67	-20	2
0					0	-16		-21	-2								0	-20	-36
0					0	-3		-21	0								-24	-29	-27
0					0	-19		0	0								-31	-37	-36
0					0	0		0	-10								-20	-9	-46
0					0	-1		0	-2								-57	-31	1
0					0	-9		0	-21								-30	-49	2
0					0	-16		0	-10								-35	0	-31
					0	2		-16	0								-24	-35	-36
					0	0		0	-21								-60	-56	-38
					0	-42		0	-18								-33	-46	-35
					0	-10		0	-58								-36	-36	-46
					0	2		0	-66								-46	0	-66
					0	0		0	0								-46	-48	-3
					0	-5		0	-17								-20	-36	-56
					0	-2		-10	4								-28	-36	-36
					0	-2		-72	0								-36	-22	-67
					0	0		0	0								0	-20	-27
					0	-2		0	0								-16	-33	-29
					0	1		-39	-10								-13	-46	0
					0	-3		0	-16								-23	0	-31
					0	0		0	0								-39	-24	-69
					0	-4		0	0								-57	-46	0
					0	-30		0	0								0	-31	-53
					0	-16		0	-10								-47	-20	-36
					0	0		-10	-40								-46	-36	1
					0	-50		-21	0								-35	-30	-36
					0	-10		-21	0								-31	-46	-46
					0	0		0	0								-33	-34	-46
					0	0		-10	-10								0	-25	-36
					0	0		0	0								-20	-36	-31
					0	-8		-10	-16								0	-23	2
					0	-1		0	0								0	0	-27
					0	-51		0	-44								-31	-11	-3
					0	0		0	0								-46	-57	-46
					0	0		-16	-21								-46	-36	0
					0	-1		0	-10								-60	-35	-46
					0	0		0	-48								0	-46	-25
					0	-11		-10	0								-22	-36	-46
					0	-10		0	0								-48	-33	2
					0	-11		0	0								0	-20	-48
					0	-22		0	-41								0	0	-66
					0	1		0	0								-33	-20	0
					0	-13		0	-16								-20	-46	2
					0	0		0	0								0	-10	-31
					0	-15		-56	-32								-26	-15	-26
					0	-31		0	0								-58	-36	-31
					0	-1		0	-50								-18	-44	-24
					0	0		0	0								-67	-23	-46
					0	-10		-16	-22								-20	-23	-23
					0	0		9	0								-20	-25	-46
					0	0		0	0								-9	-33	-21
					0	0		0	0								-30	0	-31
					0	0		-33	-2								-25	-7	-36
					0	0		0	-10								0	-42	-46
					0	-3		-18	-16								-46	-46	-59
					0	0		0	0								-57	0	-13
					0	0		-10	-13								-25	0	-31
					0	0		0	-10								-30	-60	-31
					0	-2		0	0								-22	-36	-48
					0	-50		0	0								-23	-26	-33
					0	-10		0	-10								0	-57	-36
					0	-21		0	0								-22	-36	-25
					0	-10		0	-17								-31	0	-35
					0	-2		0	-51								-60	-20	-33
					0	-23		0	-16								2	-29	-67
					0	-16		-21	-10								2	-33	-36
					0	1		0	0								-31	0	-57
					0	0		0	0								-28	-35	-47
					0	-10		0	-10								-46	0	-11
					0	0		0	-3								0	-46	-10
					0	0		0	0								-17	-40	2
					0	-5		0	-48								-46	-46	2
					0	0		0	-11								-26	-37	-33
					0	0		0	0								-60	-12	-56
					0	0		10	0								-46	-20	-41
					0	-10		0	-10								-60	-31	-46
					0	0		0	0								-28	2	-36
					0	-10		0	-10								-66	-21	2
					0	-13		0	0								0	-20	-36
					0	0		-1	0								-46	-20	-35
					0	-16		0	-10								-20	-31	-48
					0	0		0	-11								-9	-23	-26
					0	0		0	-10								-18	-36	-48
					0	-11		-16	0								0	0	-46
					0	-21		0	-1								-46	0	-47
					0	-3		-51	0								-46	0	-31
					0	-2		0	-48								-23	-36	-32
					0	-26		-11	0								2	0	-4
					0	-10		0	0								-35	-26	-36
					0	-11		0	-72								-31	-31	0
					0	0		-50	0								-20	-31	-57
					0	0		0	0								-26	-46	0
					0	-16		0	-11								-60	-29	-4
					0	-16		0	0								-36	-23	0
					0	0		0	-2								-46	-20	2
					0	-10		-16	-27								-60	-54	-23
					0			0	-26								-20	-23	-26
					0			0	-10								-33	-26	-46
					0			0	0								-23	0	-46
					0			-10	-66								-33	-44	-4
					0			0	-17								-35	-21	-31
					0			0	-10								-28	-23	-64
					0			0	0								-46	-36	-24
					0			0	-13								-9	0	-29
					0			0	0								-23	-33	-46
					0			0	0								-20	-22	0
					0			-10	0								-51	-46	-31
					0			0	-46								-31	-46	-46
					0			0	0								-36	-20	-66
					0			0	-15								-45	0	0
					0			0	-4								-13	-13	-33
					0			0	0								0	0	-57
					0			0	0								-46	0	-25
					0			-10	0								-31	-36	2
					0			0	0								-12	-9	-19
					0			0	0								2	-36	-23
					0			0	-19								-3	-10	-3
					0			0	-17								0	-46	-31
					0			-29	0								-15	-11	-23
					0			-10	-2								-20	-10	-47
					0			-10	-49								-46	-26	-36
					0			0	-7								-31	-26	-36
					0			0	0								-51	-36	-46
					0			0	-48								2	-46	-20
					0			0	-10								0	-46	-28
					0			-10	0								-46	-22	-36
					0			-10	-41								-19	-25	-27
					0			0	0								-20	-22	-46
					0			-10	-1								15	0	-27
					0			0	0								0	-46	-60
					0			0	0								-48	-36	-33
					0			0	0								-36	-12	2
					0			-2	0								-23	-32	28
					0			-10	-13								-36	-36	-67
					0			0	0								-46	-36	-36
					0			0	0								-25	-31	-46
					0			-39	0								-46	-33	-31
					0			0	0								-35	-60	-36
					0			0	-7								-3	-31	-36
					0			0	-7								-39	-20	2
					0			-16	0								-10	-31	2
					0			-10	0								2	-46	2
					0			-10	-10								-22	-36	0
					0			-10	-21								-34	-30	-29
					0			0	0								-26	-23	-11
					0			0	-16								-34	-66	2
					0			0	-7								0	-20	-38
					0			-29	-59								-31	-36	-48
					0			0	0								1	-46	-46
					0			0	0								-46	-46	0
					0			-10	0								-22	-31	-22
					0			-1	0								-30	-20	-31
					0			0	37								-31	0	-35
					0			-10	0								1	-33	-46
					0			-10	0								-63	-46	-41
					-16			0	-17								-20	-46	-36
					0			0	0								-15	-31	-26
					0			0	-10								0	0	-20
					0			-21	0								-17	-3	-26
					0			-21	0								-36	-46	-33
					0			-17	0								-60	0	-46
					0			0	-72								-33	-35	-20
					0			0	0								-48	0	-24
					0			-21	-21								-35	-24	-60
					0			0	-10								-33	0	-38
					0			0	-10								-46	-31	-31
					0			-16	0								-33	-36	-36
					0			0	0								-16	-54	-11
					0			-10	0								0	0	-67
					0			0	0								-60	-60	-36
					0			0	0								-46	-10	-34
					0			0	0								-28	0	-31
					0			-21	-32								2	-26	-31
					0			0	0								-35	0	-26
					0			0	-10								-19	-56	2
					0			0	0								-26	0	0
					0			-12	-16								-36	-26	2
					0			2	0								-36	-35	-66
					0			0	-10								-37	-3	-46
					0			0	-10								-37	-35	0
					0			-10	-49								-36	-43	0
					0			0	0								-20	0	-31
					0			-21	-2								0	-38	-48
					0			0	-51								-25	0	-7
					0			0	-10								-13	-25	-16
					0			0	0								0	-20	-20
					0			0	-51								-21	0	-46
					0			-66	-17								-35	-11	0
					0			0	-17								-36	0	2
					0			0	-26								-36	-31	-46
					0			-17	0								-49	-23	-57
					0			0	-17								-20	-31	-36
					0			0	-11								-10	0	2
					0			-10	0								-25	-60	-36
					0			-10	0								-46	-57	-46
					0			0	0								-36	-10	-13
					0			0	-2								-9	-19	-49
					0			0	-40								-67	-33	-46
					0			0	-10								-18	0	-3
					0			0	0								-20	-23	-44
					0			-10	-4								-25	-36	0
					0			-10	0								-9	-10	-43
					0			0	-2								-31	-13	-14
					0			-11	0								-20	-11	-36
					0			0	-48								-36	-20	-46
					0			0	-32								-22	-35	2
					0			-10	-16								0	-3	-1
					0			0	0								-46	-26	-33
					0			-51	-10								-9	-31	2
					0			0	-19								0	-31	0
					0			-1	-19								-37	-36	-37
					0			-17	0								-36	-40	-35
					0			0	0								0	-35	10
					0			0	-10								-46	-4	-33
					0			0	-46								-36	-21	-24
					0			0	-27								-20	-33	-46
					0			0	0								0	0	2
					0			0	-48								-3	-10	-35
					0			0	0								-60	0	-46
					0			0	0								-20	-36	-67
					0			0	0								-22	-60	-46
					0			0	-10								-31	-35	-35
					0			-16	0								0	-20	0
					0			9	-26								-31	0	-35
					0			-50	0								-23	-46	0
					0			0	0								-57	-46	2
					0			-10	-72								-20	-57	-20
					0			-10	0								-20	-23	-36
					0			-10	-71								-49	-35	1
					0			-17	0								0	-33	-20
					0			0	-72								0	-3	-57
					0			0	0								-23	-46	-24
					0			0	-21								2	-20	-14
					0			0	-10								-30	-33	-21
					0			0	-48								-20	-26	-48
					0			0	-26								-36	-24	-45
					0			0	0								-24	-20	-26
					0			0	0								-22	-64	-46
					0			0	0								-57	-14	2
					0			-16	-16								-21	-60	-36
					0			0	0								-49	-36	-31
					0			-16	0								-21	-31	2
					0			0	-2								-36	-33	0
					0			0	-13								-57	-31	-33
					0			0	0								0	-22	-33
					-1			-50	0								-36	-66	-2
					0			0	0								-46	-36	-10
					0			-11	-6								2	0	0
					0			0	0								-8	0	-67
					0			0	-49								-36	-20	0
					0			0	0								-36	-26	0
					0			-10	0								-26	-33	-8
					0			-10	18								-33	0	-66
					0			-49	0								-26	-36	-66
					0			0	-49								0	-36	-36
					0			0	-35								-31	-60	-4
					0			0	-16								-67	-46	-36
					0			0	-6								-20	-31	-46
					0			0	0								-31	0	-31
					0			-21	0								-31	-46	1
					0			0	-51								-20	-12	-38
					0			0	-16								-23	-46	-49
					0			0	-10								-46	-31	-33
					0			-10	-10								-23	0	2
					0			0	-11								-46	-46	-49
					0			0	0								-46	-46	-36
					0			-10	0								-46	-24	-28
					0			0	-10								-60	-45	-1
					0			-16	0								-20	-36	-21
					0			0	-21								-46	-11	-29
					0			0	-48								-46	0	-36
					0			0	-14								-48	-34	-46
					0			0	-3								-46	-25	-19
					0			0	0								35	-35	-27
					0			-10	0								-23	-31	-49
					0			0	-34								-47	-10	-36
					0			0	-20								-35	-62	-46
					0			0	0								-20	-49	-4
					0			0	0								-36	-24	-57
					0			-10	0								-46	-36	-56
					0			0	-28								-36	-22	0
					0			-10	-13								-20	-12	-35
					0			-21	-30								-23	-11	-24
					0			0	-27								-36	-10	-23
					0			-1	-46								-13	-31	-36
					0			-10	-73								0	-20	-26
					0				-26								2	0	-46
					0				-10								-31	0	-33
					0				-58								0	0	1
					0				-37								-20	-46	2
					0				-27								-20	-20	-25
					0				-7								0	-18	-27
					0				0								-46	-23	-21
					0				-4								38	-13	-36
					0				-49								-20	0	2
					0				0								-48	-46	-22
					0				0								-36	-39	-36
					0				-6								-30	0	-31
					0				-1								-35	-22	-57
					0				-2								-31	-48	-48
					0				-10								-16	-20	1
					0				-16								0	-31	0
					0				-2								-48	-16	-29
					0				-7								-20	0	-23
					0				-17								-60	0	-46
					0				0								-21	-46	2
					0				0								-46	0	-33
					0				0								-46	0	-9
					0				-33								-27	-60	-46
					0				0								-60	-31	-13
					0				-16								-39	-3	-10
					0				0								-12	-26	-30
					-1				0								-46	-10	0
					0				-13								-7	-23	-22
					0				-72								-36	-46	-30
					0				0								-23	-36	-36
					0				0								-57	-31	-57
					0				0								-26	-31	-46
					0				0								-12	-38	-3
					0				0								-36	0	-24
					0				0								-66	-66	-33
					0				0								-57	-10	0
					0				-44								-26	-46	-20
					0				-26								-36	0	3
					0				0								-20	-36	-15
					0				0								-33	-46	-46
					0				-21								-36	-20	-36
					0				-13								-36	-24	0
					0				0								2	-23	-46
					0				0								-21	-67	-41
					0				-48								-28	-24	-46
					0				-21								-33	-36	-36
					0				-10								-46	0	-56
					0				0								-14	-36	2
					0				0								0	-36	-22
					0				-10								-20	-36	-15
					0				0								-51	-42	-60
					0				-48								-26	-37	0
					0				0								-20	-33	-23
					0				0								-51	-67	-46
					0				0								-24	-22	-48
					0				0								-16	-33	-31
					0				-10								-31	-41	-36
					0				0								-31	0	-36
					0				-21								2	-20	-33
					0				-48								2	-10	-66
					0				-51								-20	-46	2
					0				0								-46	-46	2
					0				-27								-46	-35	2
					0				0								-66	-31	-2
					0				0								-31	-25	-20
					0				2								-31	-23	-36
					0				-1								-40	-9	2
					0				-20								-38	0	-55
					0				-10								-31	-23	-31
					0				-2								-48	-10	-30
					0				-27								-35	-18	-31
					0				0								-46	-60	-49
					0				-10								-60	0	0
					0				-31								-8	-48	-39
					0				-1								-46	-20	-11
					0				0								-46	-33	0
					0				-2								-20	-12	-28
					0				0								-36	-60	2
					0				0								0	-35	-25
					0				-10								-46	-11	-26
					0				0								-23	-16	-25
					0				0								-33	-57	-36
					0				0								-12	-25	-36
					0				-27								-46	-57	-36
					0				-31								-22	-20	-46
					0				0								-46	-3	-15
					0				0								-33	-26	0
					0				0								-46	-10	-35
					0				0								-22	-24	-49
					0				0								-46	-33	-67
					0				0								-33	0	-36
					0				-26								-36	0	-21
					0				-10								-31	-36	-36
					0				-2								-30	-60	0
					0				-10								0	-57	-19
					0				-33								-23	-10	0
					0				0								1	-36	-36
					0				-46								-20	-23	-9
					0				0								-1	-1	-33
					0				-28								-36	-31	-45
					0				-51								-21	-36	-9
					0				-48								-57	-36	1
					0				0								-46	-33	-46
					0				0								-34	-20	-26
					0				0								-20	-24	-29
					0				-16								-46	-20	0
					0				-10								-46	-32	-48
					0				0								-33	-26	-31
					0				-13								-33	-37	2
					0				-4								-30	-23	-35
					0				0								-46	-28	-47
					0				0								2	-54	-46
					0				0								-20	0	-27
					0				0								0	-31	-30
					0				0								-36	-36	-30
					0				-26								-46	-46	-35
					0				0								-33	-28	-64
					0				0								-12	-21	-66
					0				0								2	-26	2
					0				-71								-26	-33	-46
					0				0								-47	-22	-1
					0				-10								-36	-35	2
					0				0								-22	-33	-36
					0				-16								-31	-38	-69
					0				0								-20	-31	-23
					0				-2								-36	-33	-48
					0				0								-26	-36	-24
					0				-1								0	-15	0
					0				0								-46	-9	2
					0				0								-49	-20	-31
					0				0								2	-22	-67
					0				-48								-60	0	-46
					0				-2								-36	0	-36
					0				0								-36	0	-19
					0				0								-32	-66	-46
					0				0								-22	-30	-39
					0				0								-15	0	-31
					0				0								-31	-15	0
					0				-10								-35	-14	-46
					0				-32								-33	-46	-27
					0				-3								2	-60	-6
					0				0								-46	-22	-49
					0				0								-3	-25	-11
					0				0								-49	-33	-61
					0				0								0	-23	-29
					0				0								-46	-25	-31
					0				0								-46	-20	0
					0				-10								-21	-19	-26
					0				0								-35	-33	-3
					0				-2								-46	-15	-29
					0				0								-46	0	-36
					0				-7								-46	-60	-46
					0				0								-26	-29	0
					0				0								-22	-12	0
					0				-2								-46	-33	-3
					0				0								-31	-46	-36
					0				0								-18	-34	-27
					0				-10								-30	-19	-16
					0				-10								-38	-20	-30
					0				0								2	-46	-35
					0				-10								0	-20	-25
					0				0								-46	-9	-48
					0				0								-23	-35	2
					0				0								0	-28	-46
					0				0								-48	-20	-36
					0				-28								-34	-46	-27
					0				-10								-36	0	-33
					0				0								-39	-22	-31
					0				-10								-46	-17	2
					0				-26								-31	-21	-49
					0				-13								0	-35	-11
					0				-10								-20	-20	-56
					0				0								-66	-29	-36
					0				0								-24	-67	2
					0				-10								0	0	-24
					0				0								-31	-56	-36
					0				0								-63	0	-36
					0				0								-23	-57	-67
					0				0								-46	-24	-25
					0				-26								1	-23	-46
					0				0								-46	-14	-36
					0				0								-46	-20	0
					0				-51								-31	0	-7
					0				-10								2	-21	-46
					0				0								-33	2	2
					0				-48								-36	-10	-64
					0				0								-60	2	-67
					0				0								-32	-48	0
					0				0								2	-36	-33
					0				0								2	-12	2
					0				0								-20	-46	-26
					0				0								-49	0	-13
					0				-27								-36	0	-18
					0				-10								-28	-20	-23
					0				0								-20	-25	-12
					0				-20								-60	-14	1
					0				-44								-16	-43	-46
					0				0								-30	-46	-26
					0				7								-46	-20	-46
					0				-17								-12	-36	-26
					0				0								-11	-15	-35
					0				-2								-15	-22	-47
					0				0								-39	-25	-20
					0				0								-60	0	-46
					0				-2								-43	-46	2
					0				0								-31	-35	-31
					0				-2								-18	-48	-46
					0				-6								-38	-38	-23
					0				-10								-26	-31	0
					0				0								-33	-31	0
					0				-3								-21	-36	-23
					0				-20								-15	-36	-26
					0				-48								-31	-36	-31
					0				-10								-46	0	-36
					0				0								-60	-46	-25
					0				0								-33	-23	-46
					0				0								0	-24	-22
					0				0								-36	-23	-9
					0				-11								-20	-36	-24
					0				-33								-36	-30	2
					0				-4								-25	-36	-22
					0				0								-30	0	-15
					0				-16								-28	0	-27
					0				-2								-36	-25	-33
					0				0								-48	-33	-10
					0				-13								-33	0	-46
					1				0								-4	-35	-28
					0				-1								-57	-60	-33
					0				-27								-51	-33	-64
					0				0								0	-46	2
					0				0								-28	-46	-3
					0				0								-31	-47	2
					0				-10								-46	-66	-36
					0				0								-48	0	-36
					0				0								0	-10	2
					0				-71								0	-33	11
					0				-19								-20	-64	-36
					0				0								-20	0	-48
					0				-21								-23	0	2
					0				0								-9	-20	-33
					0				-27								-1	0	-56
					0				0								-36	0	-48
					0				0								2	-25	-25
					0				0								-23	-20	-57
					0				-30								-46	-41	-46
					0				0								-66	-34	-46
					0				-27								-46	-3	-15
					0				-17								0	-36	-25
					0				-2								2	-15	-23
					0				0								0	0	2
					0				-19								0	-20	-46
					0				2								-46	0	-51
					0				-40								0	-31	-34
					0				0								-46	0	-21
					0				0								-23	-22	-57
					0				0								-31	-25	-11
					0				0								-35	-26	-20
					0				0								-20	-49	0
					0				-16								0	-35	-26
					0				-10								-21	-26	-37
					0				0								-19	0	-31
					0				-2								-46	-35	0
					0				0								-25	-11	-36
					0				-2								-30	-36	0
					0				0								-31	-20	-48
					0				0								1	-46	-24
					0				0								-25	-17	-51
					0				-33								-36	-14	2
					0				0								-46	-36	28
					0				0								-36	-66	0
					0				0								-61	-35	-23
					0				-19								-35	-26	2
					-1				-20								-15	-9	-3
					0				-48								-35	-24	-10
					0				0								-32	-46	-36
					0				0								0	-36	-46
					0				-28								-12	-24	0
					0				0								-6	-54	-36
					0				0								-46	-46	0
					0				0								-66	-24	-49
					0				0								-46	-46	2
					0				0								-40	-23	-36
					0				-10								-10	0	-3
					0				0								-28	0	2
					0				0								-57	-33	-20
					0				0								0	-33	-27
					0				-43								-33	-22	-56
					0				0								-22	0	-35
					0				-21								-49	-33	-26
					0				0								-14	-23	-57
					0				-10								-46	-25	-25
					0				0								-20	-38	-36
					0				-10								-36	-33	-66
					0				-72								-57	-25	-46
					0				-72								-23	-36	-36
					0				0								-33	-33	-17
					0				-20								-12	-36	-48
					0				-10								-47	-19	-36
					0				0								-46	-23	2
					0				0								-67	-66	-46
					0				0								-32	-46	-33
					0				0								-26	-21	-47
					0				-10								-31	-46	0
					0				-2								-36	-46	1
					0				-10								-31	-22	-36
					0				-2								-33	-23	-21
					0				0								0	0	-66
					0				-27								0	-31	-31
					0				-16								0	-23	2
					0				0								-46	0	-26
					0				-14								-46	-30	-33
					0				-10								-33	-57	-15
					0				0								-48	-46	-61
					0				0								-39	-38	-36
					0				-16								-34	-47	-10
					0				-10								-23	21	-47
					0				-2								-48	-46	0
					0				-17								-37	-20	-3
					0				-64								-66	-25	-46
					0				-19								-37	-19	-20
					0				-10								-46	-31	-36
					0				0								-33	-15	-36
					0				0								-63	-11	-46
					0				-55								0	-20	-41
					0				-1								-46	-14	-20
					0				-3								-15	-36	-23
					0				0								-60	-20	-36
					0				0								-40	-31	1
					0				-30								2	-11	-38
					0				0								-12	-15	0
					0				-16								-31	-46	-22
					0				-72								-15	-22	-36
					0				-72								-34	-47	-27
					0				-27								-46	-13	0
					0				0								-33	-33	-46
					0				0								-26	-31	-31
					0				-47								2	-19	2
					0				0								-20	0	-3
					0				0								0	-60	-46
					0				0								-46	-10	-36
					0				0								-12	1	-15
					0				0								-31	0	-35
					0				-16								-20	-46	-36
					0				0								0	-46	-3
					0				-10								-1	-48	-26
					0				0								-46	-46	0
					0				0								-15	-20	-15
					0				0								-66	-33	-67
					0				-10								-1	-36	-67
					0				-10								-35	-31	-26
					0				-17								-46	-57	-36
					0				0								-23	-39	-5
					0				-13								-48	-25	-57
					0				-10								-31	-33	-57
					0				-29								-46	-33	-31
					0				-26								-46	-44	-19
					0				-55								-33	-11	-35
					0				-19								-35	-36	-29
					0				0								2	-46	-41
					-1				-3								0	-46	-66
					0				-10								0	-22	-46
					0				-13								-49	0	-36
[truncated: 1,784 more rows]

## Sheet: RNF152
exon (Figure 3A and Heatmap)					exon (Supp Figure 3A)					intron (Supp Figure 3A and heatmap					promoter (Supp Figure 3A and heatmap)					exon (Figure 3B)					exon (Supp Figure 3D)					intron (Supp Figure 3D)					promoter (Supp Figure 3D)
Control	WT	LIG4-KO	XRCC4-KO	DNAPK-KO	Control	WT	LIG4-KO	XRCC4-KO	DNAPK-KO	Control	WT	LIG4-KO	XRCC4-KO	DNAPK-KO	Control	WT	LIG4-KO	XRCC4-KO	DNAPK-KO	Control	WT	LIG4-KO	POLQ-KO	LIG4/POLQ-KO	Control	WT	LIG4-KO	POLQ-KO	LIG4/POLQ-KO	Control	WT	LIG4-KO	POLQ-KO	LIG4/POLQ-KO	Control	WT	LIG4-KO	POLQ-KO	LIG4/POLQ-KO
0	-28	-6	-14	-23	0	-2	-26	-27	0	0	-3	-24	-32	-6	0	-24	-41	0	-23	0	-3	-22	-2	0	0	-4	-10	-1	0	0	1	-24	-1	-1	0	-1	0	1	0
0	1	-23	-24	-23	0	0	-28	-29	-6	0	2	0	-15	-7	0	1	0	0	0	0	-10	-23	-9	0	0	-4	-17	-5	0	0	-11	0	-17	0	0	1	0	-9	0
0	-14	-21	-42	-14	0	-9	0	-4	-23	0	-24	-20	-9	-29	0	1	-23	0	-44	0	-16	-23	-5	0	0	-29	0	-13	0	0	-8	-20	-37	-26	0	-3	0	-1	0
0	-5	-13	0	-14	0	-2	-24	0	-27	0	-16	0	-17	-17	0	1	-23	-19	0	0	-24	-23	-13	-11	0	-4	-10	-4	0	0	-31	0	-3	0	0	-25	-24	-14	0
0	-31	-14	-23	-23	0	-2	-4	-40	0	0	-8	-6	-26	-12	0	-14	-23	-25	-63	0	-7	0	-1	-24	0	-25	12	-49	0	0	-1	-6	-22	1	0	1	-41	1	0
0	-13	-23	-27	-5	0	-2	-2	-6	-9	0	-8	-6	-32	-26	0	1	-24	0	-6	0	1	-13	-1	0	0	1	-24	-11	0	0	-15	-6	2	0	0	2	-24	-9	0
0	-13	-23	-13	-17	0	-2	0	0	-28	0	-9	1	-9	-33	0	-21	1	-24	-24	0	-1	-23	-25	0	0	-2	-3	-2	0	0	-21	1	-6	0	0	1	0	1	0
0	-3	-25	-14	-32	0	-3	-29	-5	0	0	-4	-26	-26	-23	0	-25	-27	0	-44	0	-34	-41	-22	0	0	-2	0	-30	0	0	-6	-26	-22	-1	0	-7	-15	1	0
0	1	0	-4	-14	0	-2	-7	-28	-50	0	-3	0	-6	-26	0	-10	0	-24	-23	0	0	-23	-6	-6	0	-2	0	-11	0	0	-15	0	-6	-26	0	1	0	0	0
0	-24	-4	-23	-22	0	34	0	-28	-7	0	-6	-26	-6	-9	0	-9	1	-23	-3	0	-8	-23	-10	0	0	1	-26	1	-2	0	-3	-26	-43	0	0	1	-23	1	0
0	-3	-13	-23	-13	0	0	-30	0	-23	0	1	-36	0	-20	0	1	1	-41	-28	0	-3	0	1	0	0	-2	0	-2	0	0	-23	-36	-1	0	0	1	-6	1	0
0	-16	-23	-23	-5	0	-1	-23	-21	-38	0	0	-29	-31	-41	0	1	-23	-23	-23	0	-14	-13	-16	0	0	-2	-5	0	0	0	1	-29	0	0	0	-8	0	1	0
0	1	-23	-5	-23	0	-9	0	-45	-5	0	-3	-6	-15	-34	0	-3	1	0	-34	0	-23	-14	-16	-23	0	-2	-9	-3	0	0	-20	-6	-9	-6	0	1	-41	1	0
0	1	-16	-24	-27	0	-17	-23	0	-23	0	-11	0	-9	-9	0	-5	-23	-41	-3	0	1	-28	-11	-7	0	0	-19	-44	0	0	-6	0	2	0	0	1	1	-10	0
0	-14	-23	-4	-43	0	-19	-28	-18	0	0	-17	-46	-3	-64	0	-27	-23	-43	0	0	-13	4	1	0	0	1	-6	1	0	0	-7	-46	-11	0	0	1	0	1	0
0	-13	0	-14	-32	0	-2	-29	-28	-28	0	-21	-17	-9	-30	0	1	0	0	-30	0	-14	-23	-7	-13	0	1	-28	-1	0	0	-3	-17	-6	0	0	-21	0	-13	0
0	0	-13	-32	-5	0	-1	-6	-36	-27	0	-26	-5	-25	-3	-1	1	-24	-23	0	0	-14	-23	-12	0	0	1	-24	-14	0	0	-1	-5	-6	0	-1	-1	-30	1	0
0	-15	-23	-14	-23	0	-1	-29	-29	-37	0	1	-8	-6	-48	0	-33	-41	0	-24	0	-9	-23	-7	0	0	-6	-39	-2	0	0	-23	-8	-17	-9	0	1	-45	0	0
0	2	-35	-24	-23	0	-2	-29	-26	-28	0	-9	-39	-26	-6	0	1	-24	-53	0	0	-13	-5	-12	-8	0	-10	-18	-2	0	0	-6	-39	-6	-6	0	-9	-23	1	0
0	-13	-23	-14	-24	0	-2	-6	-17	-17	0	-9	-2	-26	-38	0	-44	-23	0	-25	0	-13	-13	1	1	0	-2	0	-5	0	0	-5	-2	-6	-13	0	1	0	1	0
0	-34	-13	-22	-41	0	-1	-26	-42	0	0	1	-6	-25	-26	0	2	0	0	-2	0	-4	-13	-3	-23	0	-18	-38	1	0	0	-4	-6	-6	0	0	-8	31	1	0
0	-9	-14	-13	-13	0	-8	-5	0	-38	0	-6	0	-11	-19	0	1	-23	-21	-6	0	-26	-32	-3	-23	0	-5	-28	-2	0	0	-6	0	-16	0	0	1	0	1	0
0	-12	-23	-23	-23	0	-2	-21	0	-4	0	-16	-9	-8	-6	0	1	-6	-43	-24	0	0	0	-7	-16	0	-24	0	1	0	0	-1	-9	-30	-9	0	1	-28	1	0
0	-19	-32	-23	-13	0	0	-29	-29	-1	0	-21	0	-20	0	0	1	-41	-23	-6	0	-16	-14	1	0	0	-2	-12	-16	0	0	-3	0	-11	0	0	1	-41	2	0
0	-1	-27	-14	-23	0	-28	-34	-8	-26	0	0	-26	-9	-3	0	-5	-23	-23	-23	0	1	-13	-16	-23	0	-28	0	-2	0	0	-6	-26	-7	0	0	-9	0	-34	0
0	-13	-13	-32	-13	0	-1	-4	0	0	0	0	-8	-6	-24	0	-12	-23	-24	-58	0	-13	-23	1	0	0	-1	-29	-2	0	0	-4	-8	1	-47	0	-2	0	-17	-8
0	1	-23	-13	-14	0	1	0	-24	-29	0	-4	0	-24	-26	0	1	-41	0	-23	0	-20	-14	-2	0	0	-2	-24	-2	0	0	-11	0	-10	0	0	1	-41	1	0
0	1	-13	-14	-14	0	-4	-26	-26	-29	0	-11	0	0	-32	0	-6	1	-24	1	0	-7	-27	-11	0	0	-1	-31	-10	0	0	-6	0	-15	0	0	1	-30	-6	0
0	-11	-13	-5	-13	0	0	-28	-28	-2	0	-3	-9	-9	-24	0	-9	0	0	0	0	-5	-23	-5	-23	0	-5	-58	-5	0	0	-1	-9	-6	0	0	1	-41	1	0
0	-13	-13	-13	-31	0	-7	-28	-27	0	0	-4	-41	-9	-26	0	-6	-35	-23	-15	0	-5	-23	1	0	0	-2	-34	-2	0	0	-6	-41	-8	0	0	1	1	-4	0
0	-41	-23	-13	-11	0	-8	-28	-24	-6	0	4	8	-25	1	0	1	-24	-24	-53	0	-13	-23	1	0	0	0	-28	1	0	0	-6	8	-25	0	0	-9	0	2	0
0	2	-14	-14	-32	0	-2	-26	-17	-54	0	-5	-6	-6	-26	0	1	-21	-19	1	0	0	0	-25	-24	0	-34	-28	1	0	0	-1	-6	-13	-47	0	-23	-52	-9	0
0	-33	-32	0	-22	0	-29	-29	0	-2	0	-3	-29	-9	-6	0	-13	-23	0	-23	0	-1	-23	-2	0	0	-38	-28	1	0	0	30	-29	-25	0	0	-4	-41	1	0
0	1	-13	-5	-5	0	-28	-40	0	0	0	-9	-26	-8	-25	0	1	-23	-63	-18	0	-23	0	-23	-13	0	-2	0	1	0	0	-2	-26	-6	-26	0	1	-23	-2	0
0	-24	0	-54	-27	0	-11	-16	-23	-21	0	-6	-22	-9	-24	0	-10	-24	0	-43	0	2	0	2	0	0	-2	-28	-22	0	0	-6	-22	-46	0	0	-27	-23	1	0
0	1	0	-23	-23	0	0	-42	-30	0	0	-12	-9	-30	-39	0	1	-23	0	-23	0	-23	-27	-5	-23	0	-6	-27	-6	0	0	-9	-9	-6	-10	0	-23	-41	-14	0
0	-8	0	-13	-4	0	-11	-29	0	-21	0	-23	-6	0	0	0	1	-23	-25	-19	0	-13	-3	-23	0	0	-10	-29	-2	0	0	-2	-6	-46	0	0	0	0	1	0
0	0	-15	-3	-23	0	1	-28	0	-1	0	-20	-14	-6	-3	0	-5	-43	0	-19	0	-1	0	-8	-23	0	0	-28	-2	0	0	2	-14	-1	0	0	1	-23	1	0
0	-16	-13	-13	-5	0	-17	0	0	-28	0	2	-8	-9	-39	0	1	0	-15	-23	0	-9	-14	-8	0	0	3	-28	-6	0	0	-22	-8	-6	-14	0	-4	-25	1	0
0	-13	-14	0	-23	0	-4	-28	-11	-21	0	-13	-26	-25	-3	0	1	-41	-25	1	0	-7	0	1	0	0	-2	-29	1	0	0	-26	-26	-6	0	0	1	-24	1	0
0	-6	-23	-27	-23	0	-7	-33	0	0	0	-26	-34	-34	-3	0	1	0	-23	-23	0	-5	-23	-13	-23	0	1	-7	-6	0	0	-19	-34	-13	0	0	1	-34	-4	0
0	-23	-23	-23	-23	0	-2	-29	-29	-28	0	-6	-34	-24	-40	0	1	-41	0	-27	0	-1	-23	-2	0	0	-2	-1	-2	0	0	-5	-34	-10	0	0	1	0	8	0
0	-10	-14	-14	-41	0	-5	-28	-7	-28	0	-16	-9	-19	-3	0	1	-6	-23	-41	0	-8	-14	-8	0	0	-2	-26	1	0	0	-9	-9	1	0	0	1	0	1	0
0	1	-32	0	-14	0	-3	-28	-30	-21	0	-1	-22	-15	-12	0	1	-41	-3	-18	0	-28	0	-13	0	0	-17	-28	-4	0	0	-6	-22	-16	0	0	1	0	-8	0
0	-5	-23	-5	-4	0	-2	0	-31	-7	0	-3	-3	-9	-50	0	1	-23	-23	-29	0	-5	-13	-13	0	0	-7	-42	-2	0	0	-1	-3	-29	0	0	1	-23	1	0
0	-1	-14	-14	-48	0	0	-26	0	-6	0	-3	-26	-26	-3	0	-19	-23	0	-23	0	1	-23	-13	-23	0	-5	0	1	0	0	-8	-26	-22	0	0	1	-29	1	0
0	2	6	-4	-23	0	1	-29	0	-54	0	-4	-17	-6	-52	0	1	-6	-24	-53	0	-25	-23	-13	-1	0	-1	-28	1	0	0	-4	-17	-6	-10	0	1	-27	1	0
0	-14	-24	-23	-23	0	-2	-29	-2	-29	0	-15	4	-3	-21	0	-2	-39	-23	-16	0	-46	-32	-12	0	0	1	-24	-2	0	0	-3	4	-10	0	0	1	-23	-44	0
0	-1	-14	-22	-23	0	-5	-28	-7	0	0	-3	-6	-39	0	0	1	-23	0	-45	0	-12	-14	-9	0	0	-9	-28	5	0	0	0	-6	-6	0	0	1	-23	-6	0
0	-34	-61	-13	-41	0	-2	0	-28	0	0	-10	-26	-6	-9	0	1	-23	0	-18	0	-5	-23	1	0	0	-2	-15	2	0	0	-3	-26	-4	0	0	1	0	1	0
0	0	-23	-13	-5	0	-15	0	0	0	0	-6	-6	-6	-9	0	1	0	-28	-39	0	1	0	-7	0	0	1	-28	-8	0	0	0	-6	-8	0	0	1	0	-19	0
0	1	-5	-4	-41	0	2	-50	-27	0	0	-16	-9	-31	-16	0	1	-41	8	-24	0	-13	0	2	0	-2	1	-7	-8	0	0	1	-9	-6	0	0	-10	-15	-7	0
0	-50	-5	-14	-23	0	-7	0	0	0	0	-6	0	-26	0	0	-10	-6	0	-24	0	-10	-23	0	0	0	-1	-54	-1	0	0	-28	0	-29	0	0	1	0	1	-24
0	-13	-23	-5	-13	0	-2	0	0	-12	0	-28	-9	-9	-2	0	1	-4	0	-41	0	-8	-24	-11	0	0	1	-28	-2	0	0	-16	-9	-19	0	0	1	-25	-8	0
0	1	-23	-24	-23	0	-14	-26	0	-28	0	-3	-53	-26	0	0	-5	-23	0	-6	0	-2	0	-35	1	0	1	-28	-2	0	0	-3	-53	-10	0	0	1	-23	1	0
0	-8	-24	-23	-23	0	-2	0	-3	0	0	-6	-6	-11	-6	0	1	-2	-41	-53	0	1	-23	-18	0	0	-25	-28	1	0	0	-44	-6	-5	0	0	-3	-25	38	0
0	0	0	-23	-13	0	1	-26	-4	-28	0	-6	-9	-2	-26	0	-3	-23	-23	-24	0	-2	0	1	0	0	1	-28	-1	0	0	-1	-9	-17	0	0	1	1	1	0
0	-23	-5	-13	-32	0	-8	-4	0	-2	0	-6	-41	-26	-3	0	1	-37	-23	0	0	-8	-18	-27	0	0	-18	-7	1	0	0	-3	-41	-10	0	0	-14	-41	1	0
0	-18	-5	-23	-35	0	-42	-28	0	0	0	-13	-9	-39	-3	0	1	1	-20	-6	0	-32	-23	-1	0	0	1	0	1	0	0	-4	-9	-6	-6	0	1	-25	1	0
0	1	-6	-22	-23	0	1	-9	0	-19	0	-41	0	-9	-33	0	-21	-41	-23	-26	0	-13	-14	-3	0	-1	-9	0	0	0	0	-23	0	-29	-6	0	1	-6	-11	2
0	1	-25	-14	-23	0	-17	0	0	0	0	-6	-6	-7	-52	0	2	-23	-23	0	0	-13	-23	-24	-19	0	-2	-24	-4	0	0	-22	-6	-2	0	0	-15	-17	1	0
0	-13	0	-15	-44	0	-10	-28	0	-6	0	-4	-30	-6	-6	0	1	-23	-24	0	0	-22	-24	-2	-13	0	-29	-26	1	0	0	-27	-30	-6	0	0	-1	0	1	0
0	-17	0	0	-13	0	-1	-28	-7	-7	0	-11	-7	0	-9	0	1	-41	-20	-28	0	-3	-24	-40	0	0	-7	-28	1	0	0	-8	-7	-6	-53	0	0	-44	1	0
0	-13	-22	-14	-24	0	1	-7	0	-16	0	-6	-9	-31	-3	0	-48	-23	-23	-24	0	-14	-23	-5	0	0	-2	0	-8	0	0	-1	-9	0	0	0	1	-28	1	0
0	-27	-13	-13	-23	0	-26	0	-42	-28	0	-2	-21	-15	-6	0	-41	0	-6	-45	0	1	-41	-24	0	0	3	-7	-11	0	0	-8	-21	-11	0	0	1	0	1	0
0	-4	-27	-15	-32	0	-7	0	0	-28	0	-1	-46	-64	-9	0	1	-23	0	-25	0	-5	-14	-23	1	0	-2	0	-1	0	0	-3	-46	-2	-14	0	-9	-28	1	0
0	-5	-14	-23	-8	0	-1	-7	-45	-18	0	-9	-26	-26	-3	0	-8	0	-23	-53	0	-23	-23	-6	-23	0	-7	-39	-2	0	0	1	-26	-18	0	0	-41	0	-8	0
0	1	-31	-26	-23	0	-2	0	0	-14	0	-7	-48	-11	-21	0	2	-24	-28	-47	0	-6	-31	-13	-23	0	-2	-20	1	0	0	-22	-48	0	0	0	1	-27	1	0
0	-14	-31	-13	-1	0	-2	0	-28	-29	0	-16	-6	-9	-3	0	1	-23	-27	-21	0	0	-13	0	0	0	-29	-2	0	0	0	-6	-6	-16	0	0	1	-24	-6	0
0	-25	-5	-14	-14	0	-6	0	-28	-29	0	-1	0	-26	-26	0	1	-41	-23	-37	0	-3	-23	1	-5	0	-1	-29	-7	0	0	0	0	0	-9	0	-1	0	1	0
0	-16	-13	-23	-14	0	-28	0	0	-28	0	-3	-9	-9	-6	0	1	32	0	-23	0	-7	-16	-31	0	0	1	-27	-5	-28	0	-9	-9	-6	0	0	-2	-24	-7	0
0	-13	-13	-14	-30	0	-4	-18	-34	0	0	-10	-6	-28	-17	0	-3	-24	-24	-28	0	-10	-13	-8	0	0	-5	-22	-5	0	0	-10	-6	-11	0	0	1	0	1	0
0	-3	-14	-22	-16	0	1	-26	-24	-26	0	-9	-9	0	-52	0	1	-23	-33	-45	0	-13	-23	-18	0	0	-28	-17	-2	0	0	-9	-9	1	0	0	1	-2	-13	-2
0	-24	-4	-23	-27	0	-9	0	-28	0	0	3	-23	-26	-39	0	1	-6	-17	-41	0	-52	-14	1	0	0	1	-34	-16	0	0	-6	-23	-9	0	0	1	0	1	1
0	-18	-23	-14	-24	0	-4	-21	-28	-26	0	-6	-39	0	-16	0	1	0	-53	-38	0	-34	-5	-2	0	0	-7	-5	-11	0	0	-1	-39	-27	0	0	-5	0	1	-13
0	1	-23	-13	-13	0	-1	0	-27	-29	0	-18	-26	-53	-29	0	-9	0	-23	-23	0	2	-24	-22	-23	0	-1	-29	-10	0	0	-6	-26	-6	-9	0	-13	0	-21	0
0	-22	-13	-36	-23	0	-5	0	-5	-29	0	-12	-24	-6	-5	0	1	-23	-74	-6	0	-6	0	-26	0	0	-3	-38	-4	0	0	-1	-24	-1	0	0	-2	0	1	0
0	2	-14	0	-1	0	-2	0	-26	0	0	0	0	-7	0	0	1	-23	0	-23	0	-13	-24	-4	-23	0	-1	0	-27	0	0	1	0	-29	0	0	1	0	1	0
0	-8	-18	-13	-4	0	1	-28	0	0	0	-22	-9	-26	-41	0	1	-41	-23	-23	0	-5	-23	-12	0	0	-4	-4	-7	0	0	-10	-9	-1	0	0	0	-24	1	0
0	-13	-23	-23	-14	0	-1	-29	0	-26	0	-3	-30	-9	-4	0	-4	-25	-23	35	0	-6	-23	-5	-7	0	-9	-11	-2	0	0	-3	-30	-6	0	0	1	-23	1	0
0	-23	-5	-40	-13	0	0	-29	0	-5	0	-15	-9	-26	-33	0	-1	-9	-24	-22	0	-14	-45	1	-5	0	-2	-28	-4	0	0	-12	-9	0	0	0	0	0	1	0
0	-10	0	-13	-13	0	-3	-27	-7	-5	0	-6	0	-41	-6	0	-7	-23	-23	-24	0	-13	-23	-1	0	0	-27	-28	-2	0	0	-23	0	2	0	0	1	0	1	0
0	3	-13	-24	-2	0	-7	0	-29	0	0	-9	0	0	0	0	1	-8	0	-27	0	-23	0	-6	0	0	-8	-29	1	0	0	-9	0	-16	0	0	-5	0	-21	0
0	3	-24	-14	-5	0	-2	-4	-28	-28	0	-2	-1	-16	-3	0	-9	-41	0	-23	0	2	-5	-2	0	0	-2	-5	1	0	0	2	-1	-18	0	0	1	-23	1	0
0	-23	-14	-14	-5	0	2	-6	0	-6	0	1	-20	-22	-52	0	1	0	0	-41	0	2	-23	-1	0	0	-5	-29	-5	0	0	-24	-20	-16	0	0	-8	-6	-10	0
0	-14	-23	-32	-32	0	1	-21	-29	-27	0	-9	-14	-6	-25	0	1	-41	-37	-23	0	-3	-32	-8	-16	0	-19	0	-4	0	0	-17	-14	-15	-6	0	-9	0	-8	0
-1	-31	-23	-14	-23	0	-2	-6	-42	0	0	0	-26	0	-9	0	-11	-41	0	1	0	2	0	-6	0	0	-2	-4	-6	0	0	-4	-26	1	0	0	-5	-45	-19	0
0	-14	-13	-13	-23	0	-20	-7	0	-28	0	-27	-17	-15	-26	0	-6	-41	0	1	0	-27	-16	-9	0	0	-11	0	-16	0	0	1	-17	-3	0	0	1	-43	1	0
0	-5	-13	-36	-5	0	-2	0	0	-45	0	-24	0	-26	-27	0	-17	-41	-52	0	0	-2	-13	-25	0	0	-4	-31	-28	0	0	1	0	-6	-6	0	1	0	1	0
0	-5	-24	-23	-22	0	0	-24	-29	0	0	-12	-52	-31	-20	0	1	-23	-23	-41	0	-6	-22	-28	0	0	-10	0	-4	0	0	-16	-52	-1	0	0	1	0	1	0
0	-13	-23	-27	-13	0	-29	-31	-27	-2	0	-10	-40	-17	-41	0	-5	-24	-69	-23	0	-9	-23	-2	-7	0	-31	-26	-21	0	0	-6	-40	-17	-50	0	1	-23	1	0
0	-16	-13	-14	-23	0	-1	0	-13	-27	0	-24	-17	-22	-8	0	1	-24	-25	-24	0	-23	-23	-23	-13	0	-2	0	1	0	0	-2	-17	-40	-1	0	-21	0	-2	0
0	-3	-23	-23	-5	0	-24	-29	-28	-21	0	-9	-8	-26	-3	0	1	2	0	-28	0	-23	-13	-22	-23	0	-2	-5	-2	0	0	-29	-8	-11	0	0	1	0	1	0
0	-31	-23	-23	0	0	-5	0	0	-7	0	-6	-26	-9	0	0	-41	0	-24	-28	0	-3	0	-6	0	0	-1	-4	-2	0	0	-6	-26	-11	0	0	1	0	-9	0
0	-40	-23	-23	-5	0	-5	-28	-29	-13	0	-12	0	0	-3	0	1	-43	-24	-34	0	1	-13	-2	0	0	-2	-2	-2	0	0	-7	0	-7	0	0	1	-23	1	1
0	-8	-13	0	-5	0	-4	0	0	-28	0	-1	-8	-9	-39	0	1	-41	-23	-41	0	-5	-14	-27	0	0	-2	-24	-4	0	0	-16	-8	-9	-53	0	1	-18	1	0
0	1	-23	-13	-14	0	-6	2	-29	-28	0	-16	0	-6	-20	0	-12	-23	0	-5	0	1	-13	-25	0	0	-2	-52	-11	0	0	-6	0	-3	0	0	-27	-23	1	0
0	-14	-13	-14	-6	0	-2	0	-24	0	0	-26	-22	-24	-15	0	-6	0	-41	-23	0	-18	-23	1	0	0	-2	0	-2	0	0	-13	-22	-18	0	0	-1	-35	1	0
0	-13	-18	-14	-24	0	-2	-4	0	0	0	-1	0	-26	-3	0	1	0	0	-23	0	-60	-23	-3	0	0	-4	-21	-3	0	0	-45	0	3	-3	0	1	-24	1	0
0	1	-23	-14	-23	0	-2	-21	-7	-29	0	-9	0	-23	0	0	0	-25	-24	-25	0	-13	-14	1	0	0	-2	-27	1	0	0	-1	0	-9	0	0	-10	-41	1	0
0	-15	-23	-13	-2	0	-4	-28	-28	0	0	-4	0	-6	-13	0	1	-23	0	0	0	1	-16	-15	-23	0	-4	-55	-18	0	0	-1	0	-12	0	0	1	-24	1	0
0	1	-32	-14	-14	0	-27	-6	0	0	0	-9	-9	-9	-6	0	-24	-18	0	-6	0	1	-13	-16	0	0	-7	-27	-42	0	0	-12	-9	-3	0	0	1	-5	-1	0
0	-23	-52	-5	-21	0	-5	-29	0	-7	0	-3	-17	-8	-9	0	-37	-41	-41	-23	0	-14	-23	-16	0	0	45	0	-2	0	0	-7	-17	-12	0	0	1	-6	2	0
0	-14	-52	-4	-5	0	1	-29	-7	0	0	-8	3	-65	-26	0	-13	-41	-23	-26	0	-18	-13	1	-32	0	-8	-19	-2	0	0	-3	3	1	0	0	1	1	1	0
0	-14	-5	-5	-13	0	0	0	-29	0	0	-3	0	-36	-33	-1	1	-23	-23	1	0	-16	-23	1	0	0	-4	0	-2	0	0	1	0	-8	0	-1	1	0	-10	0
0	-5	-13	-34	-41	0	-3	-28	-2	-28	0	-2	-52	-11	-3	0	1	-24	0	1	0	0	-13	-3	0	0	-9	0	-11	0	0	-13	-52	1	0	0	1	-24	1	0
0	-24	-4	-24	-31	0	-2	-4	-4	-29	0	-11	0	-9	-24	0	-6	-23	-24	0	0	1	0	-4	0	0	-2	-29	-2	0	0	-4	0	-2	0	0	0	-41	2	0
0	-25	-13	-23	-24	0	-19	0	-26	-4	0	-22	-6	-26	-26	0	1	0	0	-24	0	-23	-5	-10	0	0	2	-18	-2	0	0	-16	-6	-10	0	0	-13	1	1	0
0	-4	-24	-25	-23	0	-22	0	-26	-27	0	-16	-8	-9	-3	0	-27	0	6	0	0	-4	-22	0	0	0	-2	-26	-2	0	0	-6	-8	-11	0	0	1	-24	1	0
0	-6	-13	-4	-24	0	-4	-27	-42	-5	0	-13	-32	-9	-9	0	1	-18	-23	-63	0	-10	-14	1	0	1	-2	-28	-2	0	0	2	-32	-11	0	0	1	0	-18	0
0	-8	-23	-14	-14	0	1	0	-24	-7	0	-6	-9	-25	-13	0	-10	0	-6	-27	0	-25	-13	-3	0	0	1	-4	1	0	0	-33	-9	-6	-1	0	1	-13	-8	0
0	-16	-23	-23	-41	0	1	0	-7	-11	0	1	-15	-26	-26	0	-11	0	0	0	0	-8	-23	0	0	0	-31	-23	-2	0	0	-15	-15	-6	0	0	-4	-24	1	0
0	-16	0	-22	-23	0	-6	-28	-4	-40	0	-3	0	-9	-6	0	1	-23	0	-28	0	1	-5	-14	0	0	-3	0	-5	0	0	-22	0	1	0	0	1	-24	-27	0
0	-1	-23	-14	-15	0	-8	-24	-29	-21	0	-12	0	-7	-21	0	-6	-25	0	-24	0	-8	-14	0	0	0	-5	-28	-6	0	0	-6	0	-31	-47	0	1	8	1	0
0	-8	-3	-23	-5	0	0	0	0	-9	0	-11	0	-9	-9	0	-3	0	-41	-23	0	-11	-23	-6	-36	0	1	0	1	0	0	0	0	-18	-6	0	2	-24	-23	0
0	-5	-13	-25	-32	0	0	0	-28	0	0	-1	-9	-24	-69	0	-5	0	-41	-41	0	1	-13	-19	0	0	-4	-28	-7	0	0	-3	-9	-12	0	0	1	-23	1	0
0	-23	-23	-13	-23	0	-7	0	-28	0	0	-13	0	-26	-11	0	-10	-23	-24	-15	0	2	0	1	-23	0	-9	-18	-24	0	0	1	0	-4	-47	0	1	-24	1	0
0	-2	-13	-5	-23	0	-26	-18	0	0	0	-41	-4	-9	-1	0	1	-24	-23	-43	0	-5	-23	-22	0	0	-17	-28	-5	0	0	-20	-4	-1	0	0	1	-6	2	0
0	1	1	0	-13	0	-9	0	-42	-28	0	-16	-11	-9	-40	0	1	0	0	-6	0	-14	-13	0	-14	0	0	-25	-2	0	0	-22	-11	-9	-9	0	1	0	1	0
0	1	-26	-34	-23	0	-5	-28	0	-4	0	1	-6	-26	-26	0	1	-23	0	-41	0	-21	-15	-10	0	0	-2	-28	2	0	0	-6	-6	-38	-47	0	2	0	0	0
0	-5	-13	-17	-32	0	-18	0	-28	-45	0	-6	-17	-34	0	0	1	-24	0	-63	0	-6	-23	-26	-13	0	-7	-31	-34	0	0	-3	-17	-13	0	0	2	-23	1	-13
0	1	-14	-30	-13	0	0	-28	-28	-21	0	-6	0	-9	-15	0	1	-24	-2	-41	0	-25	-52	-14	0	0	0	-4	0	0	0	-6	0	-31	-36	0	1	-23	-30	0
0	-7	-23	-13	-22	0	-6	-28	2	-19	0	-8	0	-26	-6	0	-6	0	-23	-5	0	-13	-23	-13	-27	0	1	-45	-9	0	0	-6	0	-13	0	0	-20	0	1	0
0	-23	-13	-32	-13	0	0	-27	0	-26	0	-41	0	-9	-3	0	1	-28	-6	-2	0	-1	-13	-7	0	0	1	-28	-39	0	0	-3	0	3	1	0	-1	-23	1	0
0	-1	-13	0	-22	0	1	-42	-5	-29	0	-16	-26	-25	-21	0	-11	1	-2	-41	0	-22	-23	-4	-23	0	-4	-33	-7	0	0	-3	-26	-11	-9	0	-9	-29	-14	0
0	-41	-13	-14	-33	0	-4	0	-28	0	0	1	-11	-9	-17	0	0	0	0	-51	0	-13	0	-7	0	0	-29	-5	-5	0	0	-3	-11	-6	-43	0	1	-23	1	0
0	-5	-13	-23	-41	0	1	-29	-3	0	0	1	-20	-6	-33	0	-21	-25	-19	-18	0	-5	-24	-32	-1	0	-9	-24	-2	0	0	0	-20	-1	0	0	1	0	0	0
0	-22	-9	-13	-25	0	-15	-11	-28	0	0	-6	-25	-9	-20	0	1	-23	0	-46	0	-7	0	-22	-41	0	-32	-55	-37	0	0	-2	-25	-20	0	0	-41	0	1	1
0	-5	-23	-5	-23	0	-24	-5	0	-59	0	-5	-11	0	-53	0	-20	-41	-24	-23	0	2	0	-6	0	0	2	-31	1	0	0	-11	-11	-17	-6	0	1	-23	-17	0
0	1	-4	-32	-23	0	-9	-24	-2	-9	0	-2	-9	0	-33	0	-15	-32	0	-23	0	0	0	-20	-8	0	-11	-26	-6	0	0	-3	-9	-27	-2	0	1	-23	1	0
0	-23	-23	-13	-23	0	-26	0	0	-28	0	-30	-22	-20	-3	0	-1	-23	-21	0	0	1	-23	-50	-1	0	1	-24	-8	0	0	-4	-22	1	0	0	1	-52	1	0
0	-13	-8	-24	-13	0	-8	-26	-28	0	0	-3	-6	-9	-33	0	-25	0	-23	-28	0	1	-23	1	-23	0	-4	-24	-1	0	0	-18	-6	-6	-53	0	1	-23	1	0
0	-12	-18	-14	-8	0	1	-18	-28	0	0	0	0	-30	-24	0	-1	15	-23	-39	0	1	-31	-1	0	0	1	-26	-5	0	0	-2	0	-15	0	0	1	-41	1	0
0	-8	-24	-23	-5	0	0	0	-28	-7	0	-11	-24	-9	-26	0	1	-24	-6	-28	0	1	0	-6	0	0	0	-25	-3	0	0	-9	-24	-6	-26	0	1	0	1	0
0	-14	-13	-13	-23	0	0	-29	0	-45	0	-17	-11	-26	-9	0	-11	-25	-23	-52	0	-23	-1	-13	0	0	-26	-24	-4	0	0	-1	-11	-3	0	0	1	-3	-6	0
0	-5	-32	-23	-54	0	-2	-47	1	-3	0	-13	-25	-9	-30	0	1	-23	-19	1	0	-19	-22	3	0	0	-7	-29	-31	0	0	-16	-25	-16	1	0	1	0	-8	0
0	-16	-41	-23	-23	0	-12	-5	0	-29	0	-21	-17	-39	-53	0	1	-41	-6	-6	0	-22	0	-9	0	0	1	-27	-2	0	0	-2	-17	-3	0	0	1	-13	1	0
0	-22	-23	-23	-33	0	-4	-48	0	-45	0	-6	-6	-6	-45	0	-16	-23	-23	-24	0	2	-13	-5	0	0	-22	-18	0	0	0	0	-6	-6	0	0	1	-23	1	0
0	-9	-23	-23	-13	0	0	-5	-19	-28	0	-10	0	-9	-20	0	2	-23	-23	0	0	5	-23	-11	0	0	-5	-2	-9	0	0	-3	0	-1	1	0	-7	-37	1	0
0	-15	-17	-43	1	0	-5	0	-28	-10	0	-6	-26	-22	-6	0	-2	-43	-24	-24	0	2	-14	-2	-23	0	-4	-29	-1	0	0	0	-26	-6	0	0	1	-1	1	0
0	-19	-50	-14	-23	0	-5	-45	-28	0	0	-5	-17	-9	-3	0	-45	0	-25	-24	0	-3	-14	-16	0	0	-2	-28	-2	0	0	2	-17	-39	0	0	1	-28	1	0
0	-25	-21	-13	-23	0	-2	-28	-24	-23	0	-33	-3	-31	-23	0	1	-23	-28	-23	0	-16	-15	-11	0	0	-36	-5	-2	0	0	-3	-3	-1	0	0	1	-24	1	0
0	-3	-31	0	-2	0	-2	-57	-28	0	0	-6	-9	-9	-6	0	-3	0	-37	-23	0	0	-13	-16	0	0	-1	-2	-3	0	0	-6	-9	2	0	0	0	0	1	0
0	-14	-13	-24	-31	0	-2	-13	-2	-24	0	-1	-9	-5	-39	0	-8	0	-28	-23	0	-3	-13	-1	0	0	-2	-28	-7	0	0	-29	-9	-16	0	0	-6	-25	1	1
0	-2	-13	-1	-23	0	-5	-34	-55	-28	0	-2	-26	0	-6	0	1	-24	-23	-41	0	-3	-13	-13	0	0	1	0	-17	0	0	-2	-26	-3	0	0	1	-6	1	0
0	-9	-14	-23	-14	0	-7	-24	0	0	0	-2	-52	-34	-26	0	1	-41	-28	-5	0	1	-45	-8	0	0	1	-57	1	0	0	-6	-52	-16	-17	0	0	0	-11	0
0	-8	-2	-14	-23	0	0	-28	-7	-27	0	1	0	-13	-26	0	-10	0	-24	-6	0	-4	-1	-7	0	0	1	-27	-2	0	0	-13	0	-28	0	0	1	-24	-14	0
0	0	-23	-32	0	0	-5	0	-28	-26	0	1	1	-8	2	0	-16	-9	-41	-45	0	-26	-24	1	0	0	-2	-30	1	0	0	-7	1	0	-9	0	-11	-43	1	0
0	1	-23	-15	-51	0	-28	0	-28	-34	0	-36	-26	-3	-9	0	1	-24	-23	-23	0	-13	-24	0	1	0	-5	-24	0	0	0	-23	-26	-13	0	0	1	0	1	0
0	0	-14	-13	-31	0	-6	-42	-17	-2	0	-6	-9	-6	-13	0	1	-23	-23	-34	0	-21	-24	-2	-5	0	1	-28	-38	0	0	-3	-9	-6	-1	0	0	-41	-9	0
0	-22	-23	-13	-1	0	-9	-24	0	-60	0	-5	-4	-6	-52	0	1	-24	-23	0	0	-14	0	-5	0	0	-2	0	-28	0	0	1	-4	-6	0	0	1	0	-6	0
0	3	-14	-23	-4	0	-29	-29	-29	-57	0	-3	-29	-40	-9	0	1	0	-23	-28	0	-23	-13	-4	0	0	3	0	-6	0	0	-6	-29	-6	0	0	1	-24	-8	0
0	-52	-14	-14	-23	0	-10	-23	0	-23	0	-1	-17	0	-9	0	1	0	-18	-23	0	-5	-31	-10	0	0	-2	-26	1	0	0	-1	-17	-29	-9	0	-23	-53	1	0
0	-19	-13	-13	-13	0	-2	-5	-25	0	0	-2	-2	-15	-26	0	1	1	0	-43	0	-13	-52	-4	0	0	-15	-25	1	0	0	-16	-2	-13	-17	0	1	-23	1	0
0	0	-23	-14	-32	0	-1	-21	0	-5	0	-6	-11	0	-30	0	-3	-23	0	-3	0	1	-13	-13	0	0	-8	0	1	0	0	1	-11	-12	1	0	1	-6	1	0
0	-10	-4	0	-4	0	-6	-4	-18	-33	0	-6	-6	0	-41	0	-19	-53	-15	-54	0	-8	-13	-18	-16	0	1	0	-2	0	0	-1	-6	-2	-47	0	0	0	-8	0
0	-23	-14	-14	-23	0	-4	-29	-26	-23	0	1	-32	-6	-23	0	1	-41	-24	1	0	1	0	2	0	0	-4	0	1	0	0	-4	-32	1	1	0	4	-15	-8	0
0	-23	-42	-21	-15	0	-1	-17	0	-5	0	-1	-26	-19	-9	0	1	-23	-43	1	0	-13	-14	-5	-23	0	-4	-28	-4	0	0	-7	-26	-1	0	0	1	0	1	-5
0	-6	-23	0	-24	0	0	-23	-9	-29	0	-2	-9	-39	-23	0	-16	4	-15	-23	0	-8	-23	0	0	-1	-24	-28	-2	0	0	-1	-9	-6	0	0	1	-23	1	0
0	-5	-23	-22	-32	0	-15	0	-5	-11	0	-16	-2	-7	-3	0	1	0	-23	-17	0	-2	-10	-27	0	0	-28	-29	-10	0	0	-26	-2	-12	0	0	2	-18	-37	0
0	-10	-23	-23	-13	0	-9	-21	0	-5	0	0	0	-15	-9	0	1	-27	-24	-23	0	-6	-22	-3	0	0	1	-37	-1	0	0	-20	0	-3	-6	0	-8	-24	1	0
0	-12	-13	-23	-23	0	-2	-29	0	-28	0	-5	-2	-8	-21	0	2	-23	-23	-25	0	-11	0	-33	0	0	-4	-29	-2	0	0	1	-2	1	0	0	1	-23	1	0
0	-19	-3	-14	-23	0	-2	-24	-29	-29	0	0	-25	-23	-15	0	-21	-41	-6	-2	0	-1	-23	-3	-23	0	-4	-28	-19	0	0	-3	-25	-6	0	0	1	-23	1	0
0	-12	-1	-13	-5	0	2	-28	-2	0	0	-9	-6	-9	-32	0	-12	0	0	-2	0	-7	-14	-5	0	0	1	0	-5	0	0	-5	-6	-15	0	0	1	-6	1	0
0	-4	-23	0	-7	0	-19	0	-5	-21	0	-13	-26	-6	-3	0	1	0	0	-28	0	-32	-14	-19	0	0	1	-38	-4	0	0	-6	-26	1	0	0	1	0	-14	0
0	-5	-23	-23	-4	0	0	0	-17	-4	0	-10	-26	-8	-9	0	-9	-23	-23	-23	0	-2	0	-2	0	0	-2	-42	1	0	0	-2	-26	-12	0	0	1	0	1	-8
0	-12	-13	-23	-1	0	-49	0	-28	-28	0	2	-9	-14	0	0	-41	-41	0	1	0	-23	0	2	0	0	-9	0	1	0	0	-16	-9	-12	0	0	1	-23	1	0
0	-23	-24	-14	-13	0	-2	-28	-7	-9	0	-11	-17	-48	-11	0	1	-24	-23	-23	0	-29	-36	-13	-23	0	-5	-26	-23	0	0	1	-17	6	0	0	-25	0	4	0
0	-12	0	-13	-5	0	-24	0	0	-27	0	-29	0	-9	-23	0	1	-25	-24	-23	0	1	-22	1	-23	0	-4	0	-17	0	0	-6	0	-2	0	0	-14	-23	1	0
0	-23	-13	-35	-13	0	-5	0	-24	-2	0	1	-6	0	-6	0	1	-34	0	-6	0	1	-24	-5	0	0	-2	-28	1	0	0	-25	-6	-6	0	0	-17	-41	-12	0
0	-16	-51	-23	-15	0	-22	0	-5	-29	0	-17	-21	-13	-27	0	-27	-23	-23	-43	0	1	-13	-8	0	0	-7	-36	0	2	0	-9	-21	1	0	0	1	-23	-12	0
0	-13	-27	-23	-16	0	-2	0	-28	-29	0	-6	0	-23	-9	0	-41	-23	-23	-39	0	1	-13	-14	0	0	-8	-28	-45	0	0	-9	0	1	-43	0	1	0	1	0
0	-13	-43	-5	-23	0	-9	0	-4	0	0	-6	-12	-13	-41	0	1	-23	-23	-23	0	-23	-23	1	0	0	-1	-38	-7	0	0	-25	-12	6	0	0	1	-23	1	0
0	-16	-5	-14	-10	0	-5	-48	0	-5	0	-30	-11	0	-9	0	1	-34	-23	-28	0	2	-22	1	0	0	-2	-17	1	0	0	-3	-11	-14	0	0	-15	0	1	0
0	0	-14	-32	-13	0	-2	0	0	0	0	-21	-29	-29	-20	0	1	0	-24	-28	0	-31	-23	-14	0	0	-3	-6	-12	0	0	-15	-29	-3	-6	0	1	0	1	0
0	-2	-43	-14	-5	0	-19	-7	-29	-26	0	-6	-28	-11	-3	0	-6	-23	-25	-36	0	-4	-13	1	0	0	0	-24	-6	0	0	-13	-28	1	-6	0	1	-33	1	0
0	-1	-14	0	-11	0	-2	-29	-24	-54	0	-6	-25	-31	-9	0	2	-23	-17	-23	0	-23	-23	-16	0	0	-5	-28	-2	0	0	-24	-25	-7	-26	0	-28	-23	-34	0
0	-41	-23	-14	-25	0	-8	-26	-28	-21	0	-4	0	-8	-21	0	1	-41	-23	-21	0	-13	-32	-25	-23	0	1	-5	1	-36	0	-15	0	-8	0	0	-2	0	1	1
0	1	-23	-14	-25	0	-2	-28	-21	-28	0	1	-8	0	-24	0	1	-41	0	0	0	-23	-23	-9	-32	0	-4	0	-9	-28	0	6	-8	-40	0	0	1	-6	1	0
0	-11	-14	0	-34	0	1	0	-28	-5	0	1	-26	-9	-6	0	1	-23	0	-24	0	-1	-23	-5	0	0	-42	-42	1	0	0	-16	-26	-6	-1	0	2	-23	1	-5
0	-3	-23	-23	-14	0	-2	-29	0	-22	0	-6	-52	-9	-13	0	-25	-6	0	-41	0	-34	-25	-8	0	0	-3	0	-23	0	0	-1	-52	0	0	0	-2	0	1	1
0	-10	-5	-23	-13	0	-4	0	0	-18	0	-9	-6	-20	-16	0	-8	-41	-23	-34	0	-11	-23	-22	0	0	-2	-29	-2	0	0	-8	-6	-13	-3	0	1	-41	1	0
0	-13	-5	-23	-14	0	-28	-42	0	-26	0	-24	0	0	-6	0	1	-41	-24	-25	0	35	-13	-8	0	0	-27	-7	-46	-36	0	-20	0	1	-9	0	1	-18	1	0
0	-63	-23	-14	-15	0	1	-24	-28	-28	0	-13	0	-7	-26	0	-1	-41	-24	1	0	-5	-23	-13	0	0	-2	0	-5	0	0	-23	0	-2	0	0	1	-43	1	0
0	-2	-14	-32	-23	0	-30	-29	-45	-24	0	0	-1	-15	-40	0	-3	-18	-24	-23	0	1	-36	1	0	0	-6	-2	-5	0	0	1	-1	-1	0	0	-9	-23	2	0
0	-3	0	-23	-23	0	-3	-31	0	-21	0	-9	-39	0	-9	0	1	-24	-28	-5	0	0	-23	-32	-13	0	-2	-8	-7	0	0	-9	-39	-28	-43	0	1	0	-24	0
0	40	-14	-13	-23	0	-2	-5	-28	-28	0	-23	-16	-33	-26	0	-7	-24	-23	-23	0	-23	0	-14	0	0	-2	0	-2	0	0	1	-16	-12	0	0	1	0	1	0
0	-3	-24	-4	-32	0	1	-28	-4	0	0	-7	-9	-9	-20	0	1	-15	-23	1	0	-34	-35	1	0	0	-5	-31	-1	0	0	-8	-9	-34	0	0	1	-23	-18	0
0	-35	-14	-23	-34	0	0	0	0	-5	0	-6	5	-48	-9	0	1	-23	0	-3	0	1	0	-10	0	0	-2	-26	-22	0	0	-16	5	-2	0	0	1	-24	-16	0
0	-8	-13	-4	-23	0	-30	-57	-3	-54	0	-16	-38	-15	-21	0	1	0	-23	-23	0	-22	-23	2	-23	0	-2	-6	-7	0	0	-6	-38	-42	0	0	1	-41	-19	0
0	-23	0	-23	-14	0	-4	-2	0	-21	0	-25	-11	-24	-4	0	1	-23	0	-3	0	-20	0	-12	-23	0	-2	-28	-2	0	0	-6	-11	-3	-26	0	1	0	1	0
0	-23	-27	-23	-32	0	-7	-20	-16	-1	0	-8	-15	-9	-32	0	1	-36	-19	-23	0	1	-14	1	-23	0	0	-30	-21	0	0	-8	-15	-1	2	0	1	-25	1	0
0	-52	-14	-14	-14	0	0	-17	-11	-5	0	-18	0	-24	-32	0	2	-28	-23	-24	0	-9	-31	1	0	0	-2	-23	-5	0	0	-16	0	-6	0	0	-1	0	1	0
0	0	-23	-14	-32	0	0	-18	0	-18	0	1	0	-9	-3	0	1	-6	0	-23	0	0	-39	1	0	0	-2	-29	-7	0	0	1	0	0	-26	0	0	0	2	0
0	-28	-13	-23	-5	0	-25	-28	-23	-14	0	-28	-9	0	-52	0	-7	-41	0	-23	0	-23	-13	-27	-13	0	-4	0	-8	0	0	-11	-9	-6	0	0	1	-22	-8	0
0	-23	-23	0	-23	0	-2	0	0	-7	0	-6	-9	-6	0	0	-10	0	-23	-23	0	-8	0	-13	0	0	0	-21	1	0	0	1	-9	-15	0	0	-6	0	1	0
0	-11	-13	-5	-34	0	-4	0	0	-45	0	-1	-7	-24	-13	0	1	-28	-24	-23	0	-16	-13	-28	0	0	-2	-10	-8	0	0	-3	-7	-16	0	0	0	0	1	0
0	-20	-1	-23	-25	0	-16	-9	-30	0	0	-17	-47	-9	-3	0	1	-23	-41	1	0	1	-23	0	-14	0	-2	0	1	0	0	1	-47	-18	0	0	1	-23	1	0
0	-8	-32	-13	-27	0	0	0	0	-6	0	-6	-33	-9	0	0	1	-41	-41	-28	0	-3	-41	0	0	0	-4	-28	-1	0	0	-6	-33	-2	0	0	1	0	1	0
0	-9	-13	-23	-27	0	-1	0	-29	-16	0	-12	-17	-26	-23	0	-6	-8	-19	-41	0	-18	-23	-8	0	0	-6	-55	-7	0	0	-1	-17	-26	-9	0	1	0	1	-8
0	-23	-26	-13	0	0	-36	-6	-4	-29	0	-20	-7	-25	-15	0	-4	-21	-19	-46	0	1	-23	-10	0	0	3	-29	-8	0	0	-6	-7	-1	0	0	-23	0	1	0
0	1	-32	0	-32	0	0	0	-7	-11	0	-13	-24	-32	-3	0	-10	0	-23	-63	0	2	-14	-29	0	0	1	-24	-2	0	0	-1	-24	-4	0	0	-24	-45	1	0
0	-16	-4	-13	-41	0	-5	0	-29	0	0	-13	-6	-3	-3	0	1	-24	-23	-41	0	1	-13	-58	0	0	-8	0	-5	0	0	-6	-6	-8	0	0	-16	-23	-24	0
0	0	-32	-5	-23	0	-16	0	3	-29	0	-26	0	-17	-32	0	1	-23	-23	-23	0	-5	-23	3	-19	0	2	-20	-5	0	0	0	0	-24	-9	0	1	-23	1	0
0	-3	-24	-14	-8	0	-17	-28	0	-24	0	2	0	-11	-3	0	1	0	-22	-52	0	-9	-5	-12	0	0	-28	-28	-7	0	0	-3	0	-6	0	0	1	-41	1	0
0	-5	0	-24	-14	0	0	-23	-16	0	0	-6	-21	-39	-21	0	1	-23	-34	0	0	1	-27	-24	-7	0	0	-26	-2	0	0	2	-21	-7	0	0	1	0	1	0
0	-2	-23	-23	-41	0	-2	-4	-17	0	0	-1	-4	-6	-69	0	-7	0	-15	1	0	-1	-14	-35	-5	0	-8	-28	-2	0	0	-9	-4	-5	0	0	1	-25	1	0
0	-12	-42	-23	0	0	1	-21	-26	-18	0	-12	0	-39	-21	0	1	0	0	-41	0	0	0	-24	0	0	-2	-67	-1	0	0	-3	0	1	0	0	1	-23	-6	0
0	-22	-14	-13	0	0	-25	0	-34	-26	0	-6	-23	-28	-17	0	1	-23	0	-23	0	1	-13	-10	0	0	-4	-34	-27	0	0	-22	-23	-1	0	0	-5	-24	1	1
0	-5	-2	-23	-35	0	0	-6	-18	-23	-4	-3	-9	-33	-22	0	-12	-9	0	0	0	-1	-5	-13	-24	0	-2	-5	1	0	0	-7	-9	-24	-3	0	1	-23	0	0
0	0	-23	-13	-13	0	1	0	-5	-28	0	-5	-6	-12	-40	0	-20	-23	-23	-23	0	-5	-24	-8	0	0	1	0	-2	0	0	-15	-6	-11	0	0	-2	0	-15	-3
0	-1	0	-4	-61	0	-7	-29	0	-29	0	-21	-23	-12	-2	0	-12	-25	-23	-52	0	-1	-27	11	0	0	-14	-28	-5	0	0	-7	-23	-12	0	0	0	0	1	0
0	-13	-23	0	-5	0	-5	-29	0	-26	0	-9	-9	-11	-34	0	-30	-24	0	0	0	1	-13	-6	0	0	2	-28	-2	0	0	-39	-9	-8	0	0	1	-43	1	0
0	-25	0	0	-23	0	-9	-8	-28	0	0	-7	-29	-6	-24	0	-10	-23	-51	-43	0	-8	-5	1	0	0	-2	-50	-2	0	0	-2	-29	8	0	0	1	-24	-10	0
0	-16	-23	-14	-23	0	-2	-27	-28	-28	0	-8	0	-8	-21	0	-4	-24	-23	-23	0	1	-24	-13	0	0	-23	-7	1	0	0	-9	0	1	0	0	2	-24	1	0
0	1	-45	-13	-27	0	-5	0	-3	0	0	-16	-28	-7	-6	0	1	0	-23	0	0	-27	-14	-18	0	0	-2	-17	-3	0	0	-6	-28	1	0	0	0	-40	1	-9
0	-1	0	-13	-14	0	0	0	-21	-39	0	-2	-8	-6	-6	0	-45	-23	-41	-5	0	-13	-23	-13	-23	0	-2	-5	-4	0	0	-21	-8	-13	0	0	1	-23	-9	0
0	2	-23	-52	-13	0	-5	0	-29	-28	0	-3	-6	0	-26	0	1	0	-15	0	0	1	-14	-2	-5	0	1	-28	-8	0	0	-7	-6	-6	0	0	1	0	1	0
0	-24	-5	-23	-23	0	1	0	-5	-2	0	-26	-24	-6	-36	0	1	0	0	0	0	-13	-36	1	-23	0	-1	-11	-5	0	0	3	-24	-29	-1	0	1	-26	-8	0
0	-23	-13	0	-5	0	-21	-18	-28	-42	0	-1	-33	-26	0	0	-11	-23	-23	-28	0	1	0	-39	0	0	-2	0	-3	0	0	-6	-33	-6	-9	0	1	-15	1	0
0	-23	-15	-50	-36	0	-14	0	-26	0	0	-3	-17	-6	-24	0	-8	-24	-24	1	0	-3	-7	-18	0	0	-2	-29	0	0	0	-39	-17	-16	0	0	1	-43	1	0
0	-43	-5	-14	0	0	-4	0	-26	-7	0	-4	-48	-9	-17	0	-10	-24	0	-43	0	-10	-23	-1	0	0	-15	-28	1	0	0	-3	-48	-6	-15	0	1	-28	-19	0
0	-13	-13	24	-13	0	0	-26	-28	-28	0	-3	0	-9	-26	0	1	0	-24	-23	0	-13	-23	5	-5	0	-4	-26	1	0	0	-22	0	-6	-6	0	1	-23	1	1
0	-34	-23	-30	-33	0	-1	0	-28	0	0	-9	-20	-34	-29	0	1	32	-8	-23	0	0	-24	-35	0	0	-24	-29	-23	0	0	0	-20	-10	1	0	1	-28	1	0
0	1	-15	-23	-21	0	-5	-7	0	0	0	-8	0	-9	-26	0	1	-24	0	-24	0	-8	-13	-1	0	0	-2	-29	-2	0	0	-9	0	-27	0	0	1	-23	1	0
0	-23	-24	-23	-13	0	-9	-29	-28	-2	0	-1	-8	-6	-30	0	-21	-41	0	0	0	1	-32	0	-1	0	-2	-26	-11	0	0	-9	-8	-9	0	0	-21	0	1	1
0	-24	-23	-23	-14	0	-5	-4	0	-29	0	-3	-68	-6	-17	0	-9	-23	-24	-25	0	-22	-22	-10	-1	0	-44	8	-16	0	0	-1	-68	-8	0	0	1	-15	1	0
0	-8	-14	-14	-23	0	-2	-25	-29	-9	0	1	-11	-11	-29	0	-9	-24	-23	-23	0	-12	-23	-1	0	0	-24	-26	-2	0	0	0	-11	1	0	0	1	-37	1	0
0	-2	-41	-23	-14	0	-29	-34	0	-7	0	-14	-21	-7	-3	0	1	-39	-24	0	0	-20	-23	-13	0	0	-2	-28	-3	0	0	-1	-21	-4	0	0	-7	-24	1	0
0	-16	-13	-23	-13	0	-12	-28	0	3	0	1	-40	-11	-3	0	1	-24	0	-28	0	-24	-13	-18	0	0	-2	0	-28	0	0	-13	-40	1	-17	0	0	0	0	0
0	-23	-13	-23	-23	0	-2	-49	-5	-28	0	-3	-11	-28	-3	0	1	-23	-23	-23	0	-5	-23	-8	0	0	-2	-17	-1	0	0	-17	-11	-3	0	0	-2	-41	1	0
0	-23	-13	-23	-23	0	-5	0	-28	0	0	-6	-1	0	-34	0	-15	-23	-23	-23	0	-9	0	-12	0	0	1	-6	-7	0	0	-31	-1	1	0	0	1	-24	-9	0
0	-5	-32	0	-5	0	1	-4	0	0	0	-3	-28	-6	-29	0	1	-41	-24	-41	0	-30	-14	-2	0	0	1	-52	1	0	0	-3	-28	-20	0	0	1	-28	1	1
0	-25	-32	-14	-5	0	-20	0	0	-18	0	-1	0	-6	-64	0	-24	-25	-24	-23	0	-14	0	-11	0	0	-2	-18	-29	0	0	-6	0	-14	0	0	-5	0	1	1
0	-23	-14	0	-5	0	-2	0	-4	0	0	-15	-3	-6	-41	0	1	-23	0	-23	0	1	-23	1	0	0	1	-42	-2	0	0	-13	-3	-16	-14	0	1	0	-6	0
0	-8	-23	-14	-13	0	-28	0	-28	-21	0	-5	-6	-6	-3	0	1	0	6	1	0	-22	-1	1	-23	0	-28	-25	-8	0	0	-13	-6	-34	0	0	1	-23	1	0
0	3	-23	0	-16	0	-12	-42	0	-18	0	-3	-3	-9	0	0	1	-21	-24	-23	0	1	-23	-32	-23	0	1	-8	-7	-7	0	2	-3	-3	0	0	1	0	0	0
0	-14	-23	-23	-13	0	-2	-29	0	-18	0	-8	-6	0	-12	0	1	0	-23	-23	0	-32	0	-51	0	0	-5	0	-19	0	0	-9	-6	-22	0	0	1	-41	1	0
0	-25	-13	-14	-14	0	-3	-29	-17	-29	0	-15	-6	-6	-26	0	1	-24	-6	-11	0	1	-27	-5	-23	0	-13	-28	-9	0	0	-6	-6	-15	0	0	1	0	-17	0
0	-8	-16	-14	-7	0	-8	-20	-6	-18	0	-3	0	-9	0	0	-9	-15	-37	-24	0	-2	-13	-1	0	0	-19	-28	-2	0	0	-1	0	-1	0	0	1	-23	-2	0
0	1	-14	-23	-4	0	-2	-2	-28	-28	0	-6	0	-3	-17	0	1	0	-23	-28	0	-23	-3	-14	0	0	-28	-29	-2	0	0	-12	0	-9	-14	0	1	-23	1	0
0	2	-13	-14	-23	0	0	-9	0	-30	0	-8	-2	-28	-9	0	-5	-23	0	1	0	-8	-23	-2	0	0	-4	0	-2	0	0	0	-2	-24	0	0	1	0	1	0
0	1	-13	-23	-23	0	-2	-40	-29	0	0	1	-9	0	-21	0	15	-28	-23	-23	0	1	-23	-1	0	0	-2	-18	2	0	0	-24	-9	-42	0	0	1	0	1	0
0	1	-1	-23	-4	0	-6	-21	0	0	0	-3	-23	-9	-38	0	-9	0	0	-41	0	1	-14	-41	0	0	-2	0	-2	0	0	-6	-23	-3	0	0	1	-25	1	0
0	1	-23	0	-23	0	-2	0	0	-7	0	1	-26	-9	-9	0	1	-41	-54	-6	0	1	-36	0	0	0	-28	-5	-18	0	0	-1	-26	-4	0	0	1	-42	-4	0
0	-5	-24	-13	-24	0	-7	-40	-11	0	0	1	-15	-6	-8	0	-6	-28	-23	0	0	-1	-14	1	0	0	-2	0	-5	0	0	-1	-15	0	0	0	1	-23	0	0
0	-4	-42	-14	-5	0	-2	0	0	-28	0	-8	0	-26	0	0	1	-41	-24	-43	0	-1	-27	0	0	0	1	-29	-27	0	0	-17	0	-26	0	0	-8	-23	-32	-28
0	-14	-5	-14	-14	0	-28	-29	-28	-26	0	-6	0	-26	-64	0	1	-24	-23	-11	0	-13	0	-11	1	0	-8	-37	-1	0	0	-7	0	-12	0	0	-8	-6	1	0
0	-1	-23	-13	-17	0	-29	-29	-42	-42	0	0	0	-26	-39	0	-10	-21	-23	-10	0	-4	-41	-2	-27	0	3	-28	-5	0	0	-2	0	-25	0	0	1	1	1	1
0	-2	-26	-23	-13	0	1	0	0	-27	0	-1	-8	-11	0	0	-3	0	-23	-15	0	-23	-23	-16	0	0	1	-28	-28	0	0	-20	-8	-16	0	0	1	-41	-2	0
0	-4	-23	-23	-41	0	-6	-57	0	0	0	-12	-5	-29	-29	0	-8	1	-53	-6	0	-8	0	1	0	0	-7	-4	-2	0	0	-26	-5	1	0	0	1	-19	1	0
0	-5	-14	-23	-23	0	-6	-57	0	-7	0	24	-22	-6	-21	0	1	0	-23	-23	0	1	-14	-2	0	0	-2	-26	-5	0	0	0	-22	-10	-3	0	1	0	1	0
0	-5	-14	-13	-23	0	-1	-1	-24	-10	0	1	-9	-20	-52	0	1	-23	-23	-6	0	-23	-14	-45	-8	0	0	-27	-2	0	0	-13	-9	-1	0	0	1	-23	1	0
0	-3	0	0	-23	0	-2	-28	-9	-16	0	-32	-17	-6	-11	0	-29	-23	0	-28	0	1	-23	1	-21	0	-24	-27	-15	0	0	-4	-17	-13	-47	0	1	0	1	0
0	-23	-23	-23	-23	0	0	-28	-29	-4	0	-1	-26	-9	-26	0	1	-28	-2	-25	0	-25	-23	-7	0	0	-2	-28	-2	0	0	3	-26	-10	0	0	1	-6	1	0
0	2	0	-21	-13	0	-2	-4	-11	-18	0	-1	-41	-23	-39	0	-23	-23	-17	0	0	2	-23	-20	0	0	-3	0	-2	0	0	3	-41	-6	0	0	1	1	1	0
0	-8	-14	-23	-5	0	-21	-23	0	-24	0	2	-40	-8	-26	0	-5	-23	0	-23	0	-8	-13	-15	0	0	-6	-28	-9	0	0	-6	-40	-30	0	0	1	-6	-13	0
0	-8	-23	-14	-3	0	-9	-29	-35	0	0	-3	0	0	-29	0	1	-41	-24	-26	0	-14	-13	-8	0	0	-8	-29	-5	0	0	-13	0	-12	0	0	-5	0	1	0
0	-25	-13	-13	-41	0	-9	0	0	-16	0	-4	-32	-9	-33	0	-15	-41	-27	0	0	-31	-13	-2	0	0	-4	-28	-2	0	0	-2	-32	-2	-6	0	1	0	1	0
0	-8	-2	-23	-32	0	0	-21	0	-33	0	0	-26	-31	-26	0	-12	-23	-25	-28	0	-4	-1	-2	0	0	-2	0	-2	0	0	-14	-26	-3	-3	0	0	-24	1	0
0	-23	-13	-23	-14	0	-6	0	-39	0	0	-6	-22	-6	-3	0	1	-41	0	-23	0	-23	-27	-13	-23	0	-19	-29	-4	0	0	-3	-22	-6	0	0	1	-24	1	-9
0	-8	-23	-23	-23	0	-31	-21	-7	-6	0	0	-26	-6	-3	0	-9	-23	-23	-2	0	-2	-30	-26	0	0	-1	-29	-1	0	0	-7	-26	1	0	0	1	0	2	0
0	0	-24	-34	-13	0	-26	-28	-7	-5	0	-9	0	-9	-25	0	-7	-23	-23	-2	0	1	-16	-8	0	0	-25	0	-2	0	0	-9	0	-5	0	0	-20	0	0	0
0	-18	-50	-15	-12	-11	-11	-28	-10	-2	0	-6	0	-26	-9	0	1	-23	-24	-42	0	-2	-23	-21	0	0	-1	-28	-24	0	0	-2	0	-20	-8	0	1	-15	-3	-8
0	-1	-32	-13	-23	0	-2	-28	0	-2	0	-10	-40	-7	-26	0	-10	-21	-27	-23	0	-5	-21	-4	0	0	-3	-28	-6	0	0	-18	-40	-6	-9	0	1	-23	-6	0
0	-5	-5	0	-49	0	-2	0	-3	-28	0	-16	-26	-9	-13	0	1	-24	21	-6	0	-23	-23	-17	0	0	-4	-27	-2	0	0	1	-26	1	0	0	0	-23	1	0
0	-11	0	-23	-13	0	1	-27	0	-28	0	-9	-24	-29	-52	0	-41	-23	0	-21	0	-9	-3	1	0	0	-7	-29	1	-28	0	-9	-24	-3	-6	0	1	0	-5	0
0	-50	-23	-61	-17	0	0	-28	-27	-28	0	-6	-3	-9	-32	0	-7	-41	0	-26	0	1	-5	-31	0	0	-2	-34	-7	0	0	-6	-3	-8	0	0	1	0	1	0
0	-16	-42	-23	-14	0	-2	-29	-42	-30	0	-9	-32	-19	-29	0	-13	-28	0	-43	0	-13	-23	-10	-23	0	-5	-40	1	0	0	-6	-32	-3	0	0	1	0	-6	0
0	1	-23	0	-32	0	-5	-27	-24	-26	0	-16	-9	-17	-3	0	1	-23	-43	-23	0	-24	0	-9	-24	0	-2	-5	-6	0	0	-23	-9	-1	0	0	1	0	1	-12
0	-23	-13	-27	-5	0	-1	-28	-28	-28	0	-6	-15	0	-30	0	-27	-20	-23	-28	0	-23	-14	-12	0	0	-2	-19	-4	0	0	0	-15	-20	0	0	1	0	1	0
0	-5	-23	-13	-4	0	-5	-17	-36	-28	0	-3	-34	0	-25	0	1	-41	-41	-24	0	-27	-13	-8	-7	0	-1	-29	-2	0	0	2	-34	-8	0	0	1	0	1	0
0	0	-23	-21	-23	0	-2	0	-21	-29	0	-7	0	-6	-3	0	-2	-18	-6	-23	0	1	-13	0	0	0	-24	-18	-2	0	0	3	0	-3	0	0	-12	-23	1	0
0	-5	-23	-23	-6	0	-2	-32	0	0	0	-10	-9	-26	-9	0	-15	-23	-41	-58	0	-23	-23	1	0	0	-27	0	1	0	0	-4	-9	-6	0	0	1	-25	1	1
0	-13	-25	-5	-23	0	-6	-24	-28	-5	0	-5	0	-6	-24	0	1	-41	-23	-23	0	-11	0	-22	0	0	-28	-4	-7	0	0	-2	0	-30	0	0	1	-23	-12	0
0	-14	-32	-13	-5	0	-2	-14	0	-5	0	-3	-25	-26	-48	0	1	-6	0	-24	0	-13	-24	-11	0	0	-2	0	1	0	0	1	-25	-19	-14	0	1	-28	1	-13
0	-12	-13	-22	-22	0	-5	-27	0	-51	0	-5	0	-26	-42	0	1	-23	0	-3	0	-5	-23	-2	-23	0	-28	-7	-5	0	0	-23	0	-9	0	0	1	1	1	0
0	-5	-14	-5	-36	0	0	-29	0	-2	0	-26	0	-19	0	0	1	0	-23	-23	0	-51	-14	-45	0	0	-3	0	-4	0	0	-1	0	-3	0	0	-8	-23	-2	0
0	-2	-23	-23	-5	0	-6	-21	-7	-9	0	1	0	-40	-3	0	1	-23	0	-24	0	-14	0	-8	0	0	-20	-2	-5	0	0	-3	0	-6	0	0	1	-23	1	0
0	-8	-27	-13	-13	0	-26	0	-52	-11	0	-11	-22	-9	-3	0	1	-23	-6	-23	0	-3	0	0	-23	0	-2	-7	-4	0	0	-6	-22	-18	-3	0	-19	-6	1	0
0	-23	-14	-23	-41	0	-17	-28	-28	-29	0	-3	-26	-9	-9	0	1	-32	-41	-23	0	-1	0	1	0	0	-1	-28	1	0	0	-3	-26	-13	0	0	-6	-23	1	0
0	0	-41	-1	-14	0	-1	-52	-26	0	0	-8	-4	-6	-26	0	-23	1	-13	-23	0	-2	-23	-33	0	0	-3	-10	-2	0	0	-10	-4	-6	0	0	1	0	1	0
0	-14	0	-32	-23	0	0	0	-7	-21	0	-1	0	-6	-39	0	-9	-23	0	-43	0	-2	-16	-12	-13	0	-3	-29	-1	0	0	-3	0	-7	0	0	1	0	-2	0
0	-1	-13	-31	-23	0	-28	-4	-51	-8	0	-6	0	-8	-6	0	1	-23	-23	1	0	-14	-36	-16	0	0	-2	-3	-2	0	0	-1	0	-22	0	0	1	0	1	0
0	-1	-14	-23	-23	0	-2	-29	-29	-18	0	-8	-6	-6	-15	0	-6	-38	-43	-23	0	1	-23	-33	-5	0	-2	-12	-8	0	0	-17	-6	-4	0	0	1	0	-35	0
0	-23	-23	-14	-33	0	-13	-29	-4	-2	0	-18	0	-7	-3	0	1	-23	-41	-20	0	-2	-31	-6	0	0	-2	0	0	0	0	-10	0	-6	0	0	1	0	1	0
0	-24	-41	0	-23	0	-48	-16	-42	-29	0	-9	-15	-20	-26	0	2	-25	0	-28	0	1	1	-15	-23	0	-2	-21	-14	0	0	-23	-15	-6	0	0	1	0	-10	0
0	2	-32	-23	-23	0	-2	-29	-35	0	0	1	-2	-25	-6	0	-9	-41	-23	-24	0	0	-10	-11	0	0	-16	-17	-8	0	0	-8	-2	-3	-1	0	1	-34	-1	0
0	-21	-27	-24	-24	0	-2	-10	-28	-24	0	-30	-39	-43	-29	0	0	-41	-69	-51	0	-12	-1	-23	-23	0	0	-26	1	0	0	-4	-39	-18	0	0	1	0	1	0
0	0	-14	-26	-58	0	-4	-21	0	-21	0	-7	-24	-26	-21	0	1	-28	-24	-23	0	-5	-23	2	1	0	-2	-12	-9	0	0	-12	-24	-8	0	0	1	-28	-2	0
0	-4	-5	-23	-16	0	-6	-28	-25	-39	0	-7	-52	0	-8	0	-15	-24	-24	-28	0	-4	-23	-3	0	0	-8	0	-1	0	0	1	-52	-3	0	0	1	0	1	1
0	-13	0	-50	-5	0	-4	-23	-9	-28	0	-8	-69	0	-11	0	-9	0	-23	-23	0	-14	-23	-3	0	0	-8	-28	-5	0	0	-2	-69	-15	-19	0	1	1	0	0
0	-3	-43	-27	-5	0	-24	-1	-26	-26	0	0	-26	-26	-24	0	1	1	-41	-28	0	-5	-34	-25	0	0	-8	-24	-7	0	0	-9	-26	-27	0	0	-21	-24	1	0
0	-10	-24	-13	-26	0	-2	-4	-29	-16	0	-26	0	-3	-3	0	-8	0	-24	0	0	-15	-14	-40	0	0	0	-17	0	0	0	-6	0	-11	-13	0	1	0	1	0
0	1	-14	-23	-16	0	-2	-28	0	-38	0	-24	-46	0	0	0	1	-28	-31	-26	0	1	-4	-5	-13	0	1	-25	1	0	0	-8	-46	-29	0	0	1	0	-5	0
0	-23	-41	-14	-5	0	-1	-18	2	-4	0	-1	-9	-6	-3	0	2	1	-23	-2	0	-3	-23	1	1	0	1	-37	-2	0	0	-28	-9	-25	0	0	1	-6	-26	0
0	-23	-15	-23	-14	0	-14	-29	-29	-26	0	-1	-3	-26	-9	0	-9	-23	-27	-6	0	1	-14	-13	0	0	-3	-28	2	0	0	1	-3	-1	0	0	0	-24	1	0
0	-34	-23	0	-21	0	-4	-55	-34	0	0	-12	-9	-12	-39	0	-6	0	0	0	0	1	-7	-2	-23	0	-2	-28	-1	0	0	-9	-9	-16	0	0	1	-19	1	0
0	-13	-27	-23	-23	0	-5	0	-28	-7	0	0	-26	0	0	0	1	-45	-19	-26	0	1	-23	1	-23	0	-33	-31	-6	0	0	-26	-26	-1	0	0	-8	0	1	0
0	1	-14	-14	-32	0	-2	-50	-9	-24	0	-6	-3	0	-6	0	1	-23	-23	-23	0	1	0	-13	0	0	-1	0	1	0	0	-26	-3	-6	0	0	1	-23	1	0
0	-5	-27	-5	-23	0	-1	-27	-5	-21	0	-5	-9	-6	-9	0	1	-23	-23	5	0	1	0	0	-23	0	0	-17	-21	0	0	-13	-9	-1	0	0	1	0	1	0
0	1	-23	-23	-9	0	-1	-28	-28	-24	0	1	-36	-9	-3	0	1	-23	-23	-23	0	-16	-23	10	0	0	-2	-4	-8	0	0	-4	-36	-16	0	0	0	0	1	0
0	0	-23	-14	-13	0	-19	0	-24	-5	0	0	-20	-7	-52	0	-1	0	-23	-23	0	-6	-23	1	0	0	-2	-28	-1	0	0	-3	-20	0	0	0	1	-29	-21	0
0	-23	-13	-22	-5	0	-4	-28	0	-28	0	-30	-33	-5	-26	0	-5	1	0	-11	0	-15	-14	-13	0	0	-2	-21	-6	0	0	-16	-33	-1	0	0	1	-33	1	0
0	-23	-23	-23	-23	0	1	-28	-30	-32	0	-3	-17	-9	-3	0	-19	-24	-23	-24	0	1	-23	1	0	0	1	-29	-2	0	0	-13	-17	-1	0	0	1	-23	1	0
0	1	0	-23	-5	0	0	-17	-30	0	0	-6	0	-6	-26	0	-39	-8	-24	-23	0	-12	-23	-6	0	0	-29	-52	-5	0	0	-1	0	-25	-53	0	-8	-34	1	0
0	-26	-24	-23	-8	0	-2	-33	-27	-4	0	-15	-6	-11	-17	0	1	-41	-24	-19	0	-21	-14	8	0	0	-2	0	1	0	0	1	-6	14	0	0	3	-42	1	0
0	-12	-23	-23	-27	0	-5	-24	0	0	0	-24	-20	0	-9	0	1	0	-23	-24	0	-2	-23	1	0	0	-3	-7	-23	0	0	0	-20	-6	0	0	-9	-25	-2	0
0	-27	-24	-28	-23	0	-7	-40	-26	-28	0	-1	-6	-8	-20	0	1	-4	0	0	0	-13	-23	-41	0	0	-2	0	-2	0	0	-4	-6	-6	0	0	-6	1	1	0
0	1	-42	-32	-23	0	-2	-43	0	-4	0	1	0	-29	-65	0	-11	-28	-23	-41	0	-5	-21	-24	0	0	-8	-26	-21	0	0	1	0	-2	-9	0	-6	0	1	0
0	-11	-23	-5	-23	0	-15	-24	-5	-26	0	-3	0	-28	-8	0	2	-23	0	-2	0	-14	-24	-6	0	0	0	-28	1	0	0	-20	0	-6	-9	0	0	-24	-15	0
0	-11	-24	-23	-24	0	-4	-29	0	-29	0	-6	-32	-8	-13	0	2	-23	0	-21	0	-39	-14	-34	0	0	-1	-7	-25	0	0	0	-32	-9	0	0	-9	-23	-3	0
0	-32	-27	-24	-5	0	-11	-24	-4	-30	0	2	-25	-5	-6	0	1	-23	-15	0	0	-23	0	-8	-23	0	-4	-40	-1	0	0	-6	-25	-2	-9	0	-1	0	-22	0
0	-10	-13	-24	-14	0	-5	0	-28	-5	0	-11	-52	-17	-34	0	-4	-27	0	-23	0	-5	-23	-12	-23	0	-5	-24	-1	0	0	-26	-52	-15	0	0	-6	-23	-15	0
0	-4	-13	-23	-24	0	-2	-6	0	-28	0	-16	-9	-9	-35	0	1	-20	0	-41	0	2	-29	-10	0	0	-27	-42	-5	0	0	-6	-9	-31	0	0	1	-24	1	-12
0	-1	-23	-14	-24	0	1	-28	0	-34	0	-12	-23	-9	-23	0	1	0	0	-2	0	-1	-5	-28	0	0	1	-27	-23	0	0	-6	-23	-2	0	0	1	-23	-8	0
0	-27	-24	-41	-14	0	-13	-27	-28	-29	0	-3	-22	0	0	0	1	-6	-41	-22	0	-27	-13	-19	0	0	-2	0	-1	0	0	1	-22	1	0	0	-6	-41	1	0
0	-8	-32	-23	-32	0	0	-6	-18	-21	0	-15	-11	0	-11	0	1	-2	-41	-25	0	52	-14	-14	0	0	-7	-33	1	0	0	-30	-11	2	0	0	1	-19	-7	0
0	-8	-23	-24	-32	0	-1	0	-21	-11	0	-6	-24	-24	-24	0	1	-23	-24	-23	0	-5	-14	-11	0	0	0	-26	-27	-2	0	1	-24	-7	0	0	-2	-28	1	0
0	-4	-14	-14	-3	0	-23	0	-18	-29	0	-6	-11	0	-9	0	1	-34	0	-24	0	-24	-24	-26	0	0	0	0	3	0	0	0	-11	-2	-9	0	-9	-6	0	1
0	-13	-63	-9	-31	0	-21	-8	-29	-5	0	2	-9	-6	-26	0	1	-24	0	1	0	-23	0	-13	0	0	-3	-33	1	0	0	-20	-9	-10	0	0	1	-25	1	0
0	-2	-32	-13	-22	0	-24	-29	-25	-3	0	-19	-6	-3	-24	0	1	-23	0	-23	0	-14	-23	1	-24	0	-7	-5	-2	0	0	-3	-6	-17	0	0	1	0	1	0
0	-34	-32	-23	-19	0	1	-5	-28	-29	0	-29	0	-9	-17	0	1	-24	-23	-23	0	0	-34	1	0	0	2	-28	-2	0	0	-16	0	-10	-21	0	1	0	1	1
0	1	-14	0	-16	0	-28	-7	-17	-2	0	-17	-40	-15	-6	0	1	1	0	-41	0	1	-23	-30	0	-1	0	-29	-2	0	0	-15	-40	-44	0	0	-18	-43	-6	0
0	-5	-12	-5	-32	0	-7	6	0	-21	0	1	-24	-26	-9	0	2	0	0	-24	0	-23	-14	1	-24	0	-1	-17	-1	0	0	-6	-24	-4	0	0	1	0	1	0
0	-13	-23	-4	0	0	-2	-34	0	-21	0	-2	-8	-11	-8	0	-9	-41	0	-40	0	-48	-23	-25	0	0	-5	-24	-2	0	0	-15	-8	-40	-53	0	-12	-3	1	0
0	-4	-40	-14	-23	0	0	-28	0	-6	0	-3	-4	-26	-26	0	1	-23	-23	-41	0	-13	-23	-14	0	0	-6	-6	-28	0	0	-6	-4	-16	0	0	1	-44	1	0
0	-14	0	-14	-41	0	-2	0	-3	-7	0	-3	-15	-21	-46	0	-2	-23	-33	-23	0	-5	-23	-13	0	0	0	-7	-2	0	0	-9	-15	-21	-15	0	1	-23	-11	0
0	-7	-14	-14	-5	0	-2	-29	-17	-28	0	-6	-6	-26	-3	0	-14	-41	-24	-45	0	1	-4	-5	-23	0	-2	0	1	0	0	-21	-6	-13	0	0	-40	-23	-8	0
0	-23	-14	-14	-14	0	-19	-29	-11	-9	0	-14	0	-17	-3	0	1	-15	0	-23	0	-12	-13	1	0	0	-18	0	-13	0	0	-1	0	-6	0	0	2	-23	1	0
0	6	-23	-5	-23	0	1	-5	-27	-39	0	-13	-32	-6	-26	0	-15	-28	0	-23	0	1	-13	-17	0	0	1	-7	-6	0	0	-12	-32	-2	0	0	2	-23	1	0
0	-31	-24	-14	-52	0	-3	-7	0	0	0	-6	0	-9	-22	0	-10	-6	0	-25	0	-10	0	-5	-41	0	-7	0	-2	0	0	-6	0	-3	0	0	-9	-23	1	-5
0	-21	-23	-23	-32	0	-8	-29	-30	-29	0	-9	-15	-6	-29	0	-9	-24	-24	-41	0	-6	-24	1	0	0	-5	-28	1	0	0	-20	-15	-4	0	0	-20	-23	1	0
0	-13	-5	-14	-32	0	0	-18	0	-5	0	-22	-26	-9	-21	0	-10	-23	-23	-2	0	0	-42	-13	0	0	-25	-42	-6	0	0	-53	-26	-3	-8	0	1	0	1	0
0	0	-14	-23	-16	0	-9	0	-28	-23	0	-13	0	-9	1	0	1	0	-23	-23	0	-3	-23	-1	0	0	-7	-4	2	0	0	2	0	-17	0	0	1	-2	1	0
0	2	-23	-13	-14	0	-28	-32	0	0	0	39	-32	-18	-9	0	1	-23	-24	-25	0	-1	-31	-13	0	0	0	-28	-18	0	0	-12	-32	-1	0	0	1	-23	1	0
0	-4	-5	-23	-32	0	-28	-5	-28	-17	0	-14	-5	-22	-21	0	1	1	-23	-5	0	-2	0	-32	0	0	-27	0	2	0	0	-32	-5	-6	-20	0	-16	0	-16	0
0	-13	-4	-13	-16	0	-2	0	2	-45	0	-19	-56	-26	-20	0	-14	0	-41	-34	0	-4	0	-5	-14	0	1	-26	-23	0	0	-3	-56	1	0	0	1	-25	1	0
0	-1	-14	-13	-31	0	-1	0	0	0	0	0	-15	-8	-3	0	1	-6	0	-5	0	1	-14	-23	0	0	2	-28	6	0	0	-6	-15	1	0	0	3	-19	1	1
0	-2	-13	0	-25	0	-28	0	0	-5	0	-44	-6	0	-18	0	-8	-2	0	-24	0	-8	-14	0	0	0	-4	-27	-2	0	0	-14	-6	-32	0	0	-10	-19	4	0
0	-3	-23	-6	-13	0	1	0	0	-28	0	0	-6	-6	-26	0	1	0	0	-23	0	1	-13	0	0	0	1	0	-2	0	0	-14	-6	1	0	0	-6	-23	1	0
0	-2	-52	-14	-18	0	1	0	0	-27	0	-20	0	0	-26	0	-33	0	-23	-23	0	-26	-23	-8	0	0	-5	-5	3	0	0	-8	0	-9	0	0	2	-23	1	0
0	-23	-13	-3	-36	0	2	-27	0	0	0	-17	-1	-6	-22	0	-20	0	-23	0	0	-5	-23	-23	0	0	-1	-27	-2	0	0	-3	-1	1	0	0	1	-9	1	0
0	-24	-13	0	-14	0	0	-28	0	-25	0	-20	-36	-21	-26	0	1	-43	-19	-24	0	-5	-23	-28	0	0	-2	0	-7	0	0	-6	-36	-7	0	0	1	0	1	0
0	1	2	-14	-24	0	-2	-16	0	-21	0	-29	-26	-6	-6	0	1	-23	-24	-24	0	1	-14	-6	0	0	-2	-24	-10	0	0	-6	-26	-11	-20	0	-5	-23	-15	0
0	2	-31	-14	-32	0	-15	-21	-28	0	0	-8	-6	-9	-22	0	1	0	-15	-41	0	-25	0	-31	0	0	-2	-18	0	0	0	-22	-6	-24	0	0	1	-23	1	0
0	-23	-22	-22	-23	0	-2	-28	-5	0	0	-10	-48	-6	0	0	1	2	-34	-53	0	-31	-23	-3	-23	0	-5	-26	-1	0	0	-12	-48	-3	0	0	1	-24	1	0
0	-13	-14	-23	-13	0	-5	-26	-3	-24	0	-2	-24	-25	-50	0	1	-24	-23	1	0	-7	0	-1	-24	0	-7	-28	-5	0	0	-17	-24	-3	-9	0	-9	-23	1	0
0	1	-23	-3	-23	0	-4	-28	-7	-38	0	4	-6	-9	-16	0	1	-6	-23	0	0	-12	-13	-8	0	0	-17	-16	-4	0	0	-2	-6	-23	0	0	-6	0	1	0
0	-13	-32	-14	-14	0	0	-18	0	-7	0	-6	-34	-9	-26	0	1	0	0	0	0	-2	-32	-13	1	0	1	-29	-7	0	0	-17	-34	-6	-3	0	-8	-37	-11	0
0	1	-14	-23	-23	0	-3	-28	0	-27	0	-29	3	-25	-9	0	1	-16	-41	-48	0	1	-27	2	0	0	1	-6	-17	0	0	-10	3	-11	0	0	1	-43	1	0
0	0	-31	-13	-14	0	1	-29	0	-2	0	0	-7	-4	-53	0	-7	-23	-23	0	0	-23	-14	-40	0	0	1	0	-1	0	0	3	-7	0	0	0	1	-23	1	0
0	-23	-23	-22	-23	0	-5	-28	0	0	0	-2	0	-2	0	0	1	-23	-22	-53	0	-8	-31	-37	0	0	-2	-42	-2	0	0	-18	0	-18	0	0	1	0	1	0
0	-5	0	-23	0	0	-4	-2	-52	-24	0	-17	-9	-9	-30	0	-20	0	0	-25	0	-23	0	-6	-23	0	-1	0	4	0	0	-53	-9	-10	0	0	-24	-23	1	0
0	-14	-25	-23	-41	0	-28	0	0	0	0	-6	-9	-26	-3	0	1	0	0	-2	0	-16	-2	-5	0	0	-2	0	-2	0	0	-6	-9	-17	0	0	1	0	1	1
0	-8	-32	-23	-23	0	-20	-30	0	-10	0	-9	-9	-6	-26	0	1	-41	-45	-43	0	-9	-5	-11	-13	0	-2	-28	-2	0	0	-26	-9	1	0	0	1	-24	1	-12
0	-4	-22	-13	-32	0	-15	0	-5	-27	0	-2	-9	2	-9	0	1	-21	-23	-24	0	-41	-13	-6	-23	0	1	-52	-6	0	0	-10	-9	-12	0	0	1	-23	-8	0
0	-11	0	-14	-48	0	-2	-28	0	-26	0	-6	0	-6	-26	0	1	36	-23	-23	0	-23	-14	0	-23	0	-4	-28	-40	0	0	-4	0	1	0	0	1	-23	1	0
0	-22	-31	-23	-32	0	-2	-29	-29	-39	0	-10	0	-9	-37	0	1	-24	0	0	0	-34	-14	1	0	0	2	-26	-4	0	0	-42	0	3	0	0	1	-42	-19	0
0	-23	-12	-5	-24	0	1	-28	0	-2	0	-28	-24	-6	-11	0	-34	-23	-24	-23	0	-25	-13	-25	-23	0	1	0	-7	0	0	-16	-24	0	0	0	0	-23	-4	0
0	-22	0	-6	-25	0	-4	-29	-28	-20	0	-24	-26	-9	-26	0	-2	0	-19	-24	0	0	0	-13	0	0	1	-28	2	0	0	-5	-26	-23	0	0	1	-41	-6	0
0	-8	-28	-13	-16	0	2	-29	-22	-5	0	-24	-26	-11	-20	0	-9	0	-24	-63	0	-12	-24	-3	0	0	-6	-42	-3	0	0	-3	-26	-30	0	0	1	0	1	0
0	-13	-13	-23	-23	0	0	-21	-6	-7	0	-1	-26	-3	-29	0	-15	-23	-23	-23	0	1	-23	-4	0	0	1	-24	-2	0	0	-7	-26	-10	0	0	1	1	0	0
0	-11	-23	-12	-13	0	-2	-4	-28	0	0	-6	-9	-16	-36	0	1	-23	-20	-23	0	-8	-23	-8	0	1	-2	0	1	0	0	-6	-9	-12	0	0	-9	0	1	0
0	-3	-23	-23	-23	0	-3	-28	0	0	0	-31	0	-3	-6	0	1	-41	-24	-23	0	1	-5	-41	0	0	-4	-28	-2	0	0	-3	0	-3	0	0	1	-37	1	0
0	-23	-13	-27	-23	0	-5	-26	-24	-28	0	-3	-38	-8	-16	0	1	-41	-15	-6	0	1	-23	-23	0	0	0	-38	-33	0	0	-23	-38	-1	0	0	1	0	1	0
0	-23	-14	-13	-23	0	-2	-29	-27	-59	0	3	-38	-26	-9	0	-20	0	-19	-41	0	-13	-23	-7	0	0	1	-28	-2	0	0	-10	-38	-20	0	0	-39	-7	-5	-8
0	-3	-19	-34	-51	0	-7	-38	0	-3	0	-9	-26	-24	-17	0	-8	-23	-6	-43	0	-12	0	2	-24	0	-2	-23	1	0	0	-16	-26	-6	0	0	1	-6	1	0
0	-8	0	0	-23	0	-1	-28	0	0	0	-9	-6	-5	0	0	1	-23	-24	-1	0	1	-23	-11	-23	0	-2	-4	-2	0	0	-26	-6	-5	0	0	-1	1	1	0
0	-23	-14	-13	-5	0	2	-28	-27	-2	0	-16	-9	-6	-3	0	-13	1	0	-23	0	-23	-6	-36	0	0	1	0	-28	0	0	-1	-9	-1	-26	0	0	-24	-23	0
0	-20	-23	-45	-23	0	-1	0	0	-26	0	2	0	-17	-9	0	1	1	-45	-24	0	-38	-23	-45	0	0	-3	-28	1	0	0	-2	0	-4	0	0	-3	-34	-25	0
0	-63	-23	-23	-32	0	-2	0	-36	-29	0	-6	-8	-6	-3	0	2	-41	0	-21	0	-14	0	-3	0	0	0	0	-17	0	0	-4	-8	-24	0	0	1	0	-8	0
0	-13	-14	-23	-53	0	-6	-28	0	-29	0	-24	-3	0	-26	0	1	-23	-6	-23	0	-23	-22	-16	0	0	1	-29	-2	0	0	-3	-3	-20	0	0	1	-30	1	0
0	-10	-4	-23	-4	0	0	-28	-19	0	0	-8	0	-39	-15	0	1	0	-23	0	0	-5	-13	-13	-8	0	-2	-26	-3	0	0	0	0	-7	-26	0	1	0	-2	0
0	-6	0	-14	-32	0	-16	-28	-45	-28	0	-12	-8	-8	-62	0	1	0	-23	-41	0	1	-23	1	-7	0	1	-10	0	0	0	-6	-8	-6	-1	0	1	-23	1	0
0	-23	-23	-23	-23	0	-5	-4	0	-5	0	2	0	-29	-30	0	1	0	-23	-2	0	-29	-5	-5	-23	0	-12	0	-7	0	0	-6	0	-6	0	0	1	0	1	0
0	-2	-14	-5	-24	0	-8	-54	-28	-29	0	-9	0	-6	-6	0	1	-23	-11	-23	0	-5	-14	-1	0	0	-4	-4	-2	0	0	-6	0	-4	-9	0	1	-17	1	-13
0	-12	-48	-5	0	0	-5	0	0	-27	0	-9	-21	-9	-3	0	1	-6	-24	-23	0	-5	-3	1	-5	0	-7	-29	-2	0	0	1	-21	-23	0	0	1	-24	-8	0
0	-8	-32	-24	-15	0	1	-28	-29	-24	0	-14	-3	-26	0	0	1	-25	0	0	0	0	-14	1	0	0	-4	-29	-2	0	0	-3	-3	-6	0	0	1	-22	-9	0
0	-1	-13	-23	-23	0	-2	-28	-18	0	0	-12	-22	-51	-39	0	1	-41	0	-28	0	-26	-23	-41	0	0	-1	-28	-18	0	0	0	-22	-9	-18	0	1	-24	-19	0
0	1	-14	-27	-3	0	-2	0	-9	0	0	-6	-9	-6	-12	0	1	-18	-23	-58	0	-4	0	-23	-23	0	-2	-24	1	0	0	-22	-9	-17	0	0	-1	1	-21	0
0	-25	-5	-14	-5	0	-8	0	-21	0	0	-3	-26	0	-3	0	-6	-6	-24	-41	0	-13	5	-23	0	0	-2	-28	1	0	0	2	-26	-3	1	0	1	-28	1	0
0	-24	-22	-50	-14	0	-2	-29	0	-8	0	-25	0	-22	-20	0	-5	0	-22	-41	0	1	-13	-25	0	0	-4	-28	-21	0	0	0	0	3	0	0	-1	-38	4	0
0	-14	-23	-5	-23	0	1	-29	-26	-28	0	1	-47	-9	-26	0	-6	0	0	5	0	-48	-5	-6	0	0	1	0	1	0	0	-2	-47	-6	0	0	2	-41	1	0
0	-8	-23	-14	-13	0	-6	-28	0	-29	0	-4	-28	-9	-24	0	1	-27	-23	0	0	9	-23	-24	0	0	-1	0	-5	0	0	-3	-28	-24	0	0	-3	-23	58	0
0	-27	-23	-14	-14	0	-5	0	-26	0	0	-7	-9	-17	-40	0	1	-23	0	-23	0	-13	-5	-8	0	0	0	-6	-7	0	0	-9	-9	-3	0	0	-2	-23	1	0
0	2	-23	-14	-23	0	-4	-5	-3	0	0	-3	0	-26	-21	0	1	-41	-69	-23	0	-8	-23	-5	-32	0	-14	-29	0	0	0	-9	0	2	0	0	1	2	1	0
0	-31	-13	-14	-23	0	1	-28	-7	-26	0	-3	-6	-18	-9	0	1	-23	0	-46	0	-2	-5	1	0	0	0	-26	-13	0	0	-18	-6	-26	0	0	1	-6	-15	0
0	-18	-14	-14	-27	0	-16	0	-7	-54	0	-6	0	-9	-17	0	1	0	1	-6	0	-10	0	-8	0	0	-2	-29	-7	0	0	0	0	-6	0	0	0	0	1	-3
0	-7	-14	-44	-13	0	-5	0	-26	-6	0	-12	-8	-31	0	0	1	-23	-6	-28	0	-23	-23	27	0	0	-23	-7	-17	0	0	-8	-8	-6	0	0	1	0	1	1
0	0	-14	-13	-27	0	2	-24	-28	0	0	-14	-46	-17	-32	0	1	-40	-41	-23	0	1	-13	-13	0	0	-2	-26	1	0	0	-17	-46	-17	0	0	-19	-52	1	0
0	1	-23	-13	-16	0	-1	0	-12	-11	0	-9	-9	-6	-22	0	-22	-45	-41	-23	0	-14	-15	-23	0	0	-7	-29	-2	0	0	-11	-9	-9	0	0	-1	-24	1	0
0	-3	-23	-23	-23	0	-3	0	-26	-28	0	-15	-26	-24	-21	0	-25	1	-25	-24	0	-9	-23	-13	0	-3	-2	-31	-6	0	0	-26	-26	-7	0	0	1	-22	-9	0
0	-12	-61	-32	-23	0	-2	0	3	-21	-3	-31	-26	-21	-12	0	-9	-9	-23	-5	0	-2	-40	-3	-1	0	1	-26	-8	0	0	-25	-26	1	0	0	1	-22	1	0
0	-13	-16	-13	-23	0	0	-18	-28	-54	0	-3	-26	-29	-38	0	0	36	0	-23	0	-14	-14	-31	0	0	1	0	-23	0	0	-9	-26	-18	0	0	-4	-4	-1	0
0	-23	-24	-4	-15	0	-2	0	0	-5	0	-5	-9	-14	-17	0	1	0	-27	-23	0	-14	0	-4	0	-22	-8	-26	-2	0	0	-6	-9	-4	0	0	1	-4	1	0
0	-2	-27	-23	-23	0	-4	0	-1	-5	0	-18	-11	-6	-9	0	1	-24	0	-41	0	-11	-13	-6	0	0	-29	0	-2	0	0	1	-11	-9	0	0	1	-41	1	0
0	-22	-24	-13	-23	0	0	-26	-43	-7	0	-3	-8	-6	-29	0	1	-25	-23	-43	0	-24	-13	-23	0	0	1	-29	-28	0	0	-32	-8	-15	0	0	1	-23	1	0
0	-13	-23	-23	-41	0	-4	-6	0	-21	0	-32	0	-6	-46	0	1	-23	-23	-23	0	-3	-23	-2	0	0	0	-28	1	0	0	-29	0	-15	0	0	1	0	1	0
0	-4	0	-24	-6	0	-1	-27	0	-26	0	-1	-9	-8	-4	0	2	0	-8	-2	0	-11	-13	-7	-1	0	-2	-31	-2	0	0	1	-9	-1	0	0	1	-6	-1	0
0	-23	0	-5	-13	0	-2	-4	-26	-21	0	-6	-11	4	0	0	-16	0	-23	-22	0	-5	-41	-16	-19	0	-2	-29	-6	0	0	-17	-11	-6	0	0	1	-23	1	0
0	-9	-23	0	-13	0	-7	-30	0	0	0	-24	-6	-23	-6	0	-4	-24	0	-24	0	-8	-23	1	0	0	-3	-29	-2	0	0	-6	-6	-3	0	0	-17	-24	1	0
0	-23	-23	-14	-27	0	-3	0	-25	0	0	-16	-20	-6	0	0	1	-35	0	-24	0	-41	-34	-12	0	0	1	-29	-17	0	0	1	-20	-13	0	0	23	-24	1	0
0	-1	-5	-23	-24	0	1	0	0	-28	0	-20	0	0	0	0	-9	1	0	16	0	-8	-41	-10	0	0	-29	-21	-7	0	0	-9	0	-6	-47	0	1	-23	1	0
0	-22	-23	-24	-53	0	-18	0	-26	-3	0	-3	-21	-6	-9	0	1	-23	-20	0	0	-16	-49	-11	-23	0	-7	-24	-1	0	0	-11	-21	-12	0	0	1	-28	1	0
0	-23	-48	-13	-14	0	-2	-28	-26	-51	0	-4	-7	-26	-3	0	-9	-23	-25	-24	0	-23	-13	2	-13	0	-44	-42	1	0	0	-14	-7	-9	0	0	1	0	1	0
0	-2	-23	-14	-14	0	-27	-3	-29	-7	0	-3	-9	-9	-9	0	1	-24	-41	0	0	1	0	-5	0	0	-2	0	-8	0	0	-6	-9	-33	-20	0	-10	0	1	0
0	31	-13	-5	-6	0	-26	0	-17	-29	0	-3	-3	-20	-24	0	1	0	-23	-23	0	1	-23	-5	0	0	-20	-27	-9	0	0	-22	-3	-6	-3	0	1	-22	1	0
0	1	-16	-13	-23	0	-2	-26	-29	0	0	-15	-6	-15	-13	0	1	0	-18	-23	0	-2	-43	1	-23	0	-3	-26	-2	0	0	-6	-6	-15	0	0	1	-2	1	0
0	0	-23	-23	-23	0	1	-21	-6	-29	0	-8	-18	-26	-7	0	0	0	-69	-53	0	-19	-5	-3	0	0	-4	-27	-4	0	0	-13	-18	-3	0	0	-42	-23	1	0
0	-3	-23	-23	-13	0	-6	-29	-5	-27	0	-6	-48	-8	-52	0	-11	-23	-24	-28	0	-5	0	-12	-14	0	-25	0	-24	0	0	-16	-48	-18	0	0	1	-7	1	0
0	-14	-14	-14	-23	0	-28	-25	0	0	0	-2	0	-1	-20	0	-50	-6	-24	0	0	-2	0	-2	0	0	-28	-27	-2	0	0	1	0	-2	-1	0	1	-53	-5	0
0	-8	-23	-23	-13	0	-28	0	-28	0	0	-6	-24	-20	-11	0	1	-23	0	1	0	-23	-23	-8	0	0	0	-7	-5	0	0	-26	-24	-6	-9	0	1	-44	-5	0
0	-23	-23	-14	-16	0	-4	-28	-29	-44	0	-1	-6	-10	-52	0	-34	-23	-23	1	0	-1	-14	-5	0	0	-21	-26	0	0	0	-11	-6	-7	0	0	-23	0	1	0
0	-21	-13	-13	-13	0	-4	-47	0	-13	0	1	-6	0	-13	0	1	1	0	-23	0	-3	-23	2	0	0	-3	-28	-29	0	0	-6	-6	-7	0	0	1	-23	1	0
0	-13	-41	-21	-18	0	0	-24	0	-5	0	0	0	0	-28	0	1	-6	0	-23	0	-9	0	0	0	0	-30	0	-31	0	0	0	0	-8	0	0	1	-28	1	0
0	0	-5	-25	-15	0	-4	-28	-29	-29	0	-3	0	-6	-30	0	1	-23	-24	-26	0	-2	-23	-5	0	0	-5	-4	-27	0	0	-16	0	-16	0	0	1	1	0	0
0	0	-4	-23	-23	0	-6	0	-33	-23	0	-24	-3	0	-20	0	-10	-41	-23	-23	0	1	-13	-1	0	0	-2	-28	-11	0	0	-6	-3	-13	0	0	1	-42	1	0
0	-13	-23	-24	-23	0	-16	0	-28	-28	0	-6	-15	-24	0	0	-41	-37	-6	1	0	-13	-13	-23	0	0	-2	-19	-2	0	0	-10	-15	-7	0	0	-8	-23	-22	0
0	-13	-52	-13	-23	0	-7	-29	-27	-26	0	-6	0	-8	-15	0	-10	-19	-23	-37	0	1	0	-17	0	0	-8	0	-2	0	0	-25	0	-25	-3	0	-2	-23	-8	0
0	-25	-14	-59	-13	0	-2	-17	0	0	0	-9	-9	-9	-40	0	1	-23	-23	-41	0	-23	-23	-4	0	0	-2	-28	-2	0	0	-33	-9	-3	0	0	1	-2	1	0
0	-6	-23	0	-8	0	-5	0	-55	-28	0	-3	0	-9	-3	0	-9	-23	-24	-26	0	-8	-14	1	-13	0	-2	-18	-1	0	0	-12	0	-9	0	0	1	0	1	0
0	-23	-14	-13	-24	0	-1	-28	0	-26	0	-9	-9	-6	-13	0	-2	-39	-23	-24	0	1	-23	-10	0	0	0	0	-4	0	0	-9	-9	-17	0	0	1	8	1	0
0	-45	-23	-23	-21	0	0	-7	-28	-23	0	-1	-22	0	-16	0	1	0	-43	0	0	-13	-23	-13	0	0	-25	-26	0	0	0	-10	-22	-3	0	0	-6	-23	1	1
0	0	-13	0	-22	0	-7	0	-5	-31	0	-9	-3	-26	-32	0	2	-23	0	-19	0	-2	-13	1	0	0	0	-16	-2	0	0	-7	-3	-6	0	0	0	-23	1	0
0	-11	-13	-24	-13	0	-2	0	-40	-7	0	-16	-25	-6	-50	0	-2	-23	-23	-2	0	2	0	-14	-13	0	-8	0	-2	0	0	-1	-25	-6	-6	0	1	0	1	0
0	-30	-13	-22	-23	0	-2	-24	0	-28	0	3	0	-31	-21	0	-13	-25	-24	1	0	1	-23	-27	0	0	-7	-28	-2	0	0	2	0	-12	-9	0	1	-24	1	1
0	-10	-23	-32	-23	0	-7	-27	0	-25	0	-11	0	-6	-3	0	1	-34	-19	0	0	-1	-27	-23	2	0	-6	-16	-26	0	0	-6	0	-2	-9	0	-7	0	-35	0
0	1	-23	-23	-14	0	1	-4	0	-28	0	-33	-9	-10	-39	0	1	-23	-23	-6	0	3	-5	-1	0	0	-13	0	-3	0	0	1	-9	-4	0	0	1	0	1	1
0	-13	-13	-22	-41	0	1	0	-2	-29	0	-15	-6	-7	-20	0	-6	-23	-37	-23	0	-8	-23	-16	0	0	-2	-2	1	0	0	-6	-6	-4	0	0	-25	0	1	0
0	-2	-23	-13	-5	0	1	0	-28	-29	0	-6	-29	0	-24	0	1	-39	-23	-23	0	8	0	-7	0	0	-2	-29	-2	0	0	-9	-29	-2	0	0	1	-41	1	0
0	-13	-13	-14	-21	0	-42	-28	-24	0	0	-3	-3	-8	-26	0	-20	-24	0	-23	0	1	-23	-1	-23	0	0	0	-26	0	0	-6	-3	-34	0	0	1	-6	-3	0
0	1	-24	0	-4	0	-2	0	-28	-5	0	-11	-6	0	-4	0	1	-20	-21	0	0	-14	0	-3	0	0	-2	-5	-2	0	0	-8	-6	-6	-47	0	1	-9	-4	0
0	-23	-23	-23	-23	0	-17	-27	-28	0	0	-10	-9	-9	-26	0	-12	0	-41	-6	0	0	0	-13	-23	0	-2	-28	-49	0	0	1	-9	-6	0	0	1	-28	1	0
0	-13	-41	-23	-23	0	-18	0	0	-29	0	-16	0	-25	-3	0	1	-37	-23	-23	0	-24	-43	-24	-23	0	1	-17	-4	0	0	-16	0	-1	0	0	1	0	1	0
0	-1	-23	-23	27	0	1	-21	-26	-23	0	-9	0	-9	-38	0	1	-15	-28	-23	0	-2	-14	-4	0	0	-5	-28	1	0	0	0	0	-16	0	0	1	-45	-7	-13
0	-5	-1	-13	-23	0	0	-23	0	-30	0	-21	-39	-26	-3	0	1	-23	-25	-23	0	-15	5	-7	0	0	-1	-7	-2	0	0	-4	-39	-8	-43	0	1	0	1	0
0	4	-25	-16	0	0	-11	-24	-27	0	0	-25	-3	-11	-9	0	1	-14	0	-21	0	-32	-22	0	-41	0	-2	-45	-2	0	0	-1	-3	-9	-1	0	1	-21	1	0
0	4	-14	-32	-14	0	-2	-27	0	-7	0	-5	0	-9	-30	0	1	0	-23	-24	0	-23	-23	-12	0	0	2	-28	-26	0	0	-3	0	-6	0	0	1	0	1	0
0	-13	-5	-22	0	0	0	0	-1	-2	0	-13	-6	-20	0	0	1	-32	0	-43	0	-13	-50	0	0	0	-28	-29	0	0	0	-6	-6	-6	0	0	1	1	1	0
0	-24	-23	-23	-23	0	-2	0	-29	-29	0	-11	-17	-9	-1	0	-2	-6	-6	-53	0	-1	-23	-16	0	0	-8	-28	-4	0	0	1	-17	-6	0	0	1	-23	1	0
0	-23	-5	0	-24	0	-1	0	-28	0	0	-3	0	-9	-9	0	1	-25	-23	9	0	-5	-34	1	0	0	1	0	-2	0	0	-1	0	-30	0	0	-2	-53	1	0
0	-1	-6	-23	-5	0	-2	0	0	-27	0	-6	-5	-6	-29	0	1	0	0	-51	0	1	-14	3	-23	0	-2	-21	-19	0	0	-32	-5	-8	0	0	1	-14	-6	0
0	-14	-24	-23	-41	0	-5	0	0	-16	0	-15	-15	-17	-7	0	1	-41	-23	-2	0	-52	0	0	-25	0	-28	0	0	0	0	-1	-15	-6	-14	0	1	-23	-9	0
0	-23	-23	0	-23	0	0	0	-26	-4	0	-25	-26	-6	0	0	1	-21	0	-23	0	-27	0	-5	-23	0	-23	-26	-4	0	0	-3	-26	-8	0	0	1	0	-9	0
0	-23	-27	-23	-41	0	1	-23	-27	-28	0	-13	1	-6	-34	0	1	0	0	-58	0	-5	-23	0	0	0	-9	-26	-2	0	0	-6	1	-1	0	0	1	-23	-9	1
0	-15	-24	-14	-14	0	-2	0	-28	1	0	-6	-22	-6	-31	0	-2	-6	-23	-23	0	-24	-31	-23	0	0	0	0	-1	0	0	-3	-22	-12	0	0	0	-8	0	0
0	0	-16	-5	-23	0	-5	-5	0	-3	0	1	-9	-6	-29	0	-9	-23	0	-23	0	1	-14	-14	-14	0	1	-28	-3	0	0	-20	-9	0	-1	0	1	-24	1	0
0	-13	-23	-23	-13	0	-2	-28	-29	-28	0	-3	-46	-9	-3	0	1	-2	-6	-48	0	-1	1	-2	0	0	-2	-23	2	0	0	0	-46	-2	0	0	1	-6	-21	-2
0	-13	-22	-23	-1	0	-2	0	-29	-29	0	-6	0	-25	-35	0	-23	-23	-2	-23	0	1	-23	-1	0	0	-16	-25	-4	0	0	0	0	-6	-53	0	1	-37	-7	0
0	-18	-23	-14	-32	0	-2	-24	-28	0	0	-9	-26	-9	-3	0	1	0	-23	0	0	0	-23	-8	0	0	1	-35	1	0	0	-7	-26	1	0	0	1	-23	1	0
0	-13	-23	-21	-23	0	2	0	-33	-34	0	0	0	-6	-3	0	-23	-24	0	-6	0	-23	-14	-3	-19	0	-2	-15	-17	0	0	-6	0	0	0	0	2	0	1	1
0	-24	-23	-15	-32	0	-24	0	-28	-28	0	-31	-9	-28	-3	0	1	0	-53	-23	0	-5	-13	-16	0	0	-2	0	-7	0	0	-2	-9	-10	-47	0	1	-25	-19	0
0	-23	-23	-15	-16	0	-28	0	-26	0	0	-6	-3	0	-24	0	-18	-43	-45	-3	0	-6	-10	-16	0	0	-21	-28	-9	0	0	-5	-3	-4	0	0	-11	-23	-11	0
0	-13	-5	-45	-5	0	1	-29	-26	-29	0	1	-15	-38	-26	0	1	-24	-25	-19	0	-39	-23	-11	-23	0	-5	-21	-9	0	0	-4	-15	-1	0	0	-9	-15	0	-19
0	-4	-23	-14	-5	0	1	-21	-26	-25	0	-8	-11	-5	-21	0	1	1	-23	-37	0	-23	-23	-2	0	0	-31	0	0	0	0	-12	-11	-12	0	0	1	0	1	0
0	-16	30	-14	-36	0	1	-29	-24	-28	0	-3	-24	-27	-38	0	1	-23	-23	-24	0	1	0	-23	0	0	-42	-42	-1	0	0	-12	-24	2	0	0	1	-41	1	1
0	-23	-23	-13	-23	0	-27	-18	-25	0	0	-2	0	-23	-23	0	1	-23	4	-23	0	-14	-23	0	-23	0	-10	-7	-6	0	0	-4	0	-6	-20	0	1	-23	1	0
0	-23	-5	-41	-36	0	-27	0	0	-5	0	-4	-9	-10	-21	0	1	-34	-45	-28	0	-23	0	0	-23	0	1	0	-2	0	0	-15	-9	-17	0	0	-4	-45	1	0
0	-12	-13	-5	-32	0	-2	-28	-29	0	0	1	-9	-6	-6	0	1	-6	0	-23	0	-13	-23	-11	0	0	0	-8	-1	0	0	2	-9	-11	0	0	-1	-33	-8	0
0	-12	-23	-13	-1	0	1	-18	-21	-31	0	1	0	-1	-18	0	-11	-20	0	-28	0	-14	-14	-2	0	0	-2	0	-3	0	0	2	0	2	0	0	-6	-28	-3	0
0	-9	-23	-34	-23	0	1	0	0	0	0	-3	0	-5	-14	0	1	-43	24	-24	0	-5	-13	-23	0	0	-29	-7	1	0	0	-1	0	-34	0	0	1	0	0	0
0	-9	-23	-5	-1	0	-2	-17	0	-30	0	-31	-6	-9	-52	0	-8	0	0	-28	0	-3	-23	-30	1	0	-52	-7	0	0	0	-3	-6	-43	-17	0	1	-41	1	0
0	0	-5	-23	-22	0	-42	-28	-17	-5	0	-7	-33	0	0	0	1	-9	-24	-23	0	-2	-23	-3	0	0	-45	-29	-2	0	0	-6	-33	-9	-43	0	-1	-24	1	0
0	-8	-41	-14	-23	0	1	-26	-4	-25	0	1	-26	-8	-3	0	1	-23	-24	-23	0	-5	-58	-14	0	0	-6	-29	-5	0	0	-6	-26	2	0	0	-28	0	-14	0
0	-6	-58	0	-32	0	-2	-21	-28	-28	0	-5	0	-30	-21	0	1	-25	-23	-2	0	2	-24	-13	0	0	0	-6	-2	0	0	0	0	-3	0	0	-4	-28	1	0
0	-8	-13	-23	-43	0	-2	1	0	-26	0	-18	0	-6	-20	0	1	-23	0	1	0	-3	1	-5	0	0	-57	-28	-2	0	0	-24	0	-10	-26	0	1	-23	-9	0
0	-8	-14	-14	-13	0	0	-5	-17	-2	0	-7	0	-3	0	0	1	-41	-25	-23	0	-13	-31	-6	-23	0	-1	-28	-6	0	0	-3	0	-12	0	0	1	-1	1	0
0	-5	-23	-23	0	0	-28	-26	-29	-39	0	-10	-26	-28	-17	0	-15	1	24	1	0	-11	-13	-15	-7	0	-18	-21	-12	0	0	-21	-26	-17	0	0	-2	0	1	0
0	-22	-13	-13	-31	0	-7	-24	0	-5	0	-9	-29	-3	-3	0	-15	-24	0	-43	0	-1	-13	-9	0	0	-2	-29	-11	0	0	-15	-29	-8	0	0	-18	-15	1	0
0	-13	-23	-14	-23	0	-4	-27	-27	-28	0	-6	0	-17	-34	0	-6	0	-19	-24	0	-27	-23	-2	0	0	-2	0	-28	0	0	-11	0	-3	-3	0	1	-23	-3	0
0	-23	-5	-24	-13	0	-3	0	-28	0	0	-13	-47	-52	-16	0	-2	-23	-23	-23	0	-13	-25	-3	0	0	-2	-35	-19	0	0	-2	-47	-31	0	0	-1	-23	1	0
0	-5	-14	-23	-23	0	-2	-24	-28	-29	0	0	-29	-28	-21	0	-9	0	-6	-6	0	-23	-14	-18	0	0	1	-29	-1	0	0	-37	-29	1	0	0	1	0	1	1
0	1	-32	-4	-23	0	0	0	0	0	0	-31	0	-37	-21	0	-21	-23	0	-24	0	-8	-14	0	0	0	0	-5	-2	0	0	0	0	-6	0	0	1	-41	1	0
0	-16	-14	0	-7	0	-6	-28	-45	-30	0	-6	0	-31	0	0	1	-23	-23	-41	0	1	-14	-1	0	0	-2	0	1	0	0	-2	0	0	0	0	1	-19	1	0
0	-23	-45	-14	-14	0	-2	-30	-28	0	0	-9	-6	-8	-25	0	1	0	-23	-24	0	-14	-5	-1	0	0	-3	-21	-9	-21	0	1	-6	-6	0	0	1	-28	1	0
0	-23	-14	-13	-34	0	-2	-24	-12	0	0	-6	-20	-29	-9	0	1	-23	-23	-41	0	-20	-13	-13	0	0	-17	-4	-2	0	0	-6	-20	-26	0	0	1	-23	1	0
0	-12	-23	-13	-32	0	-2	0	-43	-29	0	-5	-6	-7	-3	0	1	0	0	-68	0	1	-5	1	0	0	-4	0	-7	0	0	-26	-6	1	0	0	-1	0	-10	0
0	-22	-24	-28	-13	0	-2	-52	25	-7	0	-10	-2	0	-12	0	-11	0	-24	-23	0	-2	-13	1	0	0	-4	-23	-8	0	0	-11	-2	-6	0	0	1	0	1	0
0	-23	-23	-14	-23	0	-21	-29	0	-29	0	-2	-39	-6	-26	0	1	-24	-24	-21	0	-5	-23	-10	-23	0	1	-28	-4	0	0	-3	-39	-9	0	0	1	0	-2	0
0	-27	-4	-23	-13	0	-5	-27	-17	0	0	-6	-26	-10	-3	0	1	1	-23	-23	0	-4	-23	-13	0	0	1	0	1	0	0	-14	-26	-6	0	0	-9	0	1	0
0	-4	-3	-13	-23	0	-2	-29	0	0	0	-15	0	-9	-9	0	-5	-23	0	-23	0	-11	-14	-4	0	0	-2	-4	-9	0	0	-8	0	-9	0	0	1	-23	1	0
0	-17	-58	-24	-13	0	-3	-27	0	0	0	-1	-9	-3	-3	0	1	-24	-23	-6	0	-5	-30	-7	0	0	-5	-29	-4	0	0	9	-9	-1	0	0	-8	-25	1	2
0	-13	-23	-23	-8	0	0	-5	-29	-28	0	-7	-23	-26	-7	0	1	-41	-23	-25	0	1	-27	-29	0	0	-2	-29	2	0	0	-1	-23	-3	0	0	1	0	-10	0
0	-1	-23	0	-21	0	-4	0	0	0	0	-16	-9	-47	-26	0	2	-23	24	-25	0	-4	-5	2	0	0	0	-29	-6	0	0	4	-9	-4	0	0	1	-23	-16	0
0	-23	-23	-23	-23	0	-1	-29	0	-29	0	-6	-9	-26	-9	0	1	0	-23	-23	0	1	-63	-22	-11	0	-2	-28	-7	0	0	-3	-9	-15	0	0	1	-3	1	0
0	-1	-23	1	-5	0	-24	-28	0	0	0	1	-24	-25	-21	0	-11	0	0	-23	0	-14	-32	-11	0	0	-28	-7	-4	0	0	-20	-24	-26	0	0	1	-41	0	0
0	-6	-23	-61	-16	0	-4	-27	0	-27	0	-6	-6	-6	-3	0	-23	-28	-23	-41	0	-1	0	-36	0	1	-7	-1	-5	0	0	-5	-6	-17	-8	0	1	-2	1	0
0	1	-23	-14	-41	0	0	-11	-26	0	0	-1	0	-15	-3	0	1	0	-41	-23	0	1	-23	-9	0	0	-40	-28	-2	0	0	-1	0	-11	0	0	1	-32	1	0
0	-10	-14	-13	-36	0	-9	-28	-26	0	0	-3	-3	-6	-29	0	1	-23	-23	-23	0	-10	-52	-8	0	0	-3	-17	-9	0	0	-11	-3	-6	0	0	1	-23	1	0
0	-14	-14	-23	-5	0	-2	-42	-27	0	0	-6	-44	-11	-14	0	2	-41	-24	0	0	1	-23	-1	0	0	-2	-27	0	0	0	-9	-44	-13	0	0	1	-18	1	0
0	-2	-13	0	-23	0	-10	-4	0	-29	0	-3	-11	-9	-3	0	-11	-23	-1	-23	0	1	-23	-13	0	0	-7	-7	-1	-7	0	-6	-11	0	-3	0	1	-27	-15	0
0	-5	0	-23	-16	0	-7	-29	-5	0	0	-15	-33	-9	-26	0	-8	0	0	0	0	-6	-23	-5	0	0	-5	-52	-2	0	0	-21	-33	-1	0	0	5	-24	2	0
0	0	-14	0	-5	0	-7	-20	-29	-5	0	-6	-9	-13	-9	0	1	-23	-23	-24	0	1	0	1	-23	0	3	0	-2	0	0	-10	-9	-18	-9	0	-9	0	-9	0
0	0	-13	-16	-32	0	0	-5	0	-29	0	-5	-8	-46	-3	0	1	-23	-15	-53	0	-13	-2	-20	-23	0	-5	-17	-1	0	0	1	-8	-7	-3	0	1	0	1	0
0	-11	-23	-23	-23	0	-2	-18	-4	-28	0	-33	0	-9	-30	0	1	-23	-17	-2	0	3	-23	-18	0	0	-2	-28	1	0	0	0	0	1	0	0	1	-41	1	0
0	-11	-24	-13	-14	0	-19	-29	-45	-23	0	-6	0	-8	-20	0	-14	0	-28	-23	0	-16	-23	-5	0	0	-9	-7	-5	0	0	-47	0	-6	0	0	0	-23	0	0
0	-22	0	-23	-23	0	-1	-29	-28	-29	0	-6	0	0	-11	0	1	-24	-23	-23	0	-6	-23	-7	-23	0	-3	-6	-9	0	0	-18	0	-6	0	0	1	0	1	0
0	-13	-18	-23	-41	0	1	-42	-4	0	0	-9	-6	-9	-29	0	1	-15	0	-41	0	-6	0	1	-13	0	-2	-17	1	0	0	-14	-6	-6	0	0	-16	0	1	0
0	1	-23	-23	-15	0	-21	-24	-39	-2	0	-2	-3	-9	-53	0	-10	-53	-24	-34	0	-16	-13	-15	0	0	-5	-54	1	0	0	1	-3	-1	0	0	1	-23	-9	0
0	-8	-7	-17	-22	0	0	-24	-7	-28	0	-6	-9	-7	-3	0	-1	-39	-24	-23	0	-3	-5	1	-23	0	0	-24	-8	0	0	-3	-9	-9	-2	0	-3	0	1	0
0	-9	-13	-23	-13	0	-28	0	-28	-26	0	-9	-9	-6	0	0	2	-28	-23	-26	0	-16	-14	-26	0	0	-13	-29	-2	0	0	-16	-9	-26	0	0	1	-28	1	0
0	-4	-13	-13	-23	0	-2	-28	-45	-2	0	1	0	-6	-26	0	-35	-23	-23	-23	0	0	-13	1	0	0	-10	-26	-12	0	0	-3	0	2	0	0	1	-24	1	0
0	-3	-23	-27	-14	0	-11	0	0	0	0	-3	0	-25	-9	0	1	-19	-20	-53	0	1	-14	-8	-23	0	-2	-29	-2	0	0	-3	0	-26	0	0	-10	-63	-15	0
0	-13	1	-13	-15	0	1	-29	-28	-2	0	-16	-6	0	-24	0	1	-34	-23	-23	0	-4	-23	1	0	0	-42	0	-17	-23	0	-9	-6	-21	0	0	-19	-28	1	0
0	-54	-13	-14	-5	0	-4	-29	0	-7	0	-9	-6	-9	-9	0	-33	-18	-23	-6	0	-23	-23	-1	0	0	-7	-25	-7	0	0	-7	-6	-11	-8	0	1	-23	1	0
0	1	-23	-2	-14	0	1	-52	-57	-5	0	-1	-20	-9	-38	0	-3	-23	-23	-23	0	-3	0	-8	0	0	-2	-21	-20	0	0	-36	-20	0	1	0	1	0	0	0
0	-34	-14	-23	-14	0	-4	-28	-28	-29	0	-4	-11	-9	-24	0	1	-9	-23	-28	0	-27	0	-1	0	0	-2	-29	-2	0	0	-16	-11	-9	0	0	1	-6	1	0
0	1	-5	-23	-32	0	-26	0	-6	-5	0	-4	-22	-3	-3	0	1	-23	-28	-28	0	-4	-24	-13	0	0	1	-21	0	0	0	-14	-22	-11	0	0	2	-23	-16	0
0	0	-5	-10	-25	0	-1	0	0	-7	0	-3	-29	-9	-25	0	1	0	-23	-28	0	-5	-13	-15	0	0	-5	-24	-18	0	0	-1	-29	5	0	0	1	-24	-2	0
0	-13	-27	-23	-41	0	-2	-28	-1	-28	0	-22	-26	-13	-39	0	-9	-20	-23	-53	0	-23	-23	-26	-23	0	-4	-31	-38	-23	0	1	-26	-28	0	0	-6	-24	-9	0
0	-14	-5	-34	-24	0	-4	-28	-24	-20	0	-15	-28	0	0	0	-20	0	0	-23	0	-23	-14	-13	-23	0	-4	-27	-2	0	0	-6	-28	-28	-9	0	1	-6	-2	-23
0	1	0	-23	-14	0	-7	22	-28	-28	0	-7	-9	-26	-9	0	1	-6	0	-42	0	-21	0	1	-4	0	-9	0	-2	0	0	-18	-9	5	0	0	0	0	-1	0
0	-42	-24	-14	-23	0	-6	0	-29	-28	0	-13	0	-6	-24	0	1	-25	-24	-23	0	0	-23	-14	0	0	-27	-1	1	0	0	-3	0	1	0	0	1	0	1	0
0	-3	-43	-41	-23	0	-24	-28	0	0	0	-20	-39	-15	-18	0	1	-23	-25	0	0	-31	-23	-14	0	0	-11	-42	-7	0	0	-13	-39	7	0	0	-3	-18	1	0
0	-23	-5	-23	-23	0	-2	0	-29	0	0	-13	-3	0	-6	0	1	0	-24	-63	0	1	-23	1	0	0	-5	-9	-28	0	0	-18	-3	-3	0	0	1	-41	1	0
0	-23	-27	-23	-14	0	1	-28	-5	0	0	-1	-9	0	0	0	1	-23	-28	-26	0	-5	0	-4	0	0	-2	-24	4	0	0	-38	-9	1	0	0	1	0	2	0
0	-2	-13	-23	-32	0	-2	-28	0	-4	0	-20	0	0	-6	0	0	-24	-43	-23	0	-3	0	-9	0	0	-2	2	0	-28	0	-26	0	-14	0	0	-6	-24	1	0
0	1	-25	-23	-32	0	-4	0	0	-20	0	-12	-20	-26	-6	0	1	-23	-23	-41	0	-4	-23	-6	0	0	0	-27	-2	0	0	-6	-20	-3	0	0	1	-18	-8	0
0	-7	0	-14	-31	0	-7	0	-28	-10	0	2	0	-6	-6	0	1	-23	0	-23	0	-4	-5	3	0	0	-4	-28	-5	0	0	-3	0	-3	0	0	1	0	1	0
0	-11	-24	-23	0	0	-5	-29	0	-18	0	-18	-9	42	-6	0	1	0	-69	-41	0	-7	-15	1	0	0	-2	-29	-2	0	0	1	-9	1	0	0	-2	-23	1	0
0	-7	-23	-14	-32	0	-5	0	0	0	0	-24	-17	-25	-32	0	1	-19	1	0	0	3	-27	-31	0	0	2	-32	1	0	0	-3	-17	-20	0	0	1	-23	0	0
0	-2	-23	-23	-16	0	2	0	0	-28	0	-4	4	-32	-28	0	1	-24	-25	-23	0	1	0	-2	0	0	-2	0	-5	0	0	-5	4	-6	0	0	1	0	1	0
0	-1	-23	-14	-22	0	-2	-5	-29	-29	0	-6	-26	-38	-32	0	1	-6	-15	-24	0	-5	-23	-3	0	0	1	-45	-4	0	0	1	-26	-6	-47	0	1	0	2	0
0	-27	-23	-31	-23	0	1	-28	0	-29	0	-22	-9	-6	0	0	1	-23	-24	-43	0	-3	-23	-13	0	0	-28	-29	-5	0	0	-9	-9	-6	-43	0	1	0	-9	1
0	-63	-4	-23	-11	0	-4	-28	0	0	0	-4	-69	-8	-41	0	1	0	-25	9	0	-24	-5	-32	-23	0	-55	-4	-2	0	0	-3	-69	-10	-3	0	1	-23	-7	0
0	-8	2	-23	-32	0	0	0	-26	0	0	-2	-39	-6	-20	0	1	-24	0	1	0	1	-5	-9	-7	0	-2	-29	-2	0	0	1	-39	-10	-3	0	1	-24	-15	0
0	1	-2	-5	-5	0	-2	-24	0	-26	0	-3	-24	-1	-20	0	-24	-24	-23	0	0	1	-6	-9	0	0	-2	-21	-4	0	0	-3	-24	-9	0	0	-2	-23	1	0
0	-15	-23	-14	-23	0	-2	-11	0	-5	0	-11	0	1	-26	0	-6	0	0	1	0	-5	-13	-10	-23	0	1	0	-3	0	0	-11	0	1	0	0	1	-28	-6	0
0	0	-23	-14	-14	0	-19	0	-6	-10	0	-26	0	-6	-38	0	1	0	-74	-23	0	-4	0	1	-16	0	-2	-33	-6	0	0	-16	0	-10	0	0	1	-24	1	0
0	-10	-14	-16	-23	0	1	0	0	-28	0	-41	-8	-34	-29	0	1	-28	0	-28	0	-13	-13	-7	0	0	1	-45	1	0	0	-9	-8	-2	0	0	-23	-24	1	1
0	-14	-34	0	-23	0	-6	-17	-21	-29	0	-17	0	-9	-39	0	1	-24	-63	-54	0	-22	-14	-5	-7	0	-5	-27	-7	0	0	2	0	-6	-26	0	1	0	1	2
0	-24	-32	-23	-13	0	-2	0	-21	0	0	-25	-16	-17	-6	0	1	-18	0	-23	0	-16	0	1	-13	0	-7	-28	-2	0	0	2	-16	-1	0	0	1	-23	1	0
0	-5	-13	-24	-14	0	-2	-6	-4	1	0	-6	-52	-39	-6	0	1	-24	-23	-23	0	-13	-23	-6	0	0	-6	0	-7	0	0	-34	-52	-15	0	0	1	-2	-12	0
0	-2	-21	-13	-21	0	-28	-28	-7	0	0	-11	-24	3	-20	0	1	-24	-43	-3	0	-2	-27	-6	0	0	1	-24	1	0	0	-6	-24	-24	0	0	1	-24	-15	0
0	-2	-27	0	-32	0	-16	-54	-22	-59	0	-6	0	-8	-52	0	1	-24	-23	-23	0	-5	-13	-25	0	0	-1	-23	-4	0	0	-3	0	-18	-6	0	1	-34	1	0
0	-8	-23	-23	-14	0	-18	0	-5	-28	0	0	-1	-23	-18	0	1	-24	-5	-15	0	-13	-13	-32	0	0	-6	-21	-33	0	0	-16	-1	1	0	0	1	1	1	0
0	-23	-23	-14	-23	0	-2	0	-29	-2	0	1	-2	-15	-3	0	-15	-23	-41	-24	0	-23	-42	-18	0	0	-29	-17	-18	0	0	-7	-2	-24	-9	0	1	0	0	0
0	-23	-22	-1	-39	0	0	-28	-28	0	0	-8	-26	-9	-24	0	1	-43	0	-23	0	-14	-32	1	0	0	1	-27	0	0	0	0	-26	-15	-8	0	1	-24	1	0
0	-10	-8	-14	-7	0	-18	-29	0	-33	0	-41	-25	-6	-6	0	-19	-23	0	-39	0	-23	-24	0	0	0	-29	-29	-6	0	0	-3	-25	-15	-9	0	1	-63	-5	0
0	-13	-23	-34	-24	0	-11	-11	-10	-23	0	-8	-9	-13	-26	0	1	-43	5	-34	0	1	-27	1	0	0	-4	-28	-12	0	0	-8	-9	-16	0	0	1	-24	1	0
0	-5	-23	-16	-14	0	-9	-12	-29	-11	0	-29	-15	-25	-8	0	2	-23	1	-23	0	-14	0	-32	-23	0	-3	0	-4	0	0	-6	-15	-30	-26	0	1	-24	-6	0
0	-10	-27	-5	-14	0	-2	-42	0	-3	0	-16	0	-5	-20	0	-4	0	-22	0	0	-13	-13	-2	-36	0	-1	-26	-2	0	0	0	0	-3	0	0	1	-15	-21	0
0	-5	-23	-23	-23	0	-14	-28	0	-7	0	-8	-26	-21	-10	0	1	-24	0	-23	0	-13	-22	1	0	0	-4	0	-4	0	0	-28	-26	-12	0	0	2	-53	1	0
0	-23	-1	-14	-23	0	-1	-21	-5	-6	0	-24	0	-26	-45	0	-22	-24	0	-23	0	1	-14	1	-23	0	-2	-51	-8	0	0	-2	0	-3	0	0	1	-23	1	0
0	1	-23	-14	-5	0	-26	-27	-28	0	0	-26	-23	-9	-3	0	1	0	-23	-23	0	-23	-23	-1	0	0	-7	-28	0	0	0	-26	-23	-8	0	0	1	0	1	0
0	-22	-5	-13	-22	0	0	-28	0	-28	0	-1	-6	-6	-20	0	0	-23	-23	-23	0	-8	-14	-7	0	0	2	-28	-15	-21	0	-20	-6	-18	-47	0	1	-23	-7	0
0	-23	-14	-23	-35	0	-2	-7	-17	-28	0	-1	-15	-11	-3	0	1	-26	-24	-24	0	-12	-23	1	0	0	-7	-31	1	0	0	-6	-15	-2	1	0	0	-3	-9	0
0	1	-52	-13	-20	0	2	-29	0	0	0	-4	-6	-8	-3	0	1	-12	0	-18	0	-41	-23	-22	0	0	0	-28	-22	0	0	-21	-6	-11	0	0	1	-6	1	0
0	1	-13	-23	-23	0	-4	-27	0	0	0	-12	-9	-29	-40	0	-19	-15	0	-24	0	2	-23	-24	-32	0	-2	-28	1	0	0	0	-9	-9	0	0	1	0	-18	0
0	-23	-23	-23	-5	0	-8	-42	0	-28	0	-6	-8	0	-4	0	-8	-23	-23	-32	0	-13	-23	-2	-24	0	-2	0	-4	0	0	-10	-8	2	0	0	1	0	1	0
0	-5	-5	-41	-5	0	-5	-27	-29	0	0	-16	-3	-26	0	0	-10	0	-23	-23	0	-13	-38	1	0	0	-2	-4	0	0	0	-5	-3	-17	0	0	1	-29	0	0
0	-14	-23	0	-16	0	-30	-28	-29	-17	0	1	-9	-26	-22	0	1	-41	-24	-23	0	0	-23	-13	0	0	1	-6	-19	0	0	-6	-9	-29	0	0	1	-30	1	0
0	-4	-23	-14	-13	0	-29	-4	-15	-28	0	-3	0	-6	-39	0	-24	-23	0	-21	0	-4	-13	-10	-41	0	0	-39	-9	0	0	-7	0	-17	-9	0	1	-23	1	1
0	0	-4	-23	-23	0	0	-3	-29	0	0	0	-26	0	-3	0	1	-23	0	-23	0	-15	0	-9	0	0	-2	-45	-9	0	0	-6	-26	-6	0	0	-5	0	-7	0
0	-23	0	-23	-14	0	-8	-28	0	-24	0	-26	-8	-26	-22	0	1	-43	-23	-6	0	5	-23	-16	-23	0	-31	-18	-30	0	0	-25	-8	-3	0	0	0	0	-24	-2
0	-23	-23	-23	-14	0	-6	-10	-31	-29	0	-3	-8	-38	-20	0	1	-41	0	-34	0	-23	-23	-23	-16	0	-2	0	1	0	0	-3	-8	-6	0	0	-16	-24	1	0
0	-14	-14	-5	-32	0	-2	-5	-28	-18	0	-20	0	-17	-6	0	-21	-23	-23	-23	0	1	0	-16	-23	0	-2	-5	-9	0	0	-25	0	-6	0	0	-5	-23	1	0
0	1	-6	-22	-32	0	-6	-15	0	-26	0	-25	0	-6	-6	0	1	0	-34	-28	0	48	-25	-15	0	0	-55	-31	1	0	0	-6	0	-3	0	0	-1	0	1	0
0	-22	-28	-38	-41	0	-5	-28	0	0	0	-7	-9	-3	-3	0	1	-1	-23	-23	0	1	-41	-44	0	0	-8	-7	-11	0	0	-27	-9	-3	0	0	-23	1	1	0
0	-23	-23	-24	-5	0	0	-24	-26	-18	0	-12	-6	0	0	0	-1	-23	0	-24	0	-5	-58	-14	0	0	1	-5	-8	0	0	-9	-6	-3	0	0	1	-23	1	0
0	-2	-52	0	-34	0	-4	0	-6	-27	0	-16	-6	0	-26	0	-22	-24	0	-29	0	-13	-13	-27	0	0	0	-31	-7	0	0	-11	-6	2	-53	0	1	-23	-15	0
0	-23	-14	-4	-32	0	-5	0	0	0	0	-12	0	-9	-41	0	1	-21	0	0	0	2	-23	2	-32	0	-10	-52	-10	0	0	-3	0	-3	0	0	1	-30	-6	0
0	-5	-23	0	-13	0	1	-26	-11	0	0	-25	-26	-6	-3	0	-36	-21	-37	-68	0	-5	-13	-27	-23	0	-18	0	-2	0	0	2	-26	-41	0	0	1	-30	1	0
0	-2	-23	0	-32	0	-4	0	0	-34	0	-3	-9	0	-23	0	1	0	-24	-23	0	-8	-23	1	0	0	0	-7	-2	0	0	6	-9	-18	0	0	1	0	-4	0
0	-4	-23	-6	-54	0	-7	-5	0	-27	0	-44	-29	-9	-3	0	-1	-23	-24	-6	0	-12	-9	2	0	0	-2	-42	-4	0	0	-6	-29	-3	0	0	1	0	1	0
0	-24	-23	-24	-14	0	-4	0	0	0	0	-36	-3	-26	-31	0	1	-26	0	-28	0	-6	0	46	0	0	-2	-26	1	0	0	-15	-3	-24	-1	0	1	-36	1	0
0	-2	-23	-23	-13	0	-6	0	0	-29	0	-26	-69	0	-39	0	1	-18	0	-23	0	1	-13	-44	0	0	-5	0	-14	0	0	-6	-69	-16	0	0	1	0	1	1
0	7	0	-13	-14	0	-2	-21	-28	-28	0	-21	0	-6	-9	0	1	-25	-41	-23	0	1	-13	-1	0	0	-2	0	-2	0	0	-6	0	-6	-9	0	-9	0	-6	1
0	-2	-23	-22	-25	0	-29	0	-4	-5	0	-4	-26	-28	33	0	-8	-23	-10	-23	0	-13	-14	-17	0	0	-1	-43	-18	0	0	1	-26	3	0	0	1	-23	1	0
0	-13	-23	-23	0	0	1	0	-7	0	0	1	-23	-24	-32	0	-6	-6	-3	-6	0	1	-21	-36	-24	0	-4	0	-2	0	0	-24	-23	0	-47	0	-24	0	1	0
0	-33	-4	-23	-42	0	-9	-27	-28	0	0	-30	-55	-9	-21	0	-16	-24	-32	-23	0	-1	0	-13	-23	0	-2	0	-2	0	0	-9	-55	-3	0	0	1	0	1	0
0	-7	-23	-1	-5	0	-4	-18	-19	0	0	-3	0	-9	-18	0	-8	-24	0	-6	0	-2	-23	-12	0	0	-14	-57	1	0	0	-3	0	-37	-10	0	1	0	1	0
0	1	-23	0	-18	0	0	-29	0	-2	0	-41	0	2	-64	0	-1	-41	-43	1	0	-5	-24	-14	0	0	-1	-28	-6	0	0	1	0	-18	0	0	1	-24	1	0
0	1	-63	-13	-5	0	-5	-26	-28	0	0	0	-17	0	0	0	1	-41	-23	-41	0	-22	-5	1	0	0	-6	-4	-2	0	0	1	-17	6	0	0	-2	-34	1	0
0	-5	-24	-14	-23	0	-5	-28	-28	-24	0	-8	-26	-6	-50	0	1	-19	0	1	0	1	-24	-13	-23	0	-18	-4	-24	0	0	-3	-26	-29	1	0	1	0	-21	1
0	-31	-42	-14	-44	0	-8	-43	-21	-28	0	-10	-29	-6	-8	0	-24	-24	0	-23	0	1	-24	-22	-13	0	-19	-4	-7	0	0	-1	-29	-4	0	0	1	-23	1	0
0	1	-14	-23	-18	0	0	0	-4	-4	0	-6	-26	2	-45	0	1	-41	-23	-54	0	-16	-5	-8	-24	0	0	0	-27	0	0	-2	-26	-3	-9	0	-3	-21	1	0
0	-22	-14	-24	-34	0	-4	-28	0	-10	0	-33	-26	-40	-11	0	1	-6	-21	-6	0	-5	-1	1	-8	0	-7	-42	-2	0	0	-2	-26	6	0	0	-7	-43	1	0
0	-16	4	-13	-32	0	-8	0	-28	-26	0	-1	-39	-25	-26	0	1	-23	-23	-23	0	-19	-40	-10	0	0	-2	-28	-2	0	0	-11	-39	-6	0	0	1	0	1	0
0	-1	-52	-24	-23	0	-19	-28	-26	-34	0	-11	0	-9	0	0	1	-24	-28	-53	0	-13	-23	-1	-16	0	-9	-28	1	0	0	1	0	-6	0	0	0	-24	-4	0
0	-8	-14	-24	-23	0	-7	-28	-28	0	0	-9	-9	-26		0	-1	-45	-23	-24	0	-23	-13	-16	-7	0	-1	0	-7	0	0	-6	-9	-16	0	0	1	-34	1	0
0	-8	-4	-13	1	0	-9	-28	-28	-21	0	-3	0	-15		0	-36	-23	0	-26	0	18	-13	-11	0	0	0	-28	0	0	0	2	0	-18	0	0	1	0	1	0
0	-13	-5	-23	-13	0	-2	0	-28	0	0	-9	0	-6		0	-7	-23	0	-23	0	0	-23	-14	0	0	-2	-4	-2	0	0	-3	0	-18	0	0	-21	-24	1	0
0	5	0	-13	-23	0	-11	-20	0	-25	0	0	-6	-3		0	-4	-18	-24	-5	0	-25	-5	0	0	0	-7	-18	-2	0	0	-3	-6	-3	0	0	1	-21	1	0
0	2	-32	0	-23	0	-29	-30	-28	-38	0	-16	-53	0		0	1	0	-23	-41	0	-23	-23	1	0	0	-2	-18	-2	0	0	-6	-53	-6	0	0	1	-23	-5	0
0	-27	-14	-14	-33	0	-28	0	-57	-28	0	-6	-9	-3		0	1	-34	-24	-23	0	1	-13	-13	0	0	-10	-21	-2	0	0	-16	-9	-11	0	0	1	-50	0	0
0	-3	-24	-5	-23	0	-6	-7	-29	-18	0	-17	-33	-26		0	1	-24	-15	-54	0	1	-23	-5	0	0	-14	-28	-2	0	0	-5	-33	-4	-9	0	1	-6	1	1
0	-23	-23	-32	-32	0	1	-24	-34	-2	0	0	-26	-6		0	1	-21	-23	-2	0	-13	0	-5	0	0	-2	-28	-2	0	0	-13	-26	-6	-26	0	1	-41	1	0
0	-4	0	-14	-14	0	-30	-24	-4	-5	0	1	-15	-26		0	1	-41	0	-23	0	0	-14	-23	2	0	-29	-17	-1	0	0	-39	-15	-6	-9	0	1	0	1	0
0	3	-23	-14	-13	0	0	0	-30	-11	0	-13	-21	-26		0	1	0	-41	-23	0	-7	-23	-10	-13	0	-5	-24	-14	0	0	0	-21	-7	0	0	1	0	-12	0
0	-2	-34	-5	-32	0	-2	-28	0	-5	0	-26	-23	-25		0	-16	-9	-39	-52	0	-5	-23	-15	0	0	-2	-23	-2	0	0	-3	-23	-9	0	0	-10	-41	0	0
0	1	-30	-14	-13	0	0	-18	0	0	0	-6	-6	-8		0	1	-24	-23	-23	0	0	-15	-16	-1	0	-29	-28	-7	0	0	-3	-6	-10	0	0	-21	-24	1	0
0	-15	-13	-31	-23	0	-8	-28	0	-28	0	-33	0	-34		0	-9	1	-6	-23	0	-14	0	42	0	0	-28	-27	1	0	0	1	0	-20	0	0	1	-15	1	0
0	-34	4	-23	0	0	-19	-17	0	-27	0	-12	0	-6		0	1	-41	-23	-23	0	-8	-21	-13	0	0	-1	-29	-9	0	0	1	0	1	-2	0	-25	0	-2	0
0	-23	-23	-23	-23	0	-2	0	-26	-23	0	-10	-7	-9		0	2	-24	-43	-21	0	-31	-14	-15	0	0	1	-28	-9	0	0	-10	-7	-43	0	0	-6	0	-19	0
0	-5	-23	-13	-5	0	-2	-29	-28	-27	0	1	-64	-6		0	1	1	-6	-46	0	-11	-50	-22	0	0	-10	-10	1	0	0	-3	-64	-6	0	0	-9	0	1	0
0	-23	-5	-41	-23	0	-5	-7	-21	-28	0	-9	-9	-3		0	0	-41	-24	-24	0	-5	-13	-27	-23	0	-2	-29	1	0	0	-3	-9	-11	0	0	1	-34	1	0
0	-14	-32	-24	-13	0	-3	0	-24	-7	0	-6	-24	-6		0	-42	-24	-23	-43	0	-4	-23	20	0	0	-2	-28	-20	0	0	-15	-24	-26	-3	0	1	0	1	0
0	-4	-24	-23	-5	0	-19	0	-21	-28	0	-9	-48	-64		0	-6	-41	0	-25	0	0	-23	-2	0	0	2	-5	1	0	0	-6	-48	-6	0	0	1	-23	1	0
0	-5	-23	-13	0	0	-7	-26	-21	-8	0	1	-52	-6		0	1	0	-23	1	0	-3	-23	-14	-23	0	1	-31	-2	0	0	-7	-52	-9	-20	0	1	-2	0	0
0	-5	-32	-23	-23	0	-1	0	0	0	0	-6	-13	-6		0	1	-6	0	-15	0	-23	-21	-3	-19	0	0	0	-7	0	0	0	-13	-6	0	0	1	-24	1	0
0	-20	-13	-5	-5	0	1	-29	0	-6	0	-8	-31	-6		0	1	0	-24	-34	0	1	-13	-13	-8	0	1	-28	-38	0	0	-14	-31	-8	0	0	-7	-41	1	0
0	1	0	1	-13	0	-7	-24	-28	0	0	-2	-9	-9		0	-2	-41	-23	-23	0	-26	-13	1	0	0	-2	0	-2	0	0	0	-9	-20	0	0	1	0	1	0
0	-13	-3	-14	-23	0	1	-29	-35	-24	0	-23	-9	34		0	1	-25	0	-21	0	1	-22	1	0	0	1	0	-2	0	0	-29	-9	-21	-26	0	-19	-45	2	0
0	-23	-24	-13	-4	0	-27	0	0	-29	0	-9	-3	-17		0	-25	-23	0	-34	0	-13	-14	-34	-13	0	-4	-28	-20	0	0	-2	-3	-18	-43	0	1	-23	-13	0
0	1	-23	-23	-24	0	-2	-7	0	-30	0	-33	-22	-26		0	1	0	0	-28	0	-23	0	-2	0	0	-5	-6	0	0	0	-16	-22	-9	-47	0	1	0	1	0
0	1	-13	-50	-31	0	-5	-42	0	-28	0	1	-5	-11		0	-2	-41	-23	-23	0	1	-13	-24	0	0	1	-28	-1	0	0	-1	-5	-15	0	0	1	-39	1	0
0	-1	-16	-24	-32	0	-2	0	-50	-29	0	-34	-8	-26		0	1	-20	-23	-3	0	-8	0	1	0	0	-8	-22	-1	0	0	-13	-8	-7	0	0	-9	-41	1	0
0	0	-13	-23	-13	0	-19	0	-52	12	0	-6	-9	0		0	1	-24	-24	0	0	1	-13	-7	0	0	-28	-26	-2	0	0	-6	-9	-4	0	0	-30	-23	1	0
0	-2	-23	-13	-14	0	-2	0	-6	-50	0	-26	-39	-26		0	1	-34	0	-52	0	1	-23	-31	0	0	1	0	1	0	0	0	-39	-9	0	0	1	-53	-24	0
0	-34	-14	0	-23	0	-2	0	0	-4	0	-16	-15	-26		0	1	-23	-74	-2	0	1	-25	-2	0	0	1	-42	-2	0	0	1	-15	-3	0	0	-13	0	-10	0
0	-25	-3	-14	-23	0	-28	-18	0	-29	0	0	-5	-30		0	1	0	-23	-23	0	-29	-23	-13	0	0	-2	-42	-19	0	0	2	-5	-6	0	0	1	0	1	1
0	1	-24	-5	-13	0	-4	-18	0	-29	0	0	-39	-6		0	-3	0	0	-24	0	-2	-23	1	0	0	-21	0	-4	0	0	-8	-39	-9	0	0	1	-23	-6	0
0	-8	-13	-23	-23	0	-3	0	0	-10	0	-15	-26	-6		0	1	-24	-23	-6	0	-32	-63	-15	-13	0	-21	-29	-3	0	0	-17	-26	-17	0	0	-7	-24	1	0
0	-5	-23	-23	-16	0	1	-42	0	-26	0	-6	-9	-28		0	-29	-24	0	1	0	1	-16	-5	0	0	1	-51	-44	0	0	-11	-9	1	-3	0	1	-23	1	0
0	-14	-22	-4	-14	0	-11	-28	-28	-26	-1	-30	-39	-9		0	-7	-23	-6	-23	0	-14	-13	-10	0	0	-2	-28	1	0	0	-9	-39	-6	0	0	1	0	1	0
0	-13	-23	-31	-23	0	-2	-16	0	-23	0	-31	-25	-11		0	-9	-6	0	-37	0	-1	-32	-11	0	0	1	-29	-2	0	0	-13	-25	1	-9	0	1	-37	1	0
0	-13	-23	-13	-7	0	-5	-26	0	-7	0	-3	0	0		0	1	-41	0	-6	0	3	-32	-24	0	0	-2	-30	-18	0	0	-2	0	-9	0	0	1	-24	1	0
0	-16	-1	-24	-12	0	2	-16	-27	-2	0	-48	-9	-9		0	2	-23	-23	-23	0	-5	-5	-10	0	0	-26	-28	-2	0	0	-9	-9	-7	-26	0	1	-6	1	0
0	-4	-26	-22	-23	0	-3	-26	0	0	0	-9	-11	-24		0	-21	-23	-44	9	0	-2	-23	-2	-7	0	-2	-21	-10	0	0	-5	-11	-3	0	0	1	-63	1	0
0	-7	-13	-23	-23	0	1	-29	0	-27	0	-19	-26	-8		0	-10	-23	-24	-41	0	-5	-28	1	-14	0	-2	-5	-2	0	0	-30	-26	-4	-53	0	1	-41	0	0
0	-23	-13	-1	-23	0	-4	-7	-29	-28	0	-39	-29	-34		0	1	1	-23	-43	0	1	-14	-13	0	0	1	-38	-2	0	0	0	-29	-4	0	0	-10	-41	1	0
0	-41	-23	-5	-41	0	-2	-5	-34	-29	0	-5	-9	-9		0	1	15	0	-23	0	-10	0	1	0	0	1	-28	-5	0	0	-1	-9	-3	0	0	1	0	1	-8
0	-1	-23	-14	-41	0	1	-6	-24	-29	0	-9	-6	-8		0	1	-26	0	0	0	-23	-23	0	0	0	-1	0	0	-28	0	-8	-6	1	0	0	0	0	1	0
0	-15	-13	-32	-14	0	-2	-29	0	-28	0	-6	-31	-6		0	1	-23	-23	9	0	-9	-23	-5	0	0	-7	-21	35	-1	0	-1	-31	-24	-9	0	-2	0	1	0
0	0	-27	-26	-3	0	-5	0	0	-28	0	-20	-3	-40		0	1	-23	-37	-18	0	-38	-34	-3	0	0	1	0	-1	0	0	-12	-3	-9	0	0	1	-23	1	0
0	-38	-23	-22	-13	0	-7	-42	-17	-2	0	0	-17	-16		0	1	-6	-23	0	0	-5	-23	1	0	0	-3	-21	-62	0	0	-4	-17	-3	-1	0	1	0	0	0
0	-27	-5	-3	-23	0	-11	-28	0	-1	0	-6	-6	-6		0	-25	-15	-8	-23	0	-5	-27	-13	-36	0	-20	-28	0	0	0	-10	-6	-12	0	0	1	0	-23	0
0	-9	-23	-23	-27	0	-4	0	-29	-6	0	-6	-6	-9		0	1	-41	-23	-23	0	-23	-13	-11	0	0	-1	0	-23	0	0	-16	-6	-3	0	0	-3	-23	1	0
0	-31	-23	-13	-4	0	-35	-26	0	-28	0	-9	0	5		0	1	1	-23	-6	0	-21	-24	1	1	0	-14	-54	-28	0	0	-19	0	30	-8	0	1	0	-9	0
0	-14	-32	-14	-5	0	-24	-17	0	-7	0	-7	-9	-22		0	1	-15	-6	-23	0	-25	-13	1	0	0	-4	-28	-2	0	0	-10	-9	-18	-26	0	-14	-34	-15	0
0	1	-23	-13	-32	0	-2	-17	-4	0	0	-1	-26	-9		0	-28	-23	0	-43	0	-1	-24	-28	0	0	-2	-55	1	0	0	-26	-26	-15	0	0	-8	0	1	0
0	-5	-13	-22	-32	0	-2	0	-26	-17	0	-4	-6	0		0	-1	-21	0	1	0	-13	-25	-15	0	0	-2	-34	-2	0	0	0	-6	-5	0	0	-59	0	1	0
0	-6	-13	-52	0	0	-24	-29	-29	-17	0	-3	-6	-9		0	1	0	-52	-23	0	-15	-13	-23	0	0	-4	-29	-8	0	0	1	-6	-16	0	0	1	-6	-10	0
0	1	-14	-14	-41	0	-6	-2	-29	-28	0	-10	-21	-26		0	1	-23	0	-6	0	-24	-32	-22	0	0	-2	0	-10	0	0	-28	-21	-24	0	0	0	0	1	0
0	-54	-23	-14	-13	0	-13	-30	-7	-29	0	-6	-8	-10		0	1	-41	-6	0	0	-27	-23	1	-23	0	-2	-29	-41	0	0	-24	-8	-28	0	0	-15	18	-9	0
0	-48	-6	-23	-14	0	-21	-29	-30	-18	0	-16	-9	-25		0	1	-6	-23	1	0	-1	-14	-34	-19	0	1	-42	-7	-1	0	-2	-9	-10	-26	0	-8	0	1	0
0	2	-4	-31	-14	0	-4	-26	-26	-9	0	-6	-26	-11		0	1	-23	-37	-26	0	-8	0	1	-36	0	-2	0	-8	0	0	-6	-26	-6	-6	0	1	-27	-10	0
0	-12	-5	-14	-13	0	-18	-28	-29	-21	0	-12	-32	-15		0	1	-41	-8	-24	0	-23	-23	-56	-1	0	-1	-18	-28	0	0	0	-32	-16	0	0	1	0	1	0
0	2	-26	-14	-23	0	-4	0	1	0	0	-6	-6	0		0	1	-6	-23	1	0	-12	-13	-6	0	0	-6	-11	-6	0	0	-16	-6	-8	-1	0	1	0	1	0
0	-1	-24	-14	-24	0	-27	-28	-27	-28	0	-2	-13	-9		0	-8	-41	-24	1	0	-6	-31	-16	0	0	-27	-28	-2	0	0	-1	-13	-6	0	0	1	-41	-23	0
0	-13	-23	-24	-13	0	-5	0	-26	-29	0	-15	-29	-6		0	1	-23	-15	0	0	-8	-27	0	0	0	34	-28	-9	0	0	-9	-29	-7	-26	0	-24	-24	1	0
0	-14	-13	-22	-16	0	-2	0	-18	-4	0	-12	-9	-26		0	1	-23	-23	-6	0	-23	1	-19	-63	0	1	-26	-1	0	0	-6	-9	-70	0	0	1	0	1	0
0	-5	-13	-23	-32	0	-29	0	-3	-49	0	-4	0	-9		0	1	-24	0	-23	0	-11	-13	-22	0	0	-2	0	-14	0	0	-6	0	-8	-26	0	1	-24	1	1
0	-22	-40	-23	-14	0	-4	-2	-4	-21	0	-2	-9	-8		0	1	-24	0	-45	0	-26	-23	-7	-7	0	-4	-27	-9	0	0	-14	-9	-2	0	0	1	-23	1	0
0	-23	-24	-23	-25	0	-5	0	-24	0	0	-11	0	-6		0	-6	-23	-41	-63	0	-58	-23	0	-13	0	1	0	-5	0	0	-44	0	-6	0	0	-7	0	0	1
0	-3	-23	-23	-23	0	-2	-28	0	-45	0	2	-29	-9		0	1	-23	0	-26	0	1	-24	-7	-14	0	1	-18	0	0	0	-1	-29	-16	-9	0	1	-24	1	0
0	11	-5	0	-3	0	-7	-28	-29	-4	0	-12	-29	-9		0	1	-41	0	-6	0	-1	-14	0	0	0	-9	-20	-11	0	0	-20	-29	-1	0	0	-2	-22	1	0
0	-1	-4	-48	-13	0	-2	-23	-17	-4	0	-6	-17	-6		0	1	-24	0	-43	0	0	0	-8	0	0	-2	0	-5	0	0	-6	-17	-4	0	0	1	-23	1	0
0	-5	-23	-23	-10	0	-4	-8	-29	0	0	-25	-8	-9		0	-10	-23	-23	-41	0	-32	-13	-11	0	0	-10	-29	2	0	0	-3	-8	0	-9	0	-8	0	1	0
0	-16	-41	-14	-10	0	-18	-17	0	-24	0	-23	-6	-8		0	1	-25	0	-43	0	-2	-23	-24	-16	0	1	0	-2	0	0	6	-6	-3	0	0	-2	0	-8	0
0	-23	-23	-23	-23	0	-2	-42	-5	0	0	-41	-26	-24		0	-8	-23	0	-2	0	0	-13	-13	0	0	-2	-29	-2	0	0	-3	-26	-2	0	0	1	0	1	0
0	-40	-23	-13	-14	0	1	-29	-29	-29	0	-6	0	-7		0	-12	1	-69	-24	0	1	-5	1	0	0	2	-6	-5	0	0	-9	0	-2	-3	0	1	-24	-2	0
0	-14	0	-14	-23	0	-2	-29	-29	-49	0	-6	-26	-24		0	1	-24	-23	-41	0	-5	-14	0	0	0	-4	-7	-2	0	0	-18	-26	-20	0	0	-24	-23	1	1
0	-7	-24	-13	-13	0	-4	-28	0	-30	0	-6	-9	-6		0	1	-41	0	-29	0	-5	0	-1	0	0	-5	-1	-15	0	0	-1	-9	-6	0	0	-2	-24	-5	0
0	-9	-14	-22	-23	0	-2	0	-31	-2	0	3	0	3		0	-16	-23	-23	-24	0	-23	-1	-14	0	0	1	-28	-9	0	0	-9	0	-23	-8	0	1	-52	1	0
0	-5	-23	0	-14	0	-28	0	0	-27	0	-3	-40	-62		0	-9	-24	-23	-24	0	-1	0	-13	-23	0	0	0	-5	0	0	-18	-40	1	-47	0	1	-23	1	0
0	9	-24	-13	-41	0	-2	0	-26	-4	0	-8	-7	-26		0	1	0	-28	0	0	2	-24	-6	0	0	-2	-28	-3	0	0	-26	-7	-4	0	0	-12	0	1	0
0	-8	-23	-13	-8	0	-4	-44	-4	0	0	-2	-26	-24		0	1	-23	-28	-23	0	-8	0	-5	0	0	1	-23	1	0	0	-11	-26	-6	0	0	1	-25	1	0
0	-14	-52	-23	-23	0	-5	-26	-28	-26	0	0	0	-36		0	1	0	-41	-41	0	-32	-23	-6	0	0	1	0	-9	0	0	-1	0	-6	0	0	1	-24	1	0
0	1	-13	-22	-14	0	-8	0	0	-27	0	-17	-3	-9		0	1	-24	0	-24	0	-5	-23	-7	0	0	-28	-30	-5	0	0	-14	-3	-6	0	0	-14	-23	0	0
0	-24	-13	-14	-13	0	1	-28	0	-28	0	-1	-6	-6		0	1	-24	0	-24	0	1	-14	2	0	0	0	-38	-7	0	0	-9	-6	-8	0	0	1	-53	1	1
0	-23	0	-23	-24	0	-6	-28	-35	-52	0	-16	0	10		0	1	-23	0	-24	0	5	-23	-5	-23	0	-2	0	-2	0	0	-25	0	-5	0	0	1	-41	1	0
0	0	-27	-23	-13	0	-2	0	0	-3	0	-20	4	-33		0	1	-23	-28	-23	0	1	-24	-5	-23	0	-5	-5	1	0	0	-23	4	-5	-3	0	-28	0	1	0
0	-5	-32	-14	-13	0	-18	-20	-25	-36	0	-6	-6	-6		0	1	-45	-43	-46	0	-5	-23	-5	0	0	-2	-28	-7	0	0	1	-6	17	0	0	-14	-44	1	0
0	-8	-14	0	-13	0	-29	-17	-4	-7	0	-31	-8	-6		0	1	0	-23	-46	0	-18	-27	-32	-13	0	2	-27	-4	0	0	0	-8	-16	0	0	1	-24	1	0
0	-14	-23	-14	-5	0	-29	-17	0	-5	0	-16	-6	-9		0	1	-45	0	0	0	-11	0	-5	0	0	-2	-27	1	0	0	-54	-6	-26	0	0	-9	0	-6	0
0	-15	-5	0	-13	0	0	-29	0	-2	0	-6	-8	-26		0	-7	0	-41	-23	0	-11	-4	1	-11	0	-2	0	1	0	0	-9	-8	-15	0	0	-21	0	-3	0
0	-13	-23	-31	-34	0	-4	-11	-24	-5	0	-4	-32	-24		0	1	-23	-23	-26	0	-5	-23	-3	0	0	-28	-24	-29	0	0	-3	-32	-3	1	0	-2	-15	1	0
0	-9	-23	-24	-23	0	-2	2	-18	-28	0	-2	-26	-15		0	1	-23	0	43	0	-34	-23	-21	-19	0	-3	-7	-4	0	0	-6	-26	-4	0	0	-32	-62	-8	1
0	-13	-16	-23	-23	0	-29	24	0	-28	0	-6	0	-51		0	-20	-15	-23	-6	0	-3	-63	-15	0	0	-2	-26	-2	0	0	-9	0	1	0	0	0	-41	-2	0
0	-8	-13	-23	-33	0	-2	0	-27	0	0	1	-26	-9		0	1	-23	-23	1	0	-23	0	-2	0	0	-5	0	1	0	0	-9	-26	-12	0	0	-9	1	1	0
0	-5	-13	-23	-16	0	-23	-32	0	-7	0	-3	-8	-15		0	1	-23	-23	-23	0	-25	-14	-5	0	0	-21	-28	-4	0	0	-6	-8	-7	0	0	-13	-27	1	0
0	0	-24	-27	-23	0	0	-18	-28	3	0	0	0	-8		0	1	0	-23	-23	0	1	0	-13	0	0	0	-28	-16	0	0	-31	0	1	0	0	-6	-52	-11	0
0	-4	-23	-23	-23	0	0	0	-18	-7	0	-6	-9	-6		0	1	-21	0	-34	0	-3	-23	-8	-7	0	-11	-28	-2	0	0	-6	-9	-3	0	0	0	-16	1	0
0	-13	-36	-21	-8	0	-42	-26	-12	-29	0	-1	-26	-29		0	1	-18	-23	-23	0	1	-31	-31	0	0	-7	0	-5	0	0	-22	-26	-15	0	0	1	0	1	0
0	-3	-14	-23	-7	0	-2	-23	-5	-25	0	-16	0	-17		0	2	-23	0	-11	0	-2	-23	-2	0	0	2	0	-6	0	0	-6	0	-2	0	0	1	0	1	0
0	-8	-32	-24	-5	0	-2	-18	0	-28	0	-20	-9	-26		0	1	-38	-23	-24	0	-6	-13	-12	0	0	-11	0	1	0	0	-1	-9	-23	0	0	1	0	1	0
0	-8	0	-14	-17	0	-4	-12	0	-17	0	-6	0	-9		0	1	-24	-19	-23	0	-18	0	-27	0	0	0	-28	0	0	0	-7	0	-6	-9	0	1	0	1	0
0	-2	-23	-3	-49	0	1	-29	-28	0	0	-6	-8	-9		0	1	0	0	-23	0	-13	-13	1	0	0	-5	-29	-6	0	0	5	-8	-13	-47	0	1	-23	1	0
0	-5	-44	-14	-31	0	0	-6	-29	-1	0	-21	-33	-24		0	1	-23	0	-21	0	-13	-13	45	0	0	-3	-31	-5	0	0	-4	-33	-3	0	0	0	0	0	0
0	1	-13	-1	-23	0	-2	-28	-28	-28	0	-32	-7	0		0	-29	-23	0	-23	0	-14	-14	0	0	0	-2	-28	-9	-23	0	-41	-7	-3	0	0	1	-23	1	-24
0	-5	-14	-22	-52	0	-2	-18	0	0	0	-6	-17	-9		0	-2	0	-6	-25	0	-32	-23	0	-1	0	-26	-7	-9	0	0	-24	-17	-17	0	0	1	-3	1	0
0	1	-23	-4	-15	0	-7	-28	-26	-29	0	1	-9	-23		0	1	-23	7	-25	0	-14	-23	-8	-1	0	-26	-5	1	0	0	2	-9	0	0	0	1	-23	-14	0
0	-4	-23	-24	-14	0	-2	-27	0	0	0	-9	-8	-29		0	1	0	-23	1	0	-23	-14	-16	0	0	-31	-28	-18	0	0	-11	-8	-18	-26	0	-15	0	1	0
0	-2	-13	-23	-14	0	-5	-5	0	-28	0	0	-16	-52		0	-21	0	24	-25	0	1	-23	-34	0	0	-2	-10	-15	0	0	-12	-16	-22	-19	0	1	-41	-8	0
0	-16	-5	-14	-23	2	-4	-5	-29	0	0	-28	-6	0		0	-9	0	-6	-43	0	-9	0	-1	0	0	1	-7	-1	0	0	-6	-6	-1	0	0	1	-24	1	0
0	-11	-24	-14	-23	0	-2	0	-28	-26	0	-7	-26	-9		0	-11	-28	-69	-24	0	-10	-24	-12	-23	0	-7	-29	-2	0	0	-6	-26	-3	0	0	1	-15	-3	0
0	-20	-23	-14	-13	0	-1	0	-29	0	0	-3	0	-10		0	-18	-23	-23	-2	0	1	-13	1	-23	0	-7	0	0	0	0	-9	0	-24	1	0	1	0	1	0
0	1	-14	-5	-13	0	-2	-29	0	-26	0	-6	-17	-18		0	1	-23	0	-45	0	1	-14	-4	0	0	-2	-26	-4	0	0	-8	-17	-1	0	0	1	-41	0	0
0	14	-32	-13	-4	0	-11	-28	-27	-28	0	-8	-5	-9		0	1	-6	-24	0	0	-6	-14	-12	0	0	1	0	1	0	0	-17	-5	-33	-50	0	-6	-23	1	0
0	-4	0	-23	-18	0	-5	0	-28	-26	0	-6	-24	-21		0	1	-43	-6	-42	0	-2	-22	-1	-23	0	-2	-50	-2	0	0	-16	-24	1	0	0	1	-23	1	0
0	-3	-14	-13	-52	0	-6	-21	-29	-42	0	-6	0	0		0	2	8	0	-2	0	-13	-25	-16	0	0	1	-55	-4	0	0	-6	0	-6	0	0	-13	-28	-2	0
0	-5	-14	-5	-16	0	-19	-29	0	-6	0	-11	-52	-6		0	1	1	-23	1	0	-7	-23	-6	2	0	-2	-26	-20	0	0	-20	-52	-2	-8	0	1	0	1	0
0	0	-32	-5	-23	0	-5	-5	0	-5	0	-12	-25	-9		0	1	1	-23	-23	0	-9	-25	-2	-23	0	0	-21	1	0	0	-41	-25	-16	0	0	1	0	1	0
0	-2	-32	-13	-13	0	0	-29	-26	0	0	-8	-6	-24		0	-1	-41	-21	-23	0	1	0	-5	0	0	-9	0	-28	0	0	-13	-6	2	-9	0	0	-7	-15	0
0	-1	-14	0	0	0	-2	-28	0	-2	0	1	-16	-8		0	-25	-23	0	-23	0	1	0	-16	-23	0	-1	-27	1	0	0	-6	-16	-18	-18	0	1	-23	-21	1
0	0	-5	-13	-23	0	-28	0	-29	-28	0	2	-20	-29		0	1	-6	-23	-28	0	-13	-14	0	-36	0	-4	-32	-2	0	0	-3	-20	-2	-18	0	1	-23	0	1
0	1	-13	-23	-6	0	1	0	0	-5	0	-2	-39	-6		0	1	-23	-24	0	0	-24	-5	1	0	0	1	-24	-8	0	0	-20	-39	-17	-14	0	1	0	1	0
0	-5	-41	-13	-23	0	-5	0	-27	-26	0	-12	-26	-26		0	-4	-41	0	-41	0	-6	0	-12	0	0	-1	-28	-9	0	0	-3	-26	0	-47	0	-13	0	1	0
0	-18	-4	-5	1	0	-1	-28	-25	-2	0	-2	0	-26		0	-32	-23	-23	1	0	-23	-13	1	0	0	2	0	0	0	0	-6	0	-25	0	0	0	-24	-1	0
0	-13	-13	-23	-16	0	1	-24	-28	-42	0	-22	-8	-6		0	1	-23	-41	-23	0	-14	-23	-2	0	0	-8	-17	-23	0	0	-4	-8	-12	0	0	1	0	-9	0
0	-13	-23	-37	0	0	-2	-29	-24	-33	0	2	-24	-26		0	1	-23	-24	-5	0	-1	-24	0	0	0	-8	-5	1	0	0	-3	-24	-6	-10	0	2	0	1	0
0	-13	-4	-4	-23	0	-3	2	-42	0	0	-6	-29	-8		0	1	0	-24	-19	0	-3	-23	-1	-23	0	-5	-28	-5	0	0	1	-29	-10	0	0	-24	-41	1	0
0	-6	-4	-23	-14	0	0	0	-26	0	0	-29	0	-31		0	1	-24	-21	-23	0	-41	-24	-1	0	0	-2	-14	-9	0	0	1	0	-6	0	0	1	0	-21	0
0	0	-23	-14	-1	0	-10	0	0	-7	0	-10	-25	0		0	1	0	-41	-3	0	-15	-5	-23	0	0	2	-28	-5	0	0	0	-25	-26	-3	0	1	0	1	-24
0	-3	-14	-28	-13	0	-7	-21	-28	0	0	-23	-19	-32		0	-11	-26	-15	-2	0	-8	-24	-13	-21	0	0	-4	-5	0	0	-3	-19	-6	-1	0	-28	0	1	0
0	-14	-13	-14	-23	0	-10	0	-29	0	0	-13	-24	0		0	1	-23	-25	-53	0	-10	-14	-16	0	0	-4	-26	-6	0	0	-4	-24	-1	1	0	-9	-7	1	1
0	39	-5	-13	-23	0	-28	-7	-29	-59	0	-14	-46	-6		0	2	-23	-41	-51	0	-13	0	-13	-23	0	-2	-4	-1	0	0	0	-46	0	0	0	-9	-30	1	0
0	-9	-23	0	-13	0	-25	-52	-21	-21	0	2	-3	-9		0	1	0	-23	-23	0	-5	-5	-23	0	0	-5	-26	-2	0	0	-11	-3	-1	0	0	-24	0	-9	-13
0	32	-5	0	-23	0	-31	-21	-27	-18	1	1	-21	-6		0	2	-23	-23	0	0	-8	0	0	0	0	-12	0	-2	-28	0	-6	-21	-8	0	0	1	-23	1	0
0	0	-23	-32	-16	0	-23	-36	-26	0	0	-7	-6	-39		0	1	-23	0	-18	0	-7	-23	-22	0	0	0	0	1	0	0	-1	-6	-6	0	0	1	0	-6	0
0	-15	-23	-24	-31	0	-28	0	-1	-4	0	-1	-11	-8		0	1	0	-43	-3	0	-5	-14	-5	0	0	-2	0	-6	0	0	-6	-11	-11	0	0	1	0	-5	0
0	1	-23	-27	-23	0	-2	-9	2	-24	0	-5	-5	-29		0	-28	-23	0	1	0	-13	-23	-1	-13	0	1	0	-9	0	0	-6	-5	-20	0	0	1	-23	1	0
0	-13	-63	-45	0	0	1	-7	-12	-28	0	-10	-25	-9		0	1	1	-43	-24	0	-1	-63	1	0	0	0	-7	-2	0	0	1	-25	0	0	0	1	0	1	0
0	-23	-63	-13	-5	0	-7	-28	-28	-5	0	-6	-17	-20		0	1	-4	0	-23	0	0	-13	1	0	0	1	-11	-2	0	0	1	-17	-6	-10	0	-1	-28	1	1
0	-1	-4	-50	-23	0	-29	-18	-28	-28	0	-22	-25	-12		0	-4	0	-6	-23	0	-13	0	-11	0	0	1	-54	0	0	0	-10	-25	-21	0	0	2	-23	1	0
0	1	-23	-21	-5	0	-2	1	-4	-23	0	-12	-39	-6		0	-6	-4	0	-3	0	-14	-23	-22	-23	0	1	-57	-2	0	0	0	-39	-1	0	0	1	0	-15	0
0	-12	-23	-23	-5	0	1	-28	0	0	0	0	-24	-9		0	1	-41	0	0	0	-6	1	1	0	0	-4	-24	1	0	0	-63	-24	-3	0	0	1	0	1	0
0	-7	-24	0	-5	0	-7	-28	-28	-28	0	-6	-35	-9		0	1	0	0	-23	0	-7	-27	-31	-8	0	-2	0	-2	0	0	-6	-35	-11	0	0	-13	1	1	0
0	-10	-41	-23	-13	0	-28	-29	-30	-4	0	-30	-26	-18		0	-9	-24	-24	-29	0	-19	0	-15	-7	0	-2	-5	-11	0	0	-4	-26	-13	0	0	-6	-28	1	0
0	-7	-23	-13	-16	0	1	0	0	0	0	-4	0	-9		0	1	-24	0	-51	0	1	-23	1	0	0	1	-28	-20	0	0	0	0	-9	0	0	2	0	-9	0
0	-24	-5	-13	-19	0	-4	0	-28	0	0	-9	0	-20		0	-8	-18	-23	-62	0	-7	0	-3	-8	0	-2	-34	-4	0	0	-26	0	-8	0	0	1	-41	1	0
0	-2	-23	-14	-5	0	-2	-26	-28	-45	0	-4	5	0		0	-13	-24	0	-41	0	-10	-4	-25	-23	0	-7	-54	2	0	0	1	5	-23	0	0	-1	-23	1	0
0	-14	-23	-23	-22	0	-8	0	0	-5	0	0	-22	-28		0	0	0	-23	-25	0	-30	-24	-9	0	0	-28	-28	0	0	0	-34	-22	-10	-3	0	1	-23	1	0
0	1	-23	-13	-32	0	-2	0	0	-7	0	-3	-22	-20		0	1	-41	-23	-23	0	1	-13	1	0	0	2	-28	-23	0	0	-3	-22	-18	0	0	1	-34	1	0
0	-23	0	-13	-27	0	1	-5	0	0	0	-6	-20	-31		0	1	-23	-24	-23	0	-23	-23	-12	0	0	-8	-31	-7	0	0	-5	-20	6	0	0	-20	-34	-31	0
0	1	-14	-14	-13	0	-24	-21	0	-29	0	-48	-22	-30		0	1	0	-52	-23	0	-12	-23	2	-1	0	0	-26	-7	0	0	-10	-22	-25	0	0	1	0	-20	0
0	-2	-22	-13	-5	0	0	-17	0	0	0	-8	-17	-32		0	-8	-28	-23	-63	0	2	-14	-9	-13	0	-1	-18	1	0	0	-2	-17	-26	0	0	1	-34	1	0
0	-9	-8	-23	-5	0	0	0	-4	-7	0	-21	-17	-5		0	1	-20	0	1	0	-23	-32	-24	0	0	1	-19	-2	-21	0	-20	-17	-6	0	0	1	-24	-21	0
0	-2	0	-14	-23	0	0	0	0	-27	0	-9	-26	-26		0	1	0	-25	-22	0	-13	-24	-32	0	0	2	0	-8	0	0	-6	-26	2	0	0	1	0	1	0
0	-13	-24	-23	-13	0	-3	-4	-5	-2	0	-23	-33	-12		0	1	-37	-39	-28	0	-13	-63	-6	0	0	-4	-4	-28	0	0	-21	-33	-15	0	0	-9	0	-21	0
0	-1	-14	-13	-12	0	-2	-43	-29	-51	0	-9	-26	-20		0	-9	-23	0	-25	0	-6	-3	-5	0	0	1	-7	-44	0	0	-2	-26	-8	0	0	-5	-23	1	0
0	-17	-23	-23	-13	0	-2	0	-21	0	0	-4	0	-9		0	1	-23	-23	-23	0	0	-5	-15	0	0	-1	0	-16	0	0	-10	0	-3	0	0	1	0	1	0
0	-5	-23	-13	-23	0	-10	-29	0	-28	0	-25	-22	-47		0	1	-3	0	-22	0	1	-23	-25	0	0	-4	-28	-18	0	0	-6	-22	-6	0	0	1	0	-3	0
0	-11	-13	0	-22	0	1	-18	0	-33	0	-1	-26	-26		0	0	-23	-6	-24	0	0	0	-5	0	0	1	0	-1	0	0	-1	-26	-9	0	0	1	-41	1	0
0	2	-5	-13	-23	0	1	-17	0	-13	0	-3	-28	-3		0	2	-41	-6	-6	0	-2	-7	-8	0	0	0	-30	-1	0	0	-1	-28	-52	0	0	1	0	1	0
0	-7	-15	-14	-14	0	-6	-7	0	-4	0	-1	-9	-11		0	-13	-26	-24	1	0	-3	0	1	0	0	-12	0	-2	0	0	-28	-9	-8	-18	0	1	-23	1	0
0	-7	-23	-5	-50	0	-2	-6	-17	-26	0	-3	-29	0		0	1	-23	-3	-23	0	-5	-13	-3	0	0	-12	-26	-29	0	0	-13	-29	-3	0	0	1	0	-10	0
0	-2	-13	-23	-23	0	-2	-23	-28	-28	0	0	-6	-33		0	1	-23	-20	-18	0	1	-14	-14	0	0	-4	-55	-12	0	0	-20	-6	-4	1	0	1	0	1	0
0	-23	-14	-23	-5	0	-25	0	-29	-26	0	-26	-9	-11		0	1	0	-8	-24	0	-9	0	-13	0	0	1	-28	-2	0	0	-25	-9	-8	3	0	1	-23	-6	0
0	-10	-23	-5	-14	0	-27	-2	0	-29	0	-1	0	-9		0	1	-21	-24	-23	0	-2	0	-13	0	0	-2	0	-23	0	0	-6	0	-6	0	0	1	-23	-6	0
0	-3	-27	-31	-23	0	1	-26	0	-16	0	-14	-6	-15		0	0	-24	-51	-23	0	-5	0	1	0	0	-4	-11	-5	0	0	-9	-6	-8	0	0	1	0	-2	0
0	-27	-11	-13	-32	0	0	0	0	-9	0	-3	-17	-9		0	1	-25	-28	-24	0	-23	0	-5	0	0	-10	-27	-9	0	0	-22	-17	0	1	0	1	0	0	0
0	1	-1	-41	-14	0	-20	0	-8	-2	0	-21	-8	-6		0	1	-12	-23	-23	0	-23	-22	0	-16	0	-2	-28	-8	0	0	-26	-8	-6	0	0	1	0	1	-13
0	-14	-13	-13	-3	0	-27	-28	0	-29	0	-15	0	-9		0	1	-28	-23	-24	0	-19	-14	-9	0	0	-26	-4	-2	0	0	-32	0	-3	-9	0	1	-2	-7	0
0	-4	-13	-25	-23	0	-12	0	0	0	0	-1	-9	-11		0	1	-23	0	-42	0	-1	-23	-13	0	0	-5	-23	-7	0	0	-13	-9	-11	0	0	1	-34	-7	0
0	-24	-15	-27	1	0	-2	0	-27	-30	0	-6	-26	-23		0	-24	-24	-43	0	0	-12	-13	-2	0	0	-3	-45	-5	0	0	-3	-26	-11	0	0	1	-24	-13	1
0	-22	0	-23	-7	0	-24	-29	0	0	0	-6	-23	-15		0	-30	-19	0	0	0	17	-13	3	0	0	2	0	1	0	0	-1	-23	0	0	0	1	1	1	0
0	-5	-23	-23	-13	0	-1	-6	-29	0	0	-3	0	-23		0	1	0	0	-23	0	-18	-13	-28	0	0	-28	0	-34	-29	0	-6	0	-21	0	0	-9	0	1	0
0	-5	-32	-5	-5	0	-2	-28	-27	0	0	1	0	0		0	1	-41	0	-23	0	-5	-23	0	0	0	-2	-23	1	0	0	-18	0	-17	0	0	1	0	1	0
0	-13	-14	0	0	0	-2	-28	7	-28	0	-1	0	-9		0	2	0	-23	-6	0	-2	-23	-7	0	0	15	-28	1	0	0	1	0	-11	0	0	1	0	1	0
0	-9	-14	-13	-44	0	-5	0	-29	0	0	-6	-9	-27		0	1	-23	-51	-24	0	-2	-13	-23	1	0	-2	-3	-2	0	0	0	-9	-3	0	0	-3	0	1	0
0	-4	-33	-23	-13	0	-6	-18	-27	-28	0	1	-34	-30		0	1	0	0	-23	0	-13	0	-13	0	0	-9	-30	-3	0	0	0	-34	-6	0	0	1	-23	2	0
0	-8	-23	-14	-15	0	0	-26	-28	-24	0	-12	-8	-23		0	-8	-20	-24	-34	0	-24	0	-2	0	0	-7	0	-17	0	0	-22	-8	-20	-8	0	1	-24	1	0
0	-1	0	-23	-13	0	-5	-28	-29	-27	0	-13	-3	-1		0	-4	-23	0	1	0	-23	-23	-4	0	0	-4	0	-11	0	0	-26	-3	-12	0	0	1	-23	1	0
0	-16	-23	-14	-1	0	-6	0	-29	-28	0	-3	0	-29		0	1	1	0	-23	0	-8	-23	-13	0	0	-2	-42	-2	0	0	-22	0	-6	-9	0	-3	0	1	0
0	-21	-22	-52	-13	0	-2	-7	-27	-42	0	-6	-20	-26		0	1	-18	-23	-23	0	-23	-23	-23	-13	0	-21	-6	0	0	0	-3	-20	-5	0	0	1	0	1	0
0	1	-14	-23	-23	0	0	-8	-29	-30	0	-31	0	-69		0	1	-23	-53	-2	0	-2	0	-23	0	0	1	-28	-20	0	0	-27	0	-3	0	0	1	-20	1	-13
0	-26	0	-5	-23	0	-2	0	-29	-9	0	-6	-7	0		0	1	-24	-6	-39	0	-6	-14	-14	0	0	-8	-41	1	0	0	1	-7	-11	0	0	1	0	1	0
0	-41	0	-23	-23	0	-28	-28	0	-2	0	-8	0	-29		0	2	0	-41	-41	0	-6	-16	-13	-7	0	-2	-24	-4	0	0	-6	0	-9	0	0	1	-23	1	0
0	-2	-23	-16	-23	0	-28	-28	-28	-52	0	-9	-21	0		0	1	-41	-24	-23	0	-13	-27	-20	0	0	-1	-28	-19	0	0	-9	-21	-15	0	0	1	-6	1	0
0	1	-14	-25	-23	0	1	-18	-5	-59	0	-26	-6	-22		0	-14	0	0	0	0	1	0	-23	-23	0	-25	-42	1	0	0	-42	-6	-5	0	0	1	-23	1	0
0	-23	0	-4	-45	0	-1	-8	0	-1	0	-8	-41	-4		0	1	0	7	-23	0	-51	-13	-13	0	0	0	-18	-23	0	0	1	-41	-6	0	0	1	-28	1	0
0	-6	-23	-23	-13	0	-3	0	-27	-29	0	-33	-2	-26		0	1	-28	-6	0	0	-25	-5	-5	0	0	-2	-21	-2	0	0	-5	-2	-13	0	0	1	-23	-8	0
0	1	-48	-23	0	0	-1	0	-28	-26	0	0	0	-8		0	1	-41	-63	-41	0	1	-23	-25	0	0	0	-29	-9	0	0	-9	0	-8	-3	0	-12	-28	0	0
0	-12	0	-23	-13	0	1	-28	0	-7	0	-1	-26	-24		0	0	0	-23	1	0	-12	-5	10	-23	0	-19	0	1	0	0	1	-26	-21	-8	0	1	-43	-9	0
0	-1	-23	-14	-23	0	0	-29	-37	0	0	-9	-6	-3		0	1	-23	-41	-41	0	-13	-5	-24	0	0	-5	0	-2	0	0	-3	-6	-16	0	0	1	0	1	0
0	-5	-23	-41	-43	0	-31	-28	0	-50	0	-9	-11	-62		0	-5	-23	-23	-3	0	-2	-23	-1	0	0	-2	-4	-1	0	0	-3	-11	3	0	0	-33	0	1	0
0	-14	-4	-23	-23	0	-9	0	-50	-24	0	1	-11	-26		0	1	-41	0	-63	0	-5	-23	-32	0	0	1	-4	-2	0	0	-6	-11	-32	0	0	-9	0	1	0
0	-23	-15	-21	-14	0	-2	0	-38	-26	0	-6	-15	-17		0	1	-6	-23	-37	0	-29	-13	-4	0	0	1	0	-2	0	0	-26	-15	-70	0	0	-18	-24	-24	0
0	-23	-13	-3	-22	0	-28	-5	-3	-18	0	-5	-21	-29		0	1	-24	-24	0	0	-23	13	-5	-23	0	0	-28	-2	0	0	-7	-21	-1	0	0	-5	0	2	0
0	1	-27	-15	0	0	-28	0	-28	-4	0	-3	-6	-17		0	1	-23	-74	-41	0	-3	-14	1	0	0	-25	0	1	0	0	-16	-6	-13	-43	0	1	0	-8	0
0	0	-5	-23	-50	0	-6	0	0	-2	0	-14	-22	-3		0	1	-41	0	1	0	-10	-23	-1	0	0	-17	-3	-6	0	0	22	-22	-6	0	0	-13	-20	1	0
0	-24	-23	-23	-23	0	0	-18	-17	0	0	-6	-31	0		0	-4	-1	-6	-39	0	-1	-14	-3	-23	0	-7	-28	0	0	0	1	-31	-9	0	0	-2	-6	-9	0
0	-13	-5	-23	-33	0	-2	0	-29	-29	0	-14	-26	-30		0	-9	1	-24	1	0	1	-23	0	0	0	1	-28	1	0	0	-16	-26	-3	-6	0	-12	-24	-2	0
0	0	-43	-23	-23	0	1	-12	-27	-27	0	-26	-26	0		0	1	-23	-41	-23	0	1	-23	23	0	0	-1	-21	-15	0	0	-20	-26	-1	-9	0	1	-23	1	0
0	-23	-13	-14	-3	0	-18	-18	-28	-34	0	2	-11	-26		0	-19	-23	0	-28	0	-23	-13	-43	0	0	0	-28	1	0	0	-19	-11	-16	-6	0	1	-23	1	0
0	-23	-13	-23	-32	0	-7	0	0	-28	0	-1	-16	-9		0	-19	0	0	-25	0	-41	-13	-7	0	0	-2	-60	-2	0	0	-1	-16	-21	-1	0	2	-28	1	0
0	-14	-27	-13	-33	0	-2	-28	-29	-45	0	-9	-9	-8		0	1	-24	-23	-27	0	-23	-13	-3	-13	0	-10	-27	-23	0	0	-4	-9	-6	0	0	1	-23	1	0
0	-7	-23	-5	-23	0	-10	12	0	0	0	-6	0	-33		0	1	-24	-19	1	0	1	-32	-5	0	0	-29	0	-7	0	0	-11	0	-9	-43	0	1	-6	1	0
0	-1	-23	-5	-7	0	-4	-21	-29	-30	0	1	-6	-52		0	1	0	-41	-28	0	-23	-13	1	0	0	0	-21	-7	0	0	-1	-6	-6	0	0	1	-23	0	0
0	-1	-24	-34	-24	0	0	0	-3	-22	0	1	-12	-41		0	1	0	-23	-18	0	-2	-13	-8	-23	0	-28	-21	-2	0	0	-6	-12	-3	0	0	-7	0	1	0
0	-6	-18	-13	-16	0	-2	-28	-28	-5	0	-3	-7	-9		0	-28	-23	-27	-23	0	-3	-23	-13	0	0	-2	-26	-15	0	0	-1	-7	5	-1	0	1	0	3	0
0	1	-14	0	-5	0	-5	0	-5	-18	0	-6	-11	-5		0	1	-23	36	-21	0	1	-13	-31	0	0	-5	-8	-1	0	0	-1	-11	-6	-1	0	1	-24	1	0
0	-4	-27	-5	-5	0	-4	-24	0	-28	0	-6	-9	-8		0	1	-28	0	-41	0	-34	-16	-18	-7	0	-18	-24	1	0	0	-1	-9	-14	0	0	1	-13	0	0
0	-27	-22	-13	-5	0	-8	-29	-42	-29	0	-7	-23	-8		0	1	0	-28	-45	0	-2	-13	-5	0	0	-28	-28	-2	0	0	-7	-23	-2	0	0	-2	-41	2	0
0	-7	-23	-5	0	0	0	-31	0	0	0	2	0	-9		0	1	1	-23	-24	0	1	-13	-13	0	0	-20	-28	-4	0	0	-10	0	-4	0	0	1	-23	1	1
0	-5	-5	-14	-22	0	-21	-5	0	-28	0	-3	-9	-26		0	1	0	20	-52	0	1	-14	1	-23	0	-2	-30	-2	0	0	-6	-9	-16	0	0	1	-23	1	0
0	1	-7	-23	-23	0	1	-23	-42	-28	0	1	-9	-21		0	1	-45	0	1	0	1	-23	-4	-7	0	1	-18	1	0	0	-38	-9	-6	0	0	1	0	1	0
0	-27	-4	-24	-14	0	-42	0	-28	-51	0	-35	-29	-9		0	-2	0	0	-23	0	-23	-23	-25	-23	0	-24	-28	-2	0	0	-12	-29	-6	0	0	1	-41	-11	1
0	-27	-23	-34	-4	0	-3	0	-17	0	0	-6	-11	-8		0	1	-23	0	-21	0	0	-13	-26	0	0	-2	-26	-25	0	0	-11	-11	-17	-53	0	1	-23	1	0
0	-23	-4	-13	-6	0	-5	-28	0	-2	0	1	-7	-9		0	1	-14	-23	-44	0	-4	-13	-2	-23	0	-5	-7	-2	0	0	-6	-7	0	0	0	1	-2	1	0
0	-13	-23	0	-5	0	-4	-21	-28	-30	0	-2	-6	-26		0	1	-23	0	-23	0	-14	-13	-1	0	0	-2	-28	-1	0	0	-18	-6	-11	0	0	1	-44	1	0
0	1	-1	-10	-58	0	-2	0	-46	-4	0	-8	-6	-6		0	0	0	-24	-41	0	2	-34	-18	0	0	1	-5	-1	-29	0	-3	-6	-6	-9	0	0	-37	-5	0
0	-14	-24	-13	-16	0	-7	-31	-17	-29	0	-6	0	-21		0	-22	-23	-26	-53	0	-2	-27	-2	0	0	1	-18	-4	0	0	-9	0	14	0	0	1	0	-5	0
0	-16	-23	-14	-14	0	-2	-34	-55	-28	0	2	-26	-9		0	2	-9	0	-24	0	-1	-32	-15	0	0	-5	-5	-2	0	0	1	-26	-20	0	0	1	-23	-1	0
0	-6	-23	-13	-23	0	-4	-26	-7	-34	0	-31	0	-10		0	-41	-24	-24	-23	0	-2	-23	-14	-36	0	-2	-18	1	0	0	-1	0	-4	0	0	1	0	-17	0
0	-23	-4	-23	-13	0	-4	-2	-29	-26	0	-6	-20	-20		0	1	-41	0	-3	0	-5	-24	-13	0	0	-5	-27	-6	0	0	1	-20	-30	0	0	-4	0	1	1
0	-4	-24	-2	-41	0	0	-28	-27	-6	0	-1	-32	-26		0	-23	-45	-23	-44	0	-23	-23	-5	-23	0	-2	-6	-7	0	0	-16	-32	-3	0	0	-3	0	-21	0
0	-23	-23	0	-23	0	-5	-29	-29	-18	0	1	-28	-9		0	1	0	0	-23	0	-5	-5	-41	0	0	-12	-5	-19	0	0	0	-28	0	-15	0	1	-23	1	0
0	-13	-23	-26	-13	0	-10	-28	0	-24	0	-8	0	-2		0	-45	-23	0	1	0	-2	-23	-12	0	0	1	0	-9	0	0	-8	0	-6	-3	0	1	-28	1	0
0	-16	-13	-23	-34	0	-7	-28	-28	-26	0	-8	0	-6		0	1	-41	-23	0	0	1	-5	-41	0	0	-7	-28	1	0	0	-4	0	-6	0	0	-3	-34	1	0
0	-23	0	-22	-31	0	-2	-12	-25	-27	0	-20	-52	-9		0	-3	-24	-23	-41	0	-1	-23	1	0	0	-15	0	-28	0	0	-3	-52	-3	0	0	1	-23	-5	0
0	-13	-27	-1	-23	0	-2	0	0	-26	-3	-6	-3	-3		0	-5	0	-23	1	0	-4	0	1	0	0	-2	-38	-7	0	0	-16	-3	-43	0	0	-5	1	-2	0
0	-23	-22	-21	-14	0	-4	-10	0	0	0	-2	0	0		0	1	-9	-23	-23	0	-2	-13	3	0	0	-2	-24	-16	0	0	-6	0	-17	0	0	1	-8	1	0
0	1	-14	-36	-24	0	-2	0	0	-29	0	-21	-26	-9		0	1	-23	-43	-23	0	-18	-2	-8	0	0	-10	-16	-7	0	0	-6	-26	-3	0	0	-9	-24	1	0
0	-5	-14	-13	-23	0	-1	-24	-25	-29	0	-9	-26	-32		0	1	0	0	-24	0	-8	-23	-1	0	0	-12	-5	-2	0	0	-3	-26	-40	0	0	-9	1	1	-1
0	-23	-22	0	-23	0	-15	-50	-24	-27	0	1	0	-9		0	-19	-32	-34	-63	0	-5	-13	1	0	0	-2	-1	1	0	0	1	0	-18	0	0	1	0	1	0
0	-32	-5	-23	-32	0	-5	0	-18	-5	0	-6	-6	-6		0	1	-23	-41	-23	0	-5	1	-25	0	0	-2	0	-27	-23	0	0	-6	0	0	0	1	-34	-3	0
0	-2	-32	-13	0	0	0	-41	-4	-28	0	0	-20	-59		0	1	-23	-45	-23	0	-11	-16	1	0	0	-16	0	-14	0	0	-6	-20	-19	0	0	-2	-8	-34	0
0	2	-41	-14	-5	0	0	0	-1	0	0	-41	-11	-11		0	1	-25	-23	1	0	-5	0	1	0	0	-3	-27	-1	0	0	-4	-11	0	0	0	-11	0	1	0
0	-11	-5	-24	-14	0	0	24	0	0	0	-20	-3	-26		0	1	-45	-23	-15	0	-15	-32	1	0	0	1	-29	0	0	0	-16	-3	-9	0	0	-32	0	1	0
0	-24	-16	-23	-23	0	-6	-27	-28	-24	0	-4	0	-15		0	-13	0	-28	-23	0	-23	-23	-3	0	0	1	0	-2	0	0	-2	0	-3	0	0	-2	0	-2	0
0	-23	-14	-31	-23	0	1	0	-28	-36	0	0	-9	-6		0	-9	-24	0	-24	0	-25	-23	-1	-32	0	-1	-40	1	0	0	-25	-9	-29	-3	0	1	0	-13	-8
0	-13	-13	-13	-41	0	-2	-32	-31	-4	0	-6	-17	-33		0	-6	-23	-24	-15	0	-13	-23	-13	0	0	-2	-42	-2	0	0	-52	-17	-3	0	0	1	0	1	0
0	-21	-31	-24	0	0	1	-29	0	-2	0	-22	-25	-9		0	1	0	-23	-23	0	-23	-23	-9	0	0	10	-28	-7	0	0	-9	-25	-35	0	0	1	0	1	0
0	-27	-6	-23	-5	0	-8	-52	-29	-34	0	-18	-6	-63		0	-21	-41	-24	-2	0	-1	-14	-13	0	0	1	-28	-1	0	0	2	-6	-4	-47	0	1	0	-1	0
0	-8	-32	-13	-27	0	2	-7	-18	-28	0	-19	0	-15		0	1	0	-2	1	0	1	-23	-13	-23	0	-31	-38	-4	0	0	-20	0	-14	0	0	1	-23	-9	0
0	-1	-13	-22	-13	0	-1	0	-27	-24	0	-5	-8	-9		0	1	0	0	-23	0	1	-2	-24	0	0	1	-26	0	0	0	-1	-8	-26	0	0	1	-23	1	0
0	-13	-23	-14	-5	0	-2	-21	-40	0	0	-13	-39	0		0	1	-23	-23	0	0	-6	-14	-30	0	0	-2	-25	-7	0	0	1	-39	-12	0	0	1	-23	1	0
0	-14	-14	0	-32	0	-2	0	0	-29	0	-31	-3	0		0	1	0	-23	-23	0	-22	-43	-19	0	0	-8	-57	-10	0	0	-16	-3	-4	-1	0	2	-41	1	0
0	1	-23	-23	-23	0	-18	-4	-21	-6	0	-6	-22	-9		0	1	-24	-23	-26	0	1	-23	-6	0	0	-2	0	-18	0	0	-1	-22	-28	0	0	-10	0	1	0
0	-13	-23	0	-16	0	-5	-28	-28	-35	0	3	-26	0		0	1	-24	-23	-23	0	-8	-23	1	-13	0	1	-21	-1	0	0	1	-26	-11	-10	0	1	-20	-10	-13
0	-13	-23	-23	-41	0	-2	-25	1	-28	0	-7	-17	-33		0	-11	-28	0	0	0	1	-13	1	0	0	-2	-42	-27	0	0	-8	-17	-7	0	0	0	-3	1	0
0	-23	-23	-23	-41	0	0	-5	0	0	0	1	-9	-26		0	1	0	0	-24	0	1	-23	-21	0	0	-4	0	-25	-28	0	0	-9	-7	0	0	1	-24	1	0
0	-5	-4	-9	-15	0	-9	-17	-26	-24	0	-22	-6	-26		0	1	0	-24	-24	0	-12	-5	-4	0	0	-4	0	-8	0	0	-21	-6	-15	0	0	1	1	1	0
0	-2	-23	-42	-27	0	1	-28	-28	0	0	-1	0	-26		0	2	-24	-15	-41	0	-9	-13	-13	0	0	-7	-24	-2	0	0	2	0	0	0	0	1	-26	1	0
0	-2	-43	0	-23	0	-30	-24	-26	0	0	-6	-29	-6		0	1	0	-27	-28	0	1	0	-12	-23	0	-2	-21	-1	0	0	-1	-29	-2	-14	0	1	-43	0	-12
0	-13	-41	-13	0	-1	1	0	-18	0	0	-17	0	-17		0	-3	-24	-24	-6	0	0	-4	40	0	0	-1	0	-2	0	0	-2	0	-6	0	0	1	-37	1	0
0	-2	-45	0	-27	0	-5	-18	-34	-24	0	-6	-31	-6		0	1	0	0	-25	0	1	-27	-16	0	0	-1	-24	-13	0	0	-14	-31	-7	0	0	-9	0	1	0
0	-2	-1	-13	-34	0	-1	-28	-31	0	0	-5	-26	-26		0	-21	-28	-24	-23	0	-2	-21	-2	0	0	-2	0	1	0	0	-16	-26	-8	0	0	1	-27	1	0
0	3	-23	-15	-31	0	-2	-29	-44	-4	0	-5	0	-6		0	-7	-40	-15	-24	0	1	-13	0	0	0	-29	-24	1	0	0	-7	0	-22	0	0	1	-25	1	0
0	-13	-44	-23	-23	0	-6	0	-25	0	0	-1	0	-32		0	1	-23	-23	-24	0	-18	-23	-34	0	0	0	-42	-2	0	0	-12	0	-10	0	0	-18	-41	1	0
0	-20	-3	-52	-41	0	-4	-28	0	-29	0	-9	-39	-6		0	-3	39	0	0	0	-1	-32	-15	0	0	-2	-57	-4	0	0	-21	-39	-6	0	0	1	-23	1	0
0	-13	1	-23	-13	0	-27	0	-28	-17	0	-3	-9	-24		0	-21	0	0	-2	0	1	-5	-7	0	0	-1	-23	-21	-28	0	-23	-9	-24	-1	0	1	-24	-13	1
0	-10	-23	-23	0	0	-2	-23	-9	-28	0	-8	-41	-9		0	1	0	-6	-23	0	1	0	1	0	0	-1	0	-2	0	0	-11	-41	-36	-26	0	-19	0	1	0
0	0	-13	-13	-13	0	-4	0	-42	-18	0	-18	-6	-6		0	-1	-41	-23	-24	0	-11	-22	-11	0	0	1	-5	2	0	0	-6	-6	-13	0	0	1	-23	0	0
0	-13	-24	-5	-13	0	-2	-12	-7	-29	0	-12	-26	-26		0	-18	-20	0	-23	0	1	0	-32	0	0	-24	-24	-38	0	0	-11	-26	-9	0	0	-8	-2	1	1
0	-27	-1	-13	-14	0	-18	-29	-6	-28	0	0	-26	-26		0	1	-6	-23	0	0	-6	-14	1	0	0	-2	-34	-2	0	0	-9	-26	-3	-9	0	-5	-33	1	0
0	-2	-13	-1	-23	0	-6	0	0	-29	0	1	-36	-26		0	1	-25	-23	-24	0	-10	-13	-50	0	0	-1	0	-5	0	0	0	-36	-6	0	0	1	-15	-6	1
0	0	-12	-23	-23	0	2	-29	0	-7	0	-2	0	0		0	-4	0	-63	1	0	2	-13	-4	-23	0	-2	-38	-4	0	0	-6	0	-2	-31	0	1	-6	1	0
0	-13	-23	-24	-13	0	-2	-29	0	0	0	-10	-29	-30		0	1	0	-23	-28	0	0	-23	-16	-14	0	-2	-24	1	0	0	27	-29	-4	0	0	1	0	1	0
0	-5	-23	-32	-13	0	-19	0	0	-29	0	-15	-9	0		0	1	-23	-23	-26	0	-12	-23	-24	0	0	2	-28	-29	0	0	-26	-9	-6	0	0	-38	0	1	0
0	-6	-5	-13	-23	0	-19	-28	0	-29	0	-6	-26	-9		0	1	-43	-23	-3	0	-15	0	2	-21	0	1	-11	0	0	0	-16	-26	-3	0	0	1	0	1	0
0	-6	-32	-22	-13	0	1	-28	-28	-30	0	-8	-10	-6		0	-2	-24	-15	-25	0	1	-13	-13	-23	0	-28	-29	0	0	0	-40	-10	-3	-17	0	1	-24	1	0
0	-13	-13	-18	-14	0	-20	0	-5	-2	0	-17	0	-26		0	1	-23	-44	-23	0	-27	0	-29	-4	0	-9	-29	-1	0	0	-3	0	-15	0	0	0	-34	1	0
0	-13	-34	-23	-21	0	-2	0	-27	0	0	-11	-23	-9		0	1	-23	0	-28	0	-5	-14	0	0	0	-24	-29	-2	0	0	4	-23	-21	0	0	1	-24	1	0
0	-23	-31	-31	-13	0	-2	0	-40	-7	0	-10	0	-9		0	1	-23	-26	-43	0	-27	-5	-22	0	0	0	0	-2	0	0	-6	0	-10	-9	0	1	-41	1	0
0	-24	-13	-4	-13	0	-9	0	-24	-31	0	1	-26	-25		0	1	0	-41	-24	0	-41	-23	-1	1	0	-2	-26	3	0	0	-3	-26	-6	0	0	1	-23	-6	0
0	-16	-23	-23	-35	0	-2	-18	0	-38	0	-9	-45	-26		0	1	-26	0	0	0	-8	0	-23	0	0	-3	-18	-2	0	0	-17	-45	-8	0	0	1	-28	1	1
0	-5	-14	0	-23	0	-2	-4	-5	2	0	-6	0	0		0	1	-21	0	-21	0	-3	-23	-10	-19	0	-2	0	-20	0	0	-2	0	-3	0	0	1	0	1	0
0	1	-23	-26	-31	0	-9	-24	0	-2	0	-3	-24	0		0	1	-41	0	-24	0	1	-24	1	0	0	-9	-24	1	0	0	-2	-24	-9	0	0	-4	0	-6	0
0	-23	-32	-14	-25	0	-4	-6	0	3	0	-6	-3	-26		0	1	-2	-23	1	0	-7	-23	-35	-8	0	-1	-5	-7	0	0	-9	-3	-6	0	0	1	0	-10	0
0	-23	-23	-13	-27	0	-5	-17	-21	-44	0	-6	-17	-6		0	1	-23	-23	-24	0	-32	-23	2	0	0	-2	-28	-8	0	0	0	-17	-1	-3	0	1	0	-15	0
0	-10	-22	-23	-13	0	-2	0	0	-24	0	-9	-22	-15		0	-12	-41	-24	-4	0	1	-23	-12	-1	0	0	0	-25	0	0	-6	-22	-9	-53	0	1	-37	-5	0
0	-4	-14	-23	-24	0	-2	-28	-6	-28	0	-12	-26	-3		0	1	-43	0	-37	0	-13	-13	-13	0	0	-1	-31	-4	0	0	-3	-26	1	0	0	-27	-6	1	0
0	-22	-23	-23	-31	0	1	0	-28	-28	0	0	0	-26		0	-1	-9	0	1	0	-28	-31	-35	-23	0	-1	-22	-1	0	0	-6	0	-24	-20	0	0	0	1	0
0	-14	-6	-26	-23	0	1	0	-24	-2	0	-6	-26	-11		0	1	5	0	-23	0	-25	0	-23	0	0	-2	-25	1	0	0	-16	-26	-25	-9	0	1	-28	-7	1
0	-9	-9	-13	-22	-1	-12	0	0	-30	0	-35	-10	-6		0	1	-28	-23	-23	0	1	-23	-16	0	0	0	-21	-3	0	0	0	-10	-40	0	0	1	0	1	0
0	0	-23	-14	-23	0	0	0	0	-25	0	1	0	-9		0	-2	-23	-23	-53	0	-3	-13	-12	0	0	0	-28	-7	0	0	-1	0	-25	-47	0	-9	-24	1	0
0	1	-32	-5	-23	0	-1	-24	-24	-24	0	-16	-8	-6		0	1	-41	-24	-23	0	-27	-24	-17	0	0	-29	0	-2	0	0	-31	-8	-13	0	0	-5	-23	1	0
0	-18	-23	0	-5	0	0	0	0	0	0	-3	-23	-9		0	1	1	-32	-46	0	1	-23	-13	0	0	-2	-7	-5	0	0	-6	-23	-6	-6	0	-10	0	-8	0
0	-2	8	1	-23	0	-2	-21	-29	-28	0	-1	-9	-3		0	-4	1	0	0	0	-9	-23	1	0	0	-2	0	-2	0	0	-17	-9	-6	0	0	1	0	1	-13
0	-16	-13	0	-23	0	-8	-27	-5	-5	0	-9	-23	-7		0	1	0	-24	-3	0	-6	0	-5	0	0	-17	0	-8	0	0	-6	-23	-7	-9	0	1	-4	-23	0
0	1	-23	-14	-13	0	-9	-11	0	-2	0	-13	-24	-26		0	1	0	-23	1	0	-5	-14	-15	-19	0	-9	0	-4	0	0	-16	-24	-2	0	0	1	0	1	0
0	-22	-23	-32	-23	0	-1	-28	0	-11	0	-30	-9	6		0	1	-6	0	-23	0	-22	-4	-34	0	0	1	0	-1	0	0	-18	-9	-10	0	0	1	0	1	0
0	0	-23	-5	-1	0	-27	-28	-29	0	0	-12	-6	-26		0	-33	-23	-24	-24	0	-24	-23	-16	-23	0	-2	-28	-9	0	0	1	-6	-1	-8	0	1	1	1	0
0	-1	-13	-14	-31	0	-2	0	-28	-6	0	-21	0	0		0	1	0	-23	-3	0	-5	0	-5	0	0	-6	-17	1	0	0	-3	0	-4	0	0	1	-4	1	0
0	-23	-23	-23	-13	0	-7	-26	0	0	0	-17	0	-11		0	-23	-41	-28	-23	0	1	-13	-1	0	0	-2	-28	-28	0	0	-1	0	-1	0	0	1	-23	-5	0
0	-23	-54	-24	-18	0	-2	0	-29	-21	0	-2	-6	-4		0	-9	-16	0	-2	0	-3	-13	1	-48	0	-7	-17	-2	0	0	-3	-6	-3	0	0	-11	0	1	0
0	1	-23	-27	-32	0	1	0	-17	-4	0	-12	-21	0		0	-21	-18	-43	-23	0	-23	0	-23	-24	0	-7	-28	-4	0	0	-22	-21	-24	0	0	-9	-41	1	1
0	-31	-23	-13	-23	0	-1	0	-29	-5	0	1	-11	-11		0	1	0	-19	-28	0	-14	-23	-5	-7	0	-9	-7	-24	0	0	-9	-11	-26	0	0	1	0	-18	0
0	-23	-23	-23	-41	0	1	0	-29	-29	0	-7	-32	-11		0	-8	-41	-23	-23	0	-14	-16	-8	-23	0	-2	0	1	0	0	-22	-32	-2	0	0	1	-23	1	0
0	-13	-23	-13	-24	0	-10	0	-29	-7	0	-3	-9	-26		0	-18	-23	-24	1	0	-13	-23	-23	0	0	-2	0	-7	0	0	-11	-9	-46	0	0	1	-24	1	0
0	-14	-13	-23	-23	0	-2	-24	-21	-29	0	-24	-6	-26		0	1	-23	0	1	0	-13	-23	1	0	0	-1	0	-9	0	0	-16	-6	-3	0	0	-6	0	1	0
0	1	-14	-23	-42	0	0	0	0	0	0	-29	0	-26		0	-2	-23	-24	-23	0	-5	0	42	0	0	-1	-29	-4	0	0	-3	0	-17	-6	0	1	-23	-10	0
0	-18	-24	-23	-14	0	-9	0	-29	0	0	-12	-6	-44		0	1	1	-23	-24	0	-20	-13	-14	-23	0	1	-42	-1	0	0	-1	-6	-29	-8	0	1	-41	1	0
0	1	-5	-14	-33	0	-7	-29	-28	-27	0	-20	-9	-26		0	1	-23	-24	0	0	-5	-32	-19	0	0	-6	-28	-2	0	0	-18	-9	1	0	0	-2	-15	1	0
0	-23	-14	0	-24	0	-6	-26	-25	-3	0	-3	-26	-11		0	1	-24	0	0	0	-23	0	-3	0	0	-4	-17	1	0	0	-39	-26	-1	0	0	1	-24	1	0
0	-14	-36	-14	-7	0	-10	-29	-26	-26	0	-6	-26	-6		0	1	-23	-23	-18	0	1	-23	-13	0	0	1	-15	-6	0	0	1	-26	-20	0	0	-4	0	1	0
0	-5	-5	-5	0	0	-4	-38	-28	0	0	-9	-3	2		0	1	-23	-23	-2	0	-31	-41	-32	0	0	-5	-24	0	-29	0	1	-3	-8	-36	0	1	0	1	0
0	1	-5	-14	-14	0	0	-28	-7	-5	0	-3	0	-11		0	1	-23	-23	-24	0	0	-13	-14	0	0	-3	-17	-1	0	0	-2	0	-12	-6	0	1	-24	2	0
0	-5	-23	-52	-16	0	1	-52	-18	-22	0	-3	-20	-9		0	1	-41	-23	-13	0	1	-13	-31	0	0	-7	0	-11	0	0	-21	-20	-8	0	0	1	0	1	0
0	-12	-14	-41	-23	0	0	-34	-26	-9	0	-8	-9	0		0	1	-24	-8	-6	0	-5	-23	-2	0	0	-13	-27	-25	0	0	-26	-9	-7	-26	0	1	-22	1	0
0	-16	-23	0	-22	0	-16	-26	0	-29	0	-20	-6	-9		0	1	-23	-23	0	0	-4	-23	-11	0	0	-17	-28	-7	0	0	-3	-6	-6	0	0	-17	-28	-1	0
0	-6	-13	-15	0	0	-7	-26	0	-28	0	-1	0	-9		0	1	-21	-43	-23	0	1	-23	-31	0	0	-4	-5	-24	0	0	-10	0	-15	0	0	1	-43	1	0
0	-13	-23	-13	-23	0	-2	0	0	-28	0	0	-38	-26		0	1	0	0	0	0	-18	-6	-6	0	0	1	-34	-2	0	0	-9	-38	-10	0	0	1	-6	-22	0
0	-22	-2	-23	-8	0	-8	0	-28	-23	0	-3	-6	-6		0	-3	0	0	0	0	-1	-21	-5	-23	0	-2	-17	-24	0	0	2	-6	-22	0	0	-2	0	1	0
0	0	-41	-13	-14	0	-25	0	-24	-29	0	-12	-13	-17		0	1	-24	-41	-25	0	1	-23	-22	0	0	1	-28	-2	0	0	-15	-13	0	0	0	1	-23	1	0
0	-22	-23	0	-23	0	-5	-29	-28	-11	0	-3	-24	-3		0	1	-24	-41	-23	0	1	-13	1	-23	0	-20	-26	-17	0	0	-3	-24	-6	0	0	1	-24	1	0
0	-2	-5	-24	-34	0	-29	0	0	-28	0	-18	-30	-27		0	-10	1	-24	1	0	-34	-5	-24	0	0	-7	-28	-7	0	0	-17	-30	-11	0	0	1	0	-9	0
0	-24	-14	-23	-13	0	-5	0	-38	-4	0	-13	-6	-15		0	1	0	0	-23	0	2	-5	-28	-23	0	-11	-28	-5	0	0	-6	-6	-6	0	0	-23	0	1	0
0	-13	-6	-5	-22	0	-3	0	-42	0	0	-9	-29	-9		0	1	0	-43	-24	0	0	-13	-5	0	0	0	0	-3	0	0	-1	-29	-18	0	0	1	-6	1	0
0	-8	-13	-23	-16	0	-9	0	0	-26	0	-12	-2	-7		0	1	0	0	-44	0	-41	0	-3	0	0	-11	-4	1	-21	0	-7	-2	-15	0	0	1	-23	2	0
0	-37	0	-27	0	0	-2	0	-17	0	0	-15	0	-12		0	1	36	-6	-23	0	1	0	1	0	0	-2	-28	-11	0	0	2	0	-16	-10	0	-4	-23	1	0
0	-28	-23	-23	-23	0	-28	-17	1	-29	0	-11	-9	-6		0	1	-41	0	-24	0	-8	-24	0	0	0	1	-3	-5	0	0	1	-9	1	-53	0	1	-43	-1	0
0	-12	-23	-41	-3	0	1	-44	-27	0	0	1	1	-6		0	-9	-23	-23	-19	0	0	-27	-13	0	0	-28	-28	-22	0	0	-3	1	-6	0	0	-31	-53	-3	0
0	-1	-24	-23	-24	0	-5	0	-29	1	0	-1	-9	-26		0	1	-23	24	-23	0	-15	0	-16	0	0	-28	-29	-6	0	0	-22	-9	-6	1	0	0	0	1	-24
0	1	-13	-13	-23	0	0	0	-11	-30	0	-19	0	-22		0	-19	0	-41	-28	0	-5	-24	-23	0	0	0	-28	-5	0	0	0	0	-3	-26	0	-2	-24	1	0
0	1	-22	-14	-3	0	-15	-18	-21	-29	0	-5	-17	-6		0	1	-24	0	-41	0	-7	0	-19	-16	0	-4	-28	-2	0	0	-3	-17	-18	0	0	1	0	-13	0
0	-11	0	-13	-23	0	-9	0	-4	-28	0	-28	-6	-3		0	-10	-32	0	-25	0	1	-23	-16	0	0	-2	-18	-2	0	0	1	-6	-20	0	0	1	-39	-2	0
0	1	-13	-23	-14	0	-9	-12	0	-28	0	1	-34	2		0	1	-23	1	1	0	-23	-25	1	0	0	-2	-29	1	0	0	5	-34	-3	0	0	0	-23	1	0
0	-13	-14	-14	-24	0	2	0	0	-30	0	-15	-6	0		0	-13	-41	-19	-23	0	-5	-14	-2	0	0	-26	-27	-1	0	0	-3	-6	-7	0	0	1	0	-4	0
0	1	-13	-23	-8	0	1	-4	0	-4	0	-25	-31	-9		0	-58	-23	-23	-23	0	3	-32	1	0	0	-2	0	-2	0	0	-3	-31	-11	0	0	-2	-24	-11	0
0	-4	22	-24	-24	0	-2	-7	-30	0	0	-2	-6	-33		0	0	-43	-23	-23	0	-35	-32	1	0	0	3	-31	-2	0	0	-31	-6	-6	-9	0	-15	0	-21	0
0	-23	-26	-14	-23	0	-2	-28	-27	0	0	-13	-9	-8		0	2	-23	-23	-23	0	1	-22	-13	0	0	0	-26	-21	0	0	-3	-9	-20	0	0	1	-23	1	0
0	1	-23	-13	-15	0	2	-31	0	-17	0	-6	-9	-9		0	1	-7	0	0	0	-10	-34	-6	0	0	-5	-2	-1	0	0	-26	-9	0	0	0	-2	-41	-9	0
0	-16	-14	-31	-23	0	-18	-11	-28	-5	0	-10	0	-6		0	-25	-23	-24	-18	0	-3	-14	-19	0	0	-2	-25	-7	0	0	-18	0	-6	-8	0	1	-45	1	0
0	-23	0	-23	-13	0	-4	-28	0	-28	0	-6	-26	-4		0	1	-24	-8	-20	0	-23	-24	-5	0	0	-2	-28	-28	0	0	-5	-26	-4	-26	0	-6	-24	1	0
0	1	0	0	-32	0	-6	-18	-28	-17	0	1	-9	-9		0	1	0	-19	-3	0	-5	-32	1	0	0	-5	-28	0	0	0	1	-9	-13	-9	0	1	-45	1	0
0	-23	-23	-36	-23	0	1	0	-24	-28	0	1	-9	-23		0	1	-6	-15	-2	0	-4	-23	-12	0	0	-28	-2	0	0	0	3	-9	-9	-9	0	-3	0	1	0
0	-13	-23	-4	-23	0	-2	0	-4	-27	0	-16	-6	-20		0	-5	1	-34	-41	0	-2	0	-39	0	0	1	-28	-6	0	0	-11	-6	-25	-47	0	1	-34	-2	-5
0	-13	-28	-23	-23	0	1	-6	0	-38	0	-16	-26	0		0	0	1	-41	-47	0	-13	0	-6	0	0	0	0	-2	0	0	-6	-26	-3	-8	0	1	-23	1	0
0	-13	-13	-13	-23	0	-5	0	-3	-26	0	-15	-26	-11		0	-20	-41	-23	-23	0	-14	-14	1	0	0	-17	0	-16	0	0	-9	-26	-17	0	0	1	-23	1	0
0	-14	-23	-14	-12	0	-2	0	-8	-33	0	0	-26	-20		0	1	-36	-23	-23	0	0	-23	-10	-13	0	-24	0	-2	0	0	-3	-26	-19	0	0	1	0	1	0
0	-14	-6	-23	-32	0	-2	-26	-26	0	0	-10	-26	0		0	1	0	-24	-24	0	-13	0	-24	0	0	-2	0	-2	0	0	-24	-26	7	0	0	-8	0	1	0
0	-5	-5	-23	-5	0	-8	-4	-28	0	0	-4	0	-6		0	1	-23	0	-41	0	-10	-13	-13	0	0	-2	-27	-29	0	0	-5	0	-3	0	0	0	0	-9	0
0	-13	-14	-23	-23	0	-2	-29	-7	-17	0	-3	-6	0		0	1	-53	-23	0	0	-23	-41	1	0	0	1	-24	-7	0	0	-7	-6	-9	0	0	-3	-6	0	0
0	-15	-23	-23	-13	0	-1	-29	0	-26	0	-5	-38	-24		0	-11	-53	-23	-25	0	-51	-5	-13	0	0	-2	-26	0	0	0	-6	-38	-9	0	0	-1	-23	1	0
0	-2	-4	-23	-41	0	1	0	0	-7	0	-6	-26	-26		0	1	0	-41	0	0	-4	-13	-30	0	0	-6	-27	-9	0	-1	-6	-26	3	0	0	1	1	1	0
0	-3	-16	-31	0	0	-19	0	-24	-33	0	-18	0	-9		0	-4	-20	-24	-18	0	-3	0	-13	0	0	-1	-2	-5	0	0	-24	0	-5	0	0	1	-23	1	-5
0	1	-23	-5	-14	0	-6	-29	-5	0	0	-26	-21	-7		0	-1	-23	-30	-23	0	-4	-41	-14	0	0	-11	-28	-1	-2	0	-4	-21	-22	0	0	1	0	1	0
0	-25	-23	-13	-5	0	-2	0	-22	0	0	-6	-3	0		0	-16	0	-23	-41	0	-14	-13	-8	0	0	-28	-28	-16	0	0	-32	-3	-5	0	0	1	-24	1	0
0	-5	-23	-23	-32	0	-6	0	-27	0	0	-1	0	-41		0	-4	-23	-23	-24	0	-5	0	-31	0	0	-29	-54	-5	0	0	-8	0	-9	-9	0	1	-38	1	1
0	-1	-13	-23	-16	0	1	0	-4	-24	0	-11	-24	-9		0	1	-24	-23	1	0	2	-13	-23	0	0	-2	-55	-9	0	0	-3	-24	-8	0	0	-9	0	1	0
0	-23	-23	-23	-23	0	-2	-29	-25	-28	0	0	-9	-23		0	1	-23	0	-23	0	-19	-7	-12	-23	0	1	0	-31	0	0	-44	-9	-9	0	0	1	-41	1	0
0	-12	-23	-41	-23	0	0	-4	0	-28	0	4	0	-9		0	1	-21	-44	-6	0	-5	-52	1	0	0	-5	-28	-40	0	0	-14	0	-10	0	0	-16	-28	1	0
0	-23	-14	-23	-9	0	-1	0	-6	-23	0	-17	-18	-25		0	1	-25	-23	-24	0	0	-23	-16	-23	0	-8	0	0	0	0	-3	-18	-6	0	0	1	0	1	0
0	-6	-24	-13	-24	0	-8	-29	-28	-30	0	-9	-13	-11		0	1	0	-23	-24	0	-2	-24	-1	0	0	-4	-28	-2	0	0	-26	-13	-6	0	0	1	-41	1	0
0	1	-24	-27	-14	0	0	-28	-26	-27	0	-24	-33	-9		0	1	-41	-6	-28	0	-13	-25	-7	0	0	-6	-18	-1	0	0	-3	-33	-17	0	0	1	-41	16	0
0	-16	-23	-14	-24	0	-4	-12	-28	-13	0	-4	0	-6		0	1	-24	12	-23	0	-5	-13	1	0	0	-1	-18	-2	0	0	-12	0	-6	0	0	-21	0	1	0
0	-13	-24	0	-32	-1	-2	0	-26	-28	0	-22	-6	-9		0	-4	36	-23	-24	0	-1	-3	-35	0	0	-1	-7	-2	0	0	-4	-6	-25	-53	0	-19	-24	-7	0
0	-32	-23	-23	-43	0	0	-51	-12	-28	0	-3	-32	-6		0	2	0	-24	1	0	-23	-15	-13	-23	0	-9	-20	-2	0	0	-8	-32	-9	0	0	0	0	-7	0
0	1	0	-23	-13	0	1	-28	0	-38	0	-20	0	0		0	-2	0	-17	-24	0	1	-41	2	0	0	-2	-29	1	0	0	-3	0	-3	0	0	1	-23	-3	-5
0	-9	-14	-24	-23	0	-2	-18	-28	-27	0	-12	-16	-9		0	-19	-24	0	-23	0	-6	-23	1	-23	0	-9	-28	1	0	0	-9	-16	-14	0	0	1	-43	1	0
0	-23	-4	-23	-24	0	-2	0	-26	-2	0	-3	-4	-6		0	1	-41	-15	1	0	1	-41	-13	0	0	-5	-27	0	0	0	-15	-4	-26	0	0	-1	-23	-10	0
0	0	-14	-23	-14	0	-2	-18	-42	-5	0	-15	-6	-26		0	1	-25	-19	-22	0	1	0	1	0	0	-4	-21	-1	0	0	-6	-6	-7	1	0	1	-23	-9	0
0	-23	-27	-23	-23	0	-2	0	0	-9	0	-12	-26	-8		0	1	-23	-23	-6	0	0	-23	-16	0	0	-26	-5	-5	0	0	-20	-26	-10	0	0	-18	0	1	0
0	-13	-23	-2	-13	0	-5	-5	-25	0	0	0	-5	-40		0	-6	0	0	-23	0	-12	0	-9	0	0	-10	-4	-8	0	0	-5	-5	-32	0	0	-9	-23	1	0
0	-13	-13	-23	-5	0	-27	0	0	-25	0	-2	-30	-29		0	1	-23	0	0	0	1	-14	-1	0	0	-6	0	-2	0	0	-2	-30	-8	-9	0	1	-28	-6	0
0	1	-5	-41	-23	0	-4	0	-18	-27	0	-6	-6	-11		0	1	-37	-28	-23	0	-2	-13	-5	0	0	-17	-27	-2	0	0	-11	-6	-10	-26	0	1	-62	-15	0
0	-5	0	-23	-14	0	-5	0	-29	-24	0	-23	-22	-65		0	1	-23	-24	-28	0	-2	-13	-1	0	0	-28	-27	0	-28	0	1	-22	-1	0	0	1	0	-2	0
0	-13	-36	-23	-13	0	0	0	-28	-28	0	-7	5	-6		0	1	0	-24	-3	0	-5	-14	-3	-23	0	-2	-7	2	0	0	-5	5	-7	-26	0	1	-25	1	0
0	-25	-27	-14	-13	0	-31	-7	0	0	0	-27	-23	-9		0	-2	-6	-24	-16	0	0	-14	-5	-23	0	-18	-10	-1	0	0	1	-23	-29	0	0	-9	-62	1	0
0	8	-23	-23	-23	0	-4	-29	-25	-28	0	-6	-6	0		0	-42	0	-6	-11	0	-8	-24	-2	0	0	-6	0	-11	0	0	-32	-6	-6	-15	0	1	-23	-8	-23
0	-2	-3	-10	-15	0	1	0	-28	-26	0	1	-6	-18		0	1	-18	-23	1	0	-16	-24	-24	0	0	-2	-4	-2	0	0	-6	-6	-23	0	0	1	-2	1	0
0	0	-13	-34	-32	0	-19	-24	-28	-16	0	-41	0	-6		0	2	-24	-23	-23	0	-23	0	-41	0	0	-16	-2	-2	0	0	1	0	0	-6	0	-21	0	1	0
0	-23	-5	-23	-32	0	1	-24	0	-17	0	-6	-32	-9		0	1	-25	1	-23	0	-25	-31	-16	0	0	-2	0	-7	0	0	-10	-32	-12	0	0	1	0	1	0
0	-16	-14	-24	-2	0	-2	0	-18	-28	0	-6	-6	-26		0	1	-24	-27	-24	0	-3	0	-13	0	0	-7	-26	-10	0	0	-1	-6	-10	0	0	1	-41	-21	0
0	-23	-32	-23	-13	0	-4	-34	-29	-28	0	1	-6	-9		0	1	-6	-41	-25	0	-16	-14	-30	0	0	-2	-28	-9	0	0	-6	-6	0	0	0	1	-24	2	0
0	-4	-14	-13	-5	0	-7	-7	0	-28	0	-6	-69	-9		0	1	-23	-23	-2	0	-5	0	2	-23	0	-2	-4	-4	0	0	-6	-69	-16	-9	0	1	-23	-5	0
0	-13	-5	-14	-4	0	-2	0	-24	-28	0	-6	-17	-6		0	1	0	-23	-23	0	-26	-13	-19	0	0	-28	0	-2	0	0	0	-17	-6	-9	0	1	0	1	0
0	-8	-24	-13	-13	0	0	-42	0	-26	0	2	0	-6		0	-2	0	-41	-23	0	1	-14	-3	-13	0	-3	-7	-1	0	0	-8	0	-5	0	0	-9	-23	-12	0
0	-22	-14	-24	-27	0	-2	-4	-4	-28	0	1	0	-22		0	-36	-23	-23	-43	0	-13	-13	1	-24	0	-2	-17	-5	0	0	-17	0	-5	0	0	2	-23	1	0
0	-5	-13	-23	-5	0	-9	-6	0	-5	0	-3	22	-11		0	-24	-41	-23	-41	0	-23	0	-13	0	0	-2	-11	-3	0	0	-6	22	-10	0	0	1	-23	-11	0
0	-13	-32	-14	0	0	-28	-28	0	-29	0	0	-17	-3		0	-2	-41	0	-24	0	1	-6	-2	0	0	-24	0	1	0	0	-6	-17	-26	0	0	1	18	1	0
0	1	-23	-25	-23	0	0	0	-29	-5	0	-13	-6	-1		0	0	-41	-23	-23	0	-23	-23	-25	0	0	-7	-29	-27	0	0	1	-6	-16	0	0	-2	-45	0	0
0	1	-14	-45	-14	0	1	-29	-26	-29	0	-21	-38	-9		0	-3	0	-21	0	0	-8	0	-5	0	0	-21	-25	-2	0	0	-6	-38	-15	-6	0	-1	-23	1	0
0	1	-14	-23	-32	0	-2	-24	-7	-28	0	-14	-9	0		0	-9	-21	0	1	0	-32	-23	-2	0	0	2	-17	-1	0	0	-6	-9	-12	0	0	-2	0	1	0
0	-19	-23	-23	-14	0	-21	0	0	-26	0	-3	-19	-26		0	-11	-23	0	-41	0	1	-14	-6	0	0	-5	-17	0	0	0	-21	-19	-29	0	0	-5	0	1	0
0	0	-14	-35	-23	0	-6	-26	0	-42	0	-6	-9	-29		0	-24	-23	0	-6	0	-41	-13	-32	0	0	-1	-7	-14	0	0	-17	-9	-6	0	0	1	-21	1	0
0	-19	-13	-27	-5	0	-2	0	-29	0	0	-6	-6	0		0	1	-23	-23	1	0	-13	-23	-9	-13	0	-5	-26	-7	0	0	-15	-6	-8	0	0	1	0	-34	0
0	-9	-13	-42	-39	0	1	0	-18	-33	0	-10	-26	-41		0	1	-41	0	-23	0	-23	-5	1	0	0	-1	-29	-5	0	0	-1	-26	-6	3	0	1	-24	1	0
0	-22	-13	0	-23	0	-5	-28	-29	0	0	-20	-6	-9		0	2	-41	-23	-41	0	1	0	-1	0	0	-5	-47	-9	0	0	-9	-6	-6	0	0	1	-19	-9	0
0	-1	-23	-13	-5	0	-1	-28	0	-54	0	-9	0	-3		0	1	0	-6	-63	0	-23	0	-2	-7	0	-5	-29	-19	0	0	-3	0	-17	0	0	1	-18	-34	0
0	-14	-23	-23	-25	0	-2	-17	-29	-18	0	-1	-9	-26		0	1	-24	-28	-23	0	-25	0	1	0	0	-28	-24	-7	0	0	-18	-9	-2	-19	0	1	-24	1	0
0	-12	-4	-24	-1	0	-5	-52	-28	0	0	-3	-33	-8		0	-2	-1	0	-28	0	-24	-23	-25	-19	0	-10	-24	-16	0	0	-16	-33	1	0	0	1	0	-1	0
0	-20	-14	4	-23	0	0	0	-28	-24	0	-23	0	-9		0	-32	-16	-27	-23	0	0	-14	-5	-16	0	2	-54	-6	0	0	-20	0	-15	0	0	1	-41	-41	0
0	-2	-13	-14	-14	0	0	-28	40	-38	0	-8	-33	0		0	1	-41	0	-43	0	1	-18	-1	0	0	-4	-26	-27	0	0	-18	-33	-13	0	0	1	-23	-7	0
0	0	-16	-4	-32	0	-20	0	0	-28	0	2	-40	-9		0	-2	-23	-23	-24	0	-23	-18	-7	0	0	-2	-17	-24	0	0	-9	-40	-1	0	0	1	-6	1	0
0	-13	-23	-24	-23	0	-2	-4	-25	0	0	-1	-26	-7		0	-9	-23	0	-23	0	-23	-5	1	0	0	-32	-7	-5	0	0	-15	-26	-6	0	0	-4	0	-14	0
0	-13	-1	-23	-13	0	1	-28	0	-45	0	10	-9	0		0	-17	-41	-15	-23	0	-6	-15	-5	0	0	-4	-28	-1	0	0	-11	-9	-12	0	0	1	0	1	0
0	-27	-13	-14	-22	0	0	-42	0	0	0	-9	0	-9		0	-19	-23	0	-23	0	1	-23	-24	0	0	-17	-28	1	0	0	-9	0	-6	0	0	2	-25	-8	1
0	-13	-23	-13	-31	0	-2	-28	0	-5	0	-9	-15	-6		0	1	-41	-28	-26	0	1	-13	1	1	0	-18	-17	-1	0	0	-7	-15	-2	1	0	1	0	1	0
0	-3	-14	-13	-41	0	-8	0	-7	-30	0	-18	-17	-25		0	1	-41	0	-23	0	-8	-13	1	0	0	-5	-30	-3	0	0	-24	-17	1	0	0	-2	0	-9	0
0	0	-13	0	-33	0	-1	-7	-19	-28	0	-3	-6	-6		0	1	-23	-24	-41	0	2	-13	-5	0	0	-2	0	-18	0	0	-14	-6	-38	0	0	0	1	1	0
0	-3	-23	-13	0	0	-2	-29	-24	0	0	-3	0	-8		0	1	-15	-2	-23	0	-13	-23	-23	0	0	-2	-20	-6	0	0	-14	0	-12	0	0	1	-23	1	0
0	-23	-23	-14	-44	0	-2	0	0	0	0	-18	-33	0		0	1	-41	0	-23	0	-3	-14	-24	-6	0	-2	-26	1	0	0	1	-33	-10	0	0	1	-23	0	0
0	0	-23	-27	-23	0	-6	0	-17	-57	0	3	-31	-26		0	1	-23	-23	-18	0	-23	0	-12	0	0	-2	0	2	0	0	-3	-31	-1	0	0	1	-23	1	0
0	-13	-13	-13	0	0	-6	-3	0	-38	0	-7	0	-31		0	-7	-43	0	-62	0	1	-27	-5	1	0	-30	0	-23	0	0	-6	0	-9	0	0	-13	-1	1	0
0	1	0	-1	-51	0	-28	-54	-25	0	0	-11	-53	-11		0	1	-25	-24	-41	0	-31	-23	-2	-23	0	-4	-29	1	0	0	1	-53	-12	-3	0	-6	-24	1	0
0	2	-24	-24	-23	0	-7	0	-29	-29	0	-10	-32	-9		0	-10	-23	-24	-41	0	-23	-13	-7	0	0	0	-44	-3	0	0	-20	-32	-17	0	0	1	-23	-1	1
0	-16	-14	-23	-23	0	-2	-42	0	-6	0	-6	0	-29		0	1	-23	-6	-23	0	-13	-13	-8	0	0	-5	-1	1	0	0	-9	0	-10	0	0	1	-37	1	0
0	-23	-23	-15	-23	0	-24	-11	-6	-4	0	6	-9	-6		0	1	-16	-27	0	0	-13	-23	-18	-23	0	-21	-29	-26	0	0	-3	-9	1	0	0	-4	-24	-3	0
0	-5	-1	-5	-13	0	-9	0	-7	-21	0	0	-22	-39		0	1	-24	-23	-41	0	-1	0	-4	0	0	-2	-54	-7	0	0	-29	-22	-6	0	0	1	-41	2	0
0	-3	0	-23	-14	0	-7	-27	0	-28	0	-7	-7	-6		0	1	0	-23	-3	0	1	-14	-12	-7	0	-7	-42	-2	0	0	-6	-7	-17	0	0	1	-24	1	0
0	-4	-32	-23	-32	0	-2	0	0	-29	0	-18	-23	-3		0	1	-6	-23	-5	0	1	-23	-13	0	0	0	-7	2	0	0	-1	-23	-8	0	0	1	0	0	0
0	-23	-24	-14	-16	0	-5	-4	-40	-5	0	-9	-30	-9		0	1	-15	0	-23	0	-13	0	0	0	0	-8	-51	-1	0	0	-12	-30	-24	0	0	1	0	1	0
0	-10	-23	-23	-23	0	1	-42	-21	-12	0	-6	-16	-6		0	-27	-23	0	-23	0	-13	-23	1	0	0	1	-4	-2	0	0	-6	-16	6	0	0	1	0	-6	0
0	-10	-23	-23	-23	0	-28	-33	-28	-28	0	-16	0	-15		0	-23	-41	0	-6	0	-5	-23	-13	-16	0	-28	0	-4	0	0	-10	0	1	0	0	1	-41	-8	0
0	-5	-13	-23	-23	0	-1	0	-17	0	0	-6	-6	-26		0	1	-41	-6	-2	0	-3	0	-2	0	0	-2	-3	-19	0	0	-15	-6	-16	-8	0	-8	-24	1	0
0	-31	-5	-14	-23	0	-2	-6	-24	-57	0	-4	0	-6		0	1	0	-24	0	0	1	-5	-12	0	0	-2	0	-2	0	0	-3	0	-6	0	0	0	-23	-6	0
0	-23	-14	-23	-24	0	1	-26	0	-2	0	-16	-15	-7		0	-11	-18	-24	-28	0	1	-23	-12	0	0	-5	-29	0	0	0	-15	-15	-23	0	0	1	-23	1	1
0	-16	-24	0	-14	0	-6	-15	-29	-24	0	-19	-48	0		0	1	-23	-6	-34	0	-1	0	-45	0	0	-2	0	-2	0	0	-32	-48	-3	0	0	1	0	-14	0
0	1	-23	-5	-22	0	-3	-26	-28	0	0	-4	-15	-23		0	-34	0	-23	0	0	-13	-23	-13	0	0	-2	-6	1	0	0	-25	-15	-6	0	0	-9	0	-8	1
0	-2	-23	-13	-14	0	-1	-28	-4	-24	0	-6	-26	0		0	-35	0	-24	-2	0	-5	-14	-3	0	0	-5	-23	0	0	0	-3	-26	-26	0	0	-20	-24	2	0
0	-16	-14	0	-7	0	-2	-28	0	-29	0	0	-9	-9		0	1	0	-43	-24	0	-23	-13	-14	-13	0	-4	-28	-4	0	0	-6	-9	-6	0	0	1	-24	0	0
0	-24	-5	-14	-13	0	-1	-29	-33	-29	0	-13	-17	-29		0	-8	-41	-22	-23	0	-5	-14	-7	0	0	-4	0	-2	0	0	-17	-17	-11	-2	0	1	0	0	0
0	-13	-32	-17	-5	0	-28	-26	-28	-54	0	0	-7	0		0	1	0	-23	0	0	-5	-23	-2	0	0	-1	-29	-23	0	0	-26	-7	-19	0	0	1	-28	-4	-13
0	-23	0	-56	-23	0	-2	-31	-6	-23	0	0	-20	-9		0	1	36	0	-23	0	-7	-24	-4	0	0	-2	-49	1	0	0	1	-20	-3	-10	0	1	0	-4	0
0	-7	-14	-23	-24	0	-6	-24	-29	0	0	-14	0	-8		0	0	-23	-18	-2	0	-8	-1	-32	0	0	1	-23	-10	0	0	-29	0	-11	0	0	1	0	1	0
0	0	-23	-14	-13	0	-16	-52	-29	0	0	-28	0	-7		0	1	-41	0	1	0	-13	0	1	0	0	-2	-42	-2	0	0	-6	0	-11	0	0	-23	0	1	0
0	-34	0	-5	-14	0	-2	-29	-28	-17	0	-3	-6	-9		0	1	0	-19	0	0	-21	0	-5	0	0	-1	-50	-8	0	0	-3	-6	-29	0	0	1	-2	0	0
0	-3	-26	-14	-2	0	-26	-29	-35	-42	0	-1	-6	0		0	0	-41	-23	-3	0	-5	-32	-13	0	0	-3	-4	-1	0	0	-9	-6	-3	0	0	-6	0	1	0
0	-2	-23	-14	-5	0	0	-7	0	0	0	-7	-38	0		0	1	1	-23	-37	0	-9	-14	-16	0	0	0	-6	-2	0	0	-1	-38	-16	0	0	-24	0	1	0
0	1	-32	-32	-15	0	-8	0	0	-29	0	-2	-11	-17		0	1	-23	-24	-15	0	-5	-14	-12	0	0	-7	-54	-5	0	0	-6	-11	-6	0	0	1	-34	1	0
0	1	-5	-59	-22	0	-4	-28	-29	-29	0	-8	-6	-9		0	-9	1	-23	0	0	-44	-23	-5	-24	0	-1	0	-7	0	0	-4	-6	-9	-6	0	-21	-21	-9	0
0	-18	-5	-23	-23	0	-14	-29	-5	-42	0	-6	-9	0		0	1	-24	-23	-63	0	-28	-14	-5	0	0	-18	0	-1	0	0	-11	-9	-6	-43	0	1	0	1	0
0	1	-23	-23	-32	0	-13	-28	0	-40	0	-3	0	-6		0	-27	-15	-6	-53	0	-32	0	-14	0	0	-9	-33	-10	0	0	1	0	-24	0	0	1	-6	1	0
0	-11	-24	-14	-23	0	-2	0	-28	-21	-12	-6	-9	-6		0	1	-23	-24	-23	0	0	-13	1	0	0	-1	0	-12	0	0	-45	-9	-9	0	0	-5	-41	1	0
0	-14	-24	-26	-23	0	-21	0	-8	-18	0	-3	0	-9		0	-12	-15	0	-6	0	-23	-22	1	0	0	-13	-26	-5	0	0	1	0	-9	0	0	1	0	1	0
0	-3	1	4	-15	0	-2	-24	-16	-28	0	-9	-17	-24		0	1	-36	0	-6	0	-19	-14	-13	0	0	-2	-28	-4	0	0	-9	-17	-16	-6	0	1	0	1	0
0	-1	-23	-23	-16	0	-5	0	-24	-30	0	-20	-9	-9		0	-11	-23	-24	-41	0	-8	-23	-15	0	0	-7	-25	-7	0	0	-17	-9	-6	-3	0	-5	0	1	1
0	-23	-27	-24	-41	0	0	-23	0	-26	0	-41	-6	-25		0	0	0	-15	-23	0	1	-23	-2	0	0	-1	-28	-5	0	0	-7	-6	-10	0	0	1	-6	1	0
0	-3	-23	-23	-23	0	27	-28	-28	-26	0	0	-9	-6		0	-2	-23	-20	0	0	-2	0	-15	0	0	-6	-26	-7	0	0	6	-9	-6	0	0	1	-27	1	0
0	-23	0	-14	-23	0	-5	-26	0	-66	0	-3	-6	-59		0	-14	0	-23	-23	0	2	-14	-25	-23	0	-30	0	0	0	0	-4	-6	-15	0	0	0	-2	1	0
0	0	-5	-24	0	0	1	-41	-24	-28	0	1	0	-6		0	-41	-23	0	-3	0	-23	-14	0	-24	0	-2	-17	-11	0	0	-1	0	-20	-8	0	-3	-24	1	0
0	1	-41	-13	-16	0	-2	-28	0	-28	0	-17	-9	-26		0	-1	-23	-24	-23	0	0	-23	-5	0	0	1	-34	-20	0	0	-24	-9	-11	-6	0	-4	-8	1	0
0	-1	-23	-23	-8	0	-29	-28	0	0	0	-12	0	-9		0	2	-43	-6	-23	0	-13	-5	1	0	0	-3	-7	-5	0	0	-3	0	-25	0	0	-10	-23	1	1
0	-13	-23	-41	-23	0	-2	-30	-26	-24	0	-6	-34	-26		0	-1	-41	0	-6	0	-51	-23	3	-23	0	1	-21	-2	0	0	-11	-34	-8	0	0	-25	0	1	0
0	1	0	-23	-13	0	-4	-4	0	-4	0	-21	-6	-9		0	-1	-23	0	-23	0	1	0	-3	0	0	-5	-20	-2	0	0	-3	-6	-9	0	0	1	0	1	0
0	-7	-23	-27	-13	0	-2	0	0	0	0	-31	-26	-7		0	-1	-41	-23	-27	0	1	-23	1	0	0	-1	-29	-4	0	0	-2	-26	-2	0	0	1	-23	1	0
0	1	-23	-23	-23	0	1	0	-25	-11	0	1	-15	-9		0	-19	0	0	-63	0	2	-13	-9	0	0	-11	-26	1	0	0	-10	-15	-25	0	0	1	0	1	0
0	-12	-14	-13	-23	0	-1	-26	-52	-29	0	-6	-10	-31		0	1	-24	-15	1	0	1	-23	-10	0	0	-5	0	1	0	0	-4	-10	-10	0	0	1	0	1	0
0	-27	-14	-23	0	0	-11	0	-24	-23	0	-1	-13	-28		0	1	-23	-23	0	0	3	-5	1	0	0	-4	-24	-5	0	0	-3	-13	0	1	0	-45	-15	1	0
0	-11	-13	-23	-13	0	-8	0	-29	-28	0	-5	0	-30		0	-41	0	-18	-23	0	-14	-13	2	-23	0	-3	0	0	0	0	-3	0	-24	-6	0	1	-53	1	-28
0	44	-23	-13	-23	0	-5	-28	0	0	0	-6	-26	-6		0	1	-23	0	-24	0	-22	-41	-8	0	0	-27	-25	-4	0	0	-18	-26	-31	0	0	1	-23	-22	0
0	-22	-42	0	0	0	-3	0	-18	8	0	-21	-6	-6		0	-10	-25	-8	-23	0	-1	-14	-7	0	0	-4	0	-56	0	0	-3	-6	-8	-18	0	1	-25	-6	0
0	-23	-13	-23	-13	0	-28	0	-28	0	0	-15	-32	-21		0	-4	-23	-8	-2	0	-5	-13	0	0	0	-18	-29	0	0	0	-7	-32	-1	0	0	1	-23	0	0
0	0	-13	-14	-13	0	-7	0	0	0	0	-3	-31	-9		0	-24	0	-45	-6	0	-23	-13	-13	0	0	-2	0	0	0	0	-40	-31	-6	0	0	1	-24	1	0
0	-32	-42	-23	-23	0	0	-28	0	-27	0	-24	-53	-9		0	1	-24	-45	-2	0	1	-14	-16	-5	0	-2	0	-4	-29	0	-3	-53	-15	0	0	1	0	1	0
0	-25	-45	-14	-4	0	-24	-7	-7	-4	0	-15	-3	-13		0	1	0	-23	-5	0	-4	0	-5	-5	0	-2	-28	2	0	0	-3	-3	-4	0	0	1	-16	1	0
0	-50	-5	-23	-22	0	-2	0	-24	0	0	-3	-3	-11		0	-11	0	0	-24	0	-23	-31	1	-23	0	1	0	-5	0	0	-6	-3	-9	0	0	1	-38	0	0
0	-23	-23	-23	-14	0	-7	-17	-34	-21	0	-3	-9	0		0	1	-15	0	-25	0	-13	-14	-11	0	0	2	-38	-6	0	0	-6	-9	-40	-26	0	2	-23	1	0
0	-5	-4	-24	-5	0	-2	0	0	-20	0	-13	-26	-26		0	-13	-41	0	-28	0	1	-13	-13	-63	0	-4	-4	-4	0	0	-7	-26	-31	0	0	1	-23	1	0
0	-23	-23	-3	-23	0	0	-28	0	-55	0	1	-9	-3		0	1	-41	-19	-41	0	-16	-14	1	0	0	-4	0	-14	0	0	-17	-9	-39	0	0	1	0	-2	1
0	1	-36	-14	-23	0	-4	-28	0	-18	0	-31	-38	-11		0	1	1	-19	1	0	1	-22	-8	2	0	0	-7	-1	0	0	-12	-38	-6	0	0	1	0	1	0
0	-16	-23	-5	-35	0	-10	0	0	0	0	-17	-26	-6		0	1	0	-23	-6	0	-19	-14	1	0	0	1	-27	-7	0	0	-4	-26	-6	0	0	0	-23	1	0
0	-23	-25	-23	-23	0	-6	-26	-28	-9	0	-6	-38	0		0	1	-23	-11	-23	0	-13	-14	-3	-23	0	-10	-50	-1	0	0	-6	-38	-4	0	0	1	-45	1	0
0	-21	-26	-31	-23	0	-11	-29	-21	-18	0	-17	-6	1		0	1	-24	-24	1	0	-13	-25	-13	1	0	2	-38	-2	0	0	-3	-6	-18	0	0	-1	-34	-21	0
0	-13	-41	-5	-14	0	0	-7	-7	-28	0	-3	-9	-15		0	1	1	43	-24	0	1	1	-13	0	0	-24	0	1	0	0	-6	-9	-29	-47	0	1	0	0	0
0	-5	-23	-23	-23	0	-14	0	-31	-59	0	-6	-52	-6		0	0	-23	-23	-2	0	3	0	-2	0	0	-30	0	-5	0	0	-2	-52	-9	0	0	1	0	1	0
0	-4	-32	-5	-3	0	1	0	-28	-24	0	-2	0	-9		0	1	-23	-15	-23	0	-3	-23	-6	0	0	-2	0	2	0	0	-6	0	-3	0	0	1	-25	-23	0
0	0	-32	-14	-23	0	-5	-28	-28	-18	0	-26	-19	-32		0	1	-18	-54	-23	0	0	-14	-13	0	0	-1	-29	-27	0	0	0	-19	-16	0	0	1	0	1	1
0	-20	-54	-41	-2	0	0	-3	-4	0	0	-1	-6	-31		0	1	-41	-23	1	0	1	-23	-6	0	0	1	-4	-1	0	0	-14	-6	-10	0	0	-6	-23	1	1
0	1	-5	0	-13	0	-2	-29	0	0	0	-3	0	-24		0	-34	0	0	-41	0	1	-24	1	0	0	1	-29	1	0	0	-2	0	0	0	0	1	-23	1	0
0	-5	-23	-5	-23	0	-19	-29	0	-26	0	-6	0	-33		0	1	-41	-23	-2	0	0	-5	-40	0	0	-1	0	0	-36	0	-6	0	-11	0	0	1	-24	1	0
0	-26	-25	-23	-24	0	-7	-26	-28	-26	0	3	-6	-9		0	0	-27	-41	-24	0	-27	-5	-8	0	0	-26	-5	-1	0	0	1	-6	-17	0	0	1	-24	1	0
0	-9	-14	-1	-23	0	-2	-4	-26	-26	0	-13	-9	-11		0	1	-23	0	-3	0	-6	-23	-4	0	0	-2	-31	-5	0	0	-10	-9	-11	0	0	1	-23	1	0
0	1	-23	-24	-23	0	-28	-1	0	-3	0	-16	-24	-36		0	1	-23	0	-41	0	-13	-23	-29	0	0	-2	0	-2	0	0	-25	-24	-6	0	0	1	-15	1	0
0	-22	-23	-23	-24	0	-28	8	0	-28	0	-6	-14	-9		0	1	0	0	-24	0	-23	-23	-8	0	0	-2	-28	1	0	0	-1	-14	-17	0	0	1	-44	1	0
0	-19	-23	-13	-14	0	1	-29	-25	-2	0	-6	-2	0		0	-6	-24	0	-24	0	-8	-23	1	-5	0	-28	-31	-6	0	0	-9	-2	-15	-9	0	1	-17	-19	0
0	-31	-23	-23	-14	0	0	-28	-27	0	0	-10	-11	-9		0	1	-24	-24	-23	0	-3	-13	-17	0	0	-2	-4	-2	0	0	2	-11	-6	0	0	1	-43	1	0
0	-3	0	-13	-8	0	-8	-21	-18	-28	0	2	-26	-26		0	-5	-21	0	-28	0	-7	8	-13	0	0	-2	0	-4	0	0	2	-26	-3	0	0	1	-34	1	0
0	-8	0	-23	-22	0	-11	0	0	0	0	-23	-26	-6		0	-21	-18	-20	-15	0	-3	-14	-12	0	0	1	-29	-1	0	0	-1	-26	-12	-53	0	1	12	1	0
0	-22	-13	-14	-13	0	-16	0	-26	-29	0	-3	0	-48		0	1	0	0	-23	0	-2	0	-29	0	0	-2	0	-9	0	0	-3	0	-4	0	0	1	-23	-34	0
0	0	-23	0	-8	0	-20	0	-6	-27	0	-12	-18	-1		0	-15	-24	-23	1	0	-27	-23	-10	0	0	-2	-24	-2	0	0	-1	-18	-9	-26	0	1	-23	1	0
0	2	-23	-30	-8	-38	1	-28	-7	0	0	-18	0	-15		0	1	0	-43	-21	0	2	-22	-41	0	0	-2	0	-2	0	0	1	0	-7	0	0	1	0	-15	-13
0	1	-21	-24	-22	0	-5	-20	-18	-23	0	-6	-26	0		0	-24	-2	-28	-45	0	1	-23	1	-63	0	-2	-27	-2	-28	0	-3	-26	-16	0	0	1	0	-7	0
0	-9	-25	-23	-24	0	-1	-7	-28	-28	0	-18	-6	0		0	1	-23	-19	-28	0	1	0	-10	0	0	-2	0	1	0	0	-10	-6	-3	0	0	1	-24	-4	0
0	-5	-14	-23	-48	0	-2	-28	-5	-28	0	-4	0	-6		0	1	-41	-6	-23	0	-42	-31	-36	0	0	-28	-28	-18	0	0	-6	0	-3	0	0	-6	0	-11	0
0	-5	-22	-23	-43	0	-9	0	-28	0	0	-6	-14	-26		0	-20	-24	-23	0	0	-5	-31	0	0	0	-1	-28	0	0	0	-3	-14	-9	0	0	1	-31	-2	0
0	-23	-13	-3	-2	0	1	0	-7	-24	0	3	-17	-25		0	1	0	0	-23	0	-23	-41	-7	0	0	-2	-28	-2	0	0	-18	-17	-20	0	0	-11	-45	-10	0
0	-6	-14	-14	-14	0	-2	-28	0	-28	0	-2	-6	-9		0	1	-41	0	-23	0	-32	-14	-19	0	0	-8	0	-28	0	0	-20	-6	-4	0	0	1	0	0	0
0	-23	-12	-1	-24	0	1	-27	0	-28	0	-29	-9	-46		0	-6	-23	-54	-23	0	-23	-5	-1	0	0	-3	-1	1	0	0	-33	-9	-1	-9	0	1	-18	1	0
0	-5	-43	-13	-14	0	-2	-27	-26	-29	0	-19	-38	-53		0	-11	-27	-24	0	0	0	0	-23	0	0	-1	-7	-9	0	0	-10	-38	-3	0	0	1	1	-18	0
0	-2	-24	-3	-32	0	-22	0	0	-50	0	-7	-6	-6		0	1	0	-23	-41	0	-13	-32	1	-23	0	-2	0	1	0	0	-18	-6	-9	-3	0	1	0	-16	0
0	-16	-23	-13	-5	0	-21	-28	0	-54	0	-3	-20	-20		0	-18	-51	0	-6	0	-23	-5	-16	0	0	-26	0	-5	0	0	-12	-20	-6	-47	0	1	-6	-17	0
0	0	-23	-23	-18	0	-2	-16	0	-21	0	-11	-6	-8		0	1	0	-23	0	0	1	-23	-8	0	0	-5	-17	1	0	0	-3	-6	-6	0	0	-6	1	1	0
0	1	-23	-14	-3	0	-5	-29	-6	-28	0	-1	-6	-6		0	1	-23	-24	0	0	-7	-23	-34	-14	0	-3	-24	-5	0	0	-2	-6	-20	0	0	1	0	-1	0
0	-1	-13	-10	-13	0	0	-29	-29	-1	0	-6	-3	-12		0	1	-41	-27	-22	0	-25	-1	-1	0	0	-4	-5	-7	0	0	-1	-3	-11	0	0	1	-35	1	0
0	-22	-23	-13	-35	0	1	-24	0	-28	0	-9	-16	-23		0	-34	-41	-24	-28	0	1	-13	-14	-23	0	-4	-4	-7	0	0	1	-16	-6	-9	0	1	0	0	0
0	-8	-23	-13	-13	0	-2	0	0	-29	0	-1	-8	0		0	1	-24	-28	-21	0	-13	0	1	0	0	1	0	-2	0	0	-2	-8	-10	0	0	1	-10	1	0
0	-4	-13	0	-41	0	1	-4	-38	0	0	-3	-26	-7		0	1	1	-28	-23	0	1	-13	-5	0	0	-2	-4	-2	0	0	-9	-26	-12	0	0	1	-6	1	0
0	-27	-13	-14	0	0	-10	0	-57	-26	0	-6	0	-3		0	-13	-23	0	-41	0	-2	-23	-16	0	0	-1	0	-1	0	0	-3	0	-5	0	0	0	-41	1	0
0	-6	-63	-21	-13	0	-4	-38	-5	-7	0	-32	-2	-9		0	1	0	-24	1	0	-23	-23	-15	-23	0	0	0	-2	0	0	-27	-2	-1	0	0	1	0	-2	0
0	-23	-23	-23	0	0	0	0	0	-5	0	-6	-63	0		0	-9	-27	-23	-28	0	1	-23	-17	-23	0	-2	-49	-2	0	0	-6	-63	-6	-8	0	1	-22	1	0
0	-5	-14	-23	-23	0	-2	-6	0	-54	0	-17	-11	-26		0	-18	-41	-23	-5	0	1	-23	-7	-25	0	-2	0	-4	0	0	-18	-11	0	0	0	1	1	-8	0
0	-14	-23	0	-23	0	-8	-3	-29	-2	0	-6	-31	-26		0	-5	2	-24	-43	0	-14	0	1	-23	0	-3	-28	-1	0	0	-3	-31	-13	0	0	1	0	1	0
0	-13	-23	-25	-3	0	-24	-27	-26	-5	0	-8	-24	-21		0	1	0	-23	-23	0	1	-23	-2	0	0	-2	-28	-2	0	0	-1	-24	-7	0	0	1	0	-5	0
0	-13	-23	-23	-41	0	1	-28	0	-23	0	-26	-3	-52		0	-21	-23	-24	0	0	1	-23	-4	-3	0	-28	-27	1	0	0	-1	-3	-3	0	0	1	-24	1	-13
0	-13	0	-3	-27	0	0	0	-29	-28	0	-3	-6	-6		0	-2	-24	-23	-26	0	-3	-27	2	0	0	-3	0	-28	0	0	1	-6	-3	0	0	1	-25	-6	0
0	-2	-23	-23	-32	0	-1	-29	0	0	0	-6	0	-9		0	1	-23	-53	-34	0	-5	0	-55	0	0	-4	-28	1	0	0	-1	0	-9	0	0	-3	-20	1	0
0	1	0	-14		0	-28	0	0	-28	0	-7	-25	-26		0	1	0	-37	-23	0	-23	-27	-2	0	0	-3	0	-25	0	0	-10	-25	-51	0	0	-9	-24	1	1
0	-44	0	0		0	-2	0	7	-26	0	-21	-23	0		0	-10	-6	0	-24	0	-14	-13	-13	0	0	0	-33	-1	0	0	-11	-23	-8	0	0	1	0	-29	0
0	0	0	-18		0	-2	0	-26	-7	0	-20	-6	-6		0	1	0	-23	-43	0	-3	0	1	0	0	0	0	-2	-7	0	-1	-6	-1	-3	0	-2	0	1	0
0	-16	-23	-13		0	-17	-29	-28	-29	0	-11	-7	-12		0	-4	-41	0	-23	0	-6	-23	-22	-23	0	-4	-17	-4	0	0	-10	-7	-6	0	0	1	-6	1	0
0	-27	-14	-32		0	-18	0	0	0	0	-29	-26	-39		0	1	-23	-23	-41	0	-2	-27	-2	-23	0	0	-28	0	0	0	-25	-26	-56	0	0	-1	-33	1	0
0	-19	-14	-24		0	-5	-28	-27	0	0	-2	-2	-9		0	-7	-37	-23	-41	0	-5	0	-5	-23	0	2	-28	-5	0	0	-3	-2	-6	0	0	-15	-23	-23	0
0	-1	-4	-23		0	-8	0	-10	0	0	0	-3	-40		0	-12	0	0	0	0	-7	-23	-23	-21	0	-28	-29	-7	0	0	-2	-3	-3	0	0	1	0	1	0
0	-14	-14	-18		0	-6	-2	0	-22	0	-7	-6	0		0	1	-6	-25	1	0	1	-23	-3	0	0	-8	-23	-5	0	0	-1	-6	-6	-47	0	1	0	1	0
0	-32	-23	-23		0	1	0	0	-9	0	-3	-17	-6		0	-7	-23	-28	0	0	17	-22	1	0	0	-4	0	1	0	0	-1	-17	-20	0	0	0	-45	1	0
0	-18	-23	-23		0	-2	-29	-29	-6	0	-6	0	-17		0	1	-41	-28	1	0	-3	-43	-5	0	0	-7	-36	-5	0	0	0	0	-20	0	0	-10	-23	2	0
0	-29	-14	-23		0	-14	-42	0	-18	0	-29	-26	0		0	-9	1	0	-23	0	-41	-22	-3	-24	0	-8	-6	-8	0	0	-6	-26	-12	0	0	1	0	-5	0
0	-14	-19	-14		0	0	0	-26	-23	0	-20	-6	-8		0	-1	-23	-26	-41	0	-23	-14	-5	-23	0	-2	-6	-3	0	0	-9	-6	-12	0	0	1	0	1	0
0	-13	-9	-27		0	-1	-26	-17	-28	0	-40	-9	-28		0	1	-41	0	-2	0	1	0	-28	0	0	-10	0	-2	0	0	1	-9	-12	0	0	1	0	-21	0
0	-5	-5	0		0	-6	0	0	-28	0	-15	-3	-26		0	49	-16	-23	0	0	-23	-42	-1	0	0	1	-28	-9	0	0	-2	-3	-17	-47	0	1	0	1	0
0	-23	-23	6		0	-9	-26	0	-7	0	-8	-9	-5		0	1	0	-63	-23	0	-8	0	-8	0	0	1	-18	-10	0	0	1	-9	-6	0	0	-5	-23	-11	0
0	-14	-14	-50		0	-9	-29	-26	-24	0	1	-31	-9		0	1	-27	0	-6	0	-13	-23	-25	-24	0	-6	-17	-2	0	0	-8	-31	-18	0	0	1	-23	-20	0
0	-10	-23	-23		0	-1	0	-4	-29	0	-3	-6	-18		0	1	0	0	-28	0	-5	-51	-2	0	0	-9	-21	-30	0	0	-24	-6	-8	0	0	2	0	1	0
0	-16	-13	-15		0	1	-21	0	-21	0	-18	0	-3		0	-10	2	-2	-24	0	-13	0	-2	0	0	-28	-29	-13	0	0	-40	0	0	-3	0	1	-23	-14	0
0	0	-23	-23		0	-18	-31	-17	-28	0	-2	0	-26		0	1	0	-24	-15	0	-13	-34	-17	0	0	-2	-28	-2	0	0	-33	0	-7	0	0	-1	-44	1	0
0	-7	-23	0		0	0	0	-28	0	0	-6	-30	0		0	-28	-23	-21	-26	0	-5	-24	-11	0	0	-6	0	-6	0	0	-11	-30	-1	-3	0	1	-23	1	0
0	-5	-23	-14		-1	-2	0	0	0	0	-19	-22	-6		0	1	0	-23	-25	0	-1	-23	-24	-23	0	-2	-28	-5	0	0	-3	-22	-8	0	0	1	0	1	-19
0	-15	0	-18		0	0	-5	-18	-28	0	-7	-52	-8		0	-13	-18	-23	-24	0	-6	-22	1	0	0	-2	30	-2	0	0	-3	-52	-2	0	0	1	-25	1	0
-2	-13	0	-14		0	-6	-29	-28	-2	0	-6	-15	-31		0	-21	-23	20	-24	0	-1	-23	-16	-7	0	-1	-7	-2	0	0	1	-15	-6	0	0	1	-27	1	0
0	-13	-23	-3		0	2	-26	-30	-28	0	2	-48	-3		0	1	-28	-23	-23	0	1	-5	-13	-23	0	-3	-28	-4	0	0	-1	-48	-6	0	0	1	-34	-10	0
0	-5	1	-31		0	3	-27	-28	-2	0	-6	0	-32		0	-9	0	-24	0	0	1	-13	-5	0	0	-28	-28	-1	0	0	-13	0	-24	0	0	-24	-24	1	0
0	-23	-24	-23		0	-6	-27	0	-28	0	-9	-17	-9		0	1	-23	0	-6	0	-12	0	-1	0	0	-8	-7	-2	0	0	-3	-17	-4	-1	0	1	0	-17	1
0	1	-14	-14		0	-2	-18	0	-21	0	-3	-64	-15		0	1	0	-24	1	0	-3	-23	-2	-7	0	-7	-7	-2	0	0	-3	-64	-6	0	0	-5	-2	1	0
0	-5	-14	-31		0	-2	-28	0	-18	0	-6	-9	-11		0	-45	-23	0	-24	0	1	-5	-13	0	0	1	-23	-1	0	0	-9	-9	-13	0	0	-1	-41	1	0
0	1	-23	-5		0	-19	-23	0	-10	0	-29	0	-6		0	-15	-23	-20	-26	0	-9	-13	-13	1	0	-4	0	-22	0	0	-31	0	-3	0	0	1	-23	1	0
0	-5	1	-23		0	-9	-29	0	-1	0	1	-6	-8		0	-41	-25	-45	-37	0	0	-13	-5	0	0	-2	-6	-7	0	0	-3	-6	-24	0	0	1	-25	1	0
0	-2	-13	-23		0	-1	-29	0	-4	0	-6	-9	-26		0	1	-41	-23	-26	0	-8	-14	1	0	0	-4	-7	-2	0	0	2	-9	1	0	0	1	0	0	0
0	0	-32	-23		0	2	2	0	-29	0	-6	-6	0		0	1	-6	0	1	0	2	-4	-5	0	0	-2	-21	-8	0	0	-8	-6	-6	0	0	1	-31	-8	0
0	-14	-7	-7		0	1	-29	0	0	0	-7	-9	-6		0	-16	0	-23	-23	0	-8	-31	-2	0	0	1	-17	-42	0	0	-3	-9	-6	0	0	-7	0	-20	0
0	-14	-23	-14		0	-8	0	0	-26	0	-3	-34	-29		0	1	0	-24	-34	0	-13	-25	-6	0	0	11	-28	-5	0	0	-9	-34	-3	0	0	1	-41	-9	0
0	-14	-23	-23		0	-12	-28	0	0	0	-21	0	-50		0	-2	0	-23	-15	0	0	-23	-3	0	0	1	-28	2	0	0	-10	0	-15	2	0	1	0	-10	0
0	-1	-14	0		0	1	0	-29	-24	0	1	-9	-9		0	-15	0	0	0	0	-10	-23	-11	0	0	-1	-28	0	0	0	-20	-9	1	0	0	1	-41	-12	0
0	-23	-23	-24		0	0	-5	-31	-21	0	-3	-11	-29		0	-11	-25	0	-6	0	-3	-23	-13	0	0	-7	-28	-28	0	0	-9	-11	-6	0	0	1	-25	1	0
0	-45	0	-13		0	-2	-4	-26	-26	0	-8	0	-22		0	-4	-23	-23	-28	0	-1	-27	-16	0	0	-4	-57	-27	0	0	-2	0	3	0	0	1	-6	-1	0
0	-13	-5	-4		0	0	-29	-29	-23	0	-15	0	-26		0	1	-23	0	-43	0	-13	-14	-30	0	0	-2	-24	-7	-2	0	-15	0	0	0	0	2	0	-14	0
0	-23	-5	-23		0	-6	-4	-27	-28	0	-9	-11	-21		0	1	0	-19	-24	0	-5	-13	-29	0	0	-2	-28	-40	0	0	-12	-11	-3	-20	0	1	-27	1	0
0	-14	-14	0		0	-26	-27	-5	-28	0	-7	-9	-26		0	1	-23	0	-28	0	-13	-13	-5	-36	0	-29	-28	-21	0	0	-6	-9	-13	0	0	1	-37	1	0
0	-13	-23	-23		0	1	0	0	-29	0	0	-9	-6		0	1	-6	-21	1	0	-14	0	-14	-23	0	-19	0	-33	0	0	-8	-9	-16	0	0	1	-23	1	0
0	-22	-23	-52		0	1	-18	0	0	0	-6	-6	-6		0	1	-21	-23	-58	0	-6	-14	-2	0	0	1	-17	-5	0	0	-6	-6	-2	0	0	-9	-23	1	0
0	-8	-23	-23		0	-2	0	0	-30	0	-12	-6	-18		0	-7	-23	-23	-23	0	-19	-24	-16	0	0	-2	0	0	0	0	-25	-6	-6	-3	0	1	-21	1	0
0	-36	-14	-23		0	-2	-29	0	-28	0	-17	-20	0		0	-12	0	-13	-11	0	-13	-41	-2	-23	0	0	-28	-2	0	0	-16	-20	-21	0	0	1	-33	1	0
0	-1	-23	-45		0	-28	-10	0	-29	0	-15	-1	-26		0	1	-41	0	-23	0	-7	-23	-18	2	0	-5	-28	1	0	0	-11	-1	-2	1	0	0	-28	1	0
0	-8	-41	0		0	-39	0	-21	-26	0	-3	-17	-17		0	1	-24	-8	0	0	1	-13	-5	0	0	-2	0	0	0	0	-3	-17	-9	0	0	1	0	-8	0
0	-9	-31	-5		0	-2	0	-26	-5	0	-20	-20	-9		0	1	-24	-20	9	0	1	-23	-6	0	0	-6	-38	-2	0	0	-3	-20	-3	0	0	0	-23	-9	1
0	-38	0	-23		0	0	-7	0	-29	0	-32	0	-11		0	-15	-24	-43	-23	0	-1	-23	1	0	0	-2	-18	0	0	0	-9	0	-9	0	0	1	-17	1	0
0	1	-23	-14		0	-28	-24	-6	-33	0	-7	-11	-9		0	-9	0	-28	-23	0	-5	-42	-3	-13	0	-4	-6	-1	0	0	-6	-11	-24	0	0	1	-25	-19	0
0	2	-13	-24		0	0	-26	0	-26	0	-3	-2	-6		0	2	0	-23	-23	0	1	0	-13	-23	0	1	-28	-2	0	0	-35	-2	-6	-3	0	1	-23	1	1
0	-31	-31	-12		0	-43	0	0	-29	0	-16	0	-3		0	-8	-23	-41	1	0	-3	-13	-13	0	0	-2	0	-28	0	0	-9	0	-1	0	0	1	-23	1	-8
0	-16	-23	-23		0	-2	0	-28	-18	0	-7	-26	-9		0	2	-23	-23	-23	0	-3	-23	-15	0	0	-2	-6	-2	0	0	-35	-26	-15	0	0	1	-18	1	0
0	-13	-41	-23		0	-7	0	-28	-26	0	-4	-1	-9		0	-1	-24	0	-23	0	0	-23	-8	0	0	-1	-28	1	0	0	-3	-1	2	0	0	1	0	1	0
0	-23	-14	-26		0	-2	-42	0	-2	0	-16	-11	-9		0	1	-6	-8	1	0	1	-13	-12	-23	0	-1	-28	1	0	0	-17	-11	-8	-6	0	2	0	-1	0
0	-13	-23	-14		0	-28	-24	-38	0	0	-7	-9	-31		0	1	-23	-16	-23	0	-30	-23	-7	0	0	-1	-25	-3	0	0	-10	-9	-21	0	0	1	-23	0	-23
0	1	-63	-32		0	-2	-21	0	-27	0	-11	4	-15		0	1	0	-52	-25	0	2	-23	-3	0	0	-2	-24	-1	0	0	-11	4	-15	-26	0	1	-44	1	0
0	-6	-13	-5		0	-2	-4	-29	-2	0	-12	-56	-6		0	-41	-23	-43	-2	0	0	-14	-7	0	0	-2	-26	-2	0	0	-1	-56	-12	0	0	1	0	1	0
0	-23	-23	-23		0	-35	0	-2	-26	0	-19	0	-3		0	-1	-2	-25	-28	0	-14	0	-16	0	0	-1	-5	-5	0	0	-6	0	1	0	0	-1	-23	-6	0
0	-2	-5	-1		0	1	5	0	-13	0	-20	0	-11		0	-4	-23	0	-23	0	-3	0	-5	0	0	-7	0	-30	0	0	-1	0	-6	0	0	1	-52	-9	0
0	-40	-25	0		0	-1	-21	-11	-26	0	-1	-9	-24		0	1	-24	-24	-23	0	-24	0	-5	0	0	-2	0	-4	0	0	-3	-9	-9	0	0	1	0	-2	0
0	1	-27	-5		0	-2	-28	0	-28	0	-9	0	-3		0	1	-24	0	-24	0	-13	-14	1	-1	0	-8	0	-8	0	0	-17	0	-18	-26	0	-8	0	1	0
0	-5	-2	-32		0	-2	-6	0	0	0	-9	-26	-3		0	-8	-23	0	-28	0	-2	-27	-25	0	0	-2	-27	-4	0	0	-5	-26	-8	-9	0	1	-41	1	0
0	-20	-14	-5		0	-1	-28	-28	-4	0	-9	-6	-11		0	-25	-23	0	-23	0	-23	-24	-26	0	0	0	0	-8	0	0	-2	-6	-17	0	0	1	0	1	0
0	0	-32	-41		0	-29	0	0	0	0	-30	-5	-26		0	1	-23	-23	-23	0	2	-14	-8	-23	0	-24	-29	-5	0	0	-16	-5	1	0	0	1	-23	-17	0
0	-23	-23	-13		0	-5	-7	0	-24	0	-26	-11	-17		0	-26	0	-23	-41	0	-5	0	-5	0	0	-2	-24	-18	0	0	1	-11	-8	0	0	1	0	1	0
0	-7	0	-23		0	-4	-7	0	-29	0	-5	-41	-26		0	1	-41	-24	-24	0	1	-5	-4	0	0	-10	0	-13	0	0	-26	-41	-12	0	0	-2	-24	1	0
0	-31	-24	-23		0	-2	0	0	-40	0	0	-6	-4		0	1	-24	-25	-51	0	-6	0	-4	-23	0	-9	0	-5	0	0	1	-6	-8	-3	0	1	0	0	0
0	-8	-24	-16		0	0	0	0	-39	0	-7	-3	-6		0	1	-24	0	-37	0	-5	-14	-21	0	0	-1	0	-7	0	0	-8	-3	-14	-9	0	1	-24	-1	0
0	-22	-23	-23		0	-2	-26	-24	-28	0	-20	-3	-17		0	1	0	-23	-23	0	-8	-41	-12	0	0	1	-3	-7	0	0	-10	-3	1	0	0	1	-18	-8	0
0	-13	-14	-25		0	-42	-29	-24	-30	0	0	-26	-9		0	1	-41	0	1	0	-5	-13	-4	0	0	1	-7	-6	0	0	-6	-26	1	0	0	1	-20	-1	0
0	-14	-13	-55		0	-21	-28	0	-1	0	-2	-6	-9		0	1	-24	-28	1	0	-23	-34	-14	0	0	-2	-28	1	0	0	1	-6	-6	0	0	-3	-3	-21	0
0	-1	-14	-23		0	-16	-28	0	-29	0	-3	-6	-26		0	-14	0	0	-28	0	1	-5	-22	-23	0	0	-38	-2	0	0	-2	-6	-16	0	0	-27	-6	-16	0
0	-15	-23	-50		0	-28	-28	0	-5	0	-6	0	0		0	1	-23	-2	-15	0	1	-14	0	0	0	-4	0	-15	0	0	-7	0	-9	0	0	1	-23	1	0
0	1	-14	-9		0	-2	-57	-21	0	0	-6	-2	37		0	-8	-19	0	-41	0	-23	-13	-5	-23	0	1	0	2	0	0	-3	-2	-14	0	0	1	-15	1	0
0	-10	-41	-23		0	1	-28	-27	-28	0	-6	0	-9		0	-21	-6	0	-23	0	-20	-32	0	-23	0	-8	-18	1	0	0	-6	0	-18	0	0	0	0	0	0
0	-23	-13	-23		0	-7	-6	-25	-28	0	-6	-26	-6		0	-8	-9	-24	0	0	1	-13	1	0	0	-7	-50	-6	0	0	-6	-26	-6	0	0	-28	0	1	-13
0	-3	-23	-32		0	-4	-2	-27	-28	0	-9	-26	0		0	1	0	-74	-28	0	1	-23	-2	0	0	-1	4	-7	0	0	-16	-26	-12	0	0	1	-23	1	0
0	-23	-25	-3		0	-2	0	0	-4	0	-1	-52	-3		0	-2	-9	-23	-39	0	-23	-14	-18	-23	0	-6	0	0	-2	0	3	-52	2	0	0	-9	0	-13	0
0	-13	-41	-13		0	-27	-34	-29	-5	0	-20	-24	-26		0	-6	-23	-6	-34	0	-14	-24	-13	0	0	37	-5	1	0	0	-1	-24	-16	0	0	-11	0	-7	0
0	-14	-23	-23		0	0	-19	0	-28	0	-1	-9	-9		0	1	-41	-18	-2	0	-14	-15	-15	0	0	-24	-7	-2	0	0	-9	-9	-10	0	0	1	-20	1	0
0	-23	-14	-14		0	-17	0	-31	-17	0	-6	-1	-22		0	1	-24	-23	1	0	-5	-34	-1	-13	0	-2	0	-2	0	0	-2	-1	-3	0	0	-12	-24	-3	0
0	-5	-2	0		0	-2	0	-4	-36	0	-6	-9	0		0	-21	-41	-27	-23	0	-23	-14	-24	0	0	-25	-28	-28	0	0	-9	-9	-11	0	0	1	0	1	0
0	-41	-40	-13		0	-42	0	-28	-4	0	2	0	0		0	1	0	-6	-23	0	1	-14	-27	0	0	-2	0	-5	0	0	0	0	-24	0	0	0	-23	1	0
0	-11	-22	-23		0	-2	-1	-27	-24	0	-20	-15	0		0	1	-1	-28	-23	0	-5	-27	-13	-23	0	-2	-25	-26	0	0	-26	-15	-9	0	0	-9	-26	-10	0
0	-13	-23	-4		0	0	-28	0	-27	0	-9	-14	-9		0	-4	0	-23	-2	0	1	-14	-33	0	0	9	-18	-3	0	0	-17	-14	-6	-3	0	1	-23	1	1
0	1	-14	-13		0	-4	0	-29	-5	0	-6	0	-6		0	-25	-23	-23	0	0	0	-24	-13	-23	0	-26	0	-17	0	0	-6	0	-6	0	0	-14	0	-17	0
0	-12	0	0		0	-7	-28	0	-5	0	-1	-38	-26		0	1	1	0	1	0	-7	-14	-13	0	0	-28	2	-10	0	0	-2	-38	1	-43	0	1	-24	1	0
0	-23	-13	-41		0	-27	0	-7	-5	0	-13	-6	0		0	-8	-23	-23	-6	0	-1	-12	-4	0	0	-24	-24	-6	0	0	-4	-6	1	0	0	-9	0	1	0
0	-2	-31	-23		0	-2	0	-5	-8	0	-15	-23	-9		0	1	0	-23	0	0	-15	-14	0	0	0	-23	-25	-5	0	0	1	-23	-1	0	0	1	-37	1	1
0	1	-23	-25		0	-26	-54	-29	-28	0	-13	-24	-33		0	1	-25	-30	-24	0	-12	-23	1	0	0	-2	-28	-1	0	0	-8	-24	1	0	0	1	-24	1	1
0	-13	-27	-22		0	-20	7	0	0	0	-9	0	-11		0	-10	-23	0	-2	0	1	-47	1	-23	0	-9	0	-2	0	0	-3	0	-4	-47	0	1	-23	-37	0
0	-38	-23	-21		0	-3	-26	0	-17	0	-2	-9	-7		0	1	0	-24	-15	0	-14	-13	1	0	0	-1	-27	-7	0	0	-2	-9	-1	0	0	-20	-24	1	0
0	-35	-23	-23		0	-23	-18	0	-17	0	-29	-23	0		0	1	1	0	-21	0	1	-27	-13	0	0	1	0	-9	0	0	-18	-23	-6	-3	0	-17	-23	1	0
0	-24	-32	-13		0	-4	-24	-7	-20	0	-22	-14	-26		0	1	0	0	-23	0	-8	-13	1	0	0	1	-28	-5	0	0	-29	-14	2	0	0	-9	-23	1	0
0	-15	-32	-24		0	-10	-28	-9	-28	0	0	0	0		0	1	-23	-24	-24	0	-5	0	-7	0	0	-5	-7	1	0	0	-2	0	-6	0	0	1	0	-21	0
0	-3	-5	-23		0	-4	-28	-25	-29	0	-6	-26	-44		0	1	-23	-23	-23	0	-2	-22	-13	-23	0	1	0	-2	0	0	-46	-26	-2	0	0	1	-44	1	0
0	-17	-13	-23		0	-2	-21	0	-36	0	-2	-6	-26		0	1	0	-23	-34	0	-13	-13	-1	0	0	-7	-28	-7	0	0	-9	-6	-5	0	0	1	-23	1	0
0	-5	-14	0		0	-9	0	-6	-10	0	-9	-6	-6		0	1	0	-24	-6	0	-8	-23	-31	0	0	-2	-27	-6	-28	0	1	-6	-6	0	0	1	-20	1	0
0	-23	-22	-43		0	-6	-4	-26	-21	0	-1	-8	-24		0	-6	-41	-74	-23	0	1	-23	-25	1	0	1	-9	-12	0	0	-6	-8	-29	0	0	1	0	1	0
0	-30	-10	-23		0	-21	-29	0	-4	0	-23	-8	-26		0	1	0	-23	-24	0	0	-23	-27	0	0	-16	0	-7	0	0	-11	-8	-8	0	0	1	-23	1	0
0	-14	-23	-13		0	-7	-18	-29	-2	0	-21	-22	-15		0	1	-25	-15	-6	0	-5	0	-53	0	0	-4	-24	-2	0	0	1	-22	-8	0	0	1	-28	-37	0
0	-13	-13	-13		0	-2	-14	-28	-27	0	-18	0	-15		0	-6	0	-28	-6	0	-9	0	-12	-23	0	-5	-29	-2	0	0	-8	0	-9	0	0	1	-25	2	0
0	-5	-14	-24		0	2	0	-29	-28	0	1	0	-8		0	-4	-18	0	-48	0	-2	-13	-13	0	0	-2	-17	-5	0	0	-1	0	-29	-9	0	1	-23	0	0
0	-27	-5	-23		0	-2	0	0	-4	0	-9	-9	-11		0	-5	-34	-23	-24	0	-12	-23	-12	0	0	-1	-29	-24	0	0	-8	-9	1	0	0	1	-24	1	0
0	1	-13	-2		0	-4	0	-17	-39	0	-6	-17	-6		0	1	-41	0	-23	0	-4	-23	-1	0	0	0	-55	-4	0	0	0	-17	-28	0	0	1	-33	-35	0
0	0	-10	-14		0	0	-29	-29	-7	0	-3	2	-26		0	1	-24	-23	-23	0	-13	0	-2	0	0	-2	-21	-10	0	0	-53	2	-29	0	0	1	0	-22	-13
0	-22	-32	-23		0	-9	-31	-2	-36	0	-15	0	-6		0	-14	-45	-23	0	0	-10	0	-8	0	0	-1	-50	0	0	0	-10	0	-9	0	0	1	0	-8	0
0	-15	-23	-21		0	-2	-29	0	0	0	-6	0	-24		0	1	0	0	-23	0	0	-45	-16	-25	0	-1	-29	-2	0	0	-4	0	-1	0	0	1	1	1	0
0	1	-31	-13		0	-2	-21	0	-28	0	-8	-6	-26		0	1	-23	-21	-53	0	-2	-13	-12	-23	0	-2	-17	-2	0	0	-1	-6	-20	-6	0	-4	-23	1	0
0	-23	-22	-22		0	-31	-9	0	-9	0	-1	-8	-17		0	1	-35	-20	-11	0	0	-18	-11	0	0	-30	-13	-21	0	0	-6	-8	-18	-8	0	0	0	0	1
0	-30	-24	-34		0	-4	-28	-18	-26	0	-10	-3	-9		0	1	-23	-6	-41	0	-13	-22	-1	0	0	-2	0	1	0	0	-3	-3	-13	0	0	1	-28	0	0
0	-13	-23	-23		0	-9	-28	-5	-7	0	3	0	-19		0	1	-23	0	0	0	-23	-23	-2	0	0	-5	-4	0	0	0	0	0	-1	0	0	1	-24	1	0
0	-6	-24	-23		0	-29	-29	0	0	0	-12	-26	8		0	-18	-23	0	-18	0	-8	0	-6	-24	0	0	0	0	0	0	-20	-26	-16	-26	0	1	0	1	0
0	-13	-13	-23		0	0	0	-27	-18	0	1	-3	-26		0	1	-28	-19	-41	0	-3	1	-1	0	0	-12	0	-8	0	0	0	-3	-3	0	0	1	-18	1	0
0	-22	-23	0		0	1	-26	0	0	0	-7	-9	0		0	-1	-18	-23	-6	0	1	-13	-18	0	0	-11	0	-2	0	0	-3	-9	-9	0	0	1	0	-20	0
0	-9	-5	-14		0	-4	-6	-28	-2	0	-6	-29	-6		0	1	-23	-23	-28	0	-27	-14	1	0	0	1	-28	-2	0	0	1	-29	0	-26	0	-2	-24	-11	0
0	-23	-23	-13		0	-5	-12	0	-28	0	0	-11	-16		0	-20	1	34	-43	0	-9	21	-13	0	0	-5	0	-2	0	0	-11	-11	-20	-3	0	-44	0	-23	0
0	-4	-41	-23		0	-30	0	0	-45	0	-9	0	-9		0	1	0	-23	1	0	0	-23	0	-23	0	-2	-28	-7	-2	0	-7	0	-3	0	0	-13	0	-15	0
0	-42	-23	-24		0	-29	0	0	-30	-14	-12	-9	-25		0	0	-23	-19	1	0	-23	-14	0	-23	0	-12	0	-24	0	0	-17	-9	-8	0	0	-33	-20	1	0
0	-23	-4	-13		0	0	0	-27	-28	0	-1	-26	-17		0	1	-24	-24	-6	0	-3	-23	-4	-24	0	1	-28	-8	0	0	0	-26	-18	-9	0	1	0	1	1
0	-24	-23	-14		0	-5	-54	-27	-5	0	-26	-15	-6		0	1	-41	-41	-23	0	-2	-14	-13	-24	0	-2	-48	1	0	0	-2	-15	-30	0	0	1	0	-9	0
0	-13	-4	-13		0	2	0	0	-6	0	-29	-6	-8		0	1	0	-15	-15	0	1	-24	-2	-23	0	-14	-24	-1	0	0	-31	-6	-6	0	0	1	-34	0	0
0	1	-23	-23		0	-5	-18	-24	0	0	-5	-6	-9		0	1	-23	-25	-23	0	0	-23	2	-24	0	0	0	-4	0	0	-1	-6	-2	0	0	-9	-23	-9	0
0	-12	-23	-13		0	-3	-27	-24	-18	0	-64	-15	-11		0	-24	-23	4	-34	0	-25	-23	1	-23	0	-38	-33	-2	0	0	-11	-15	-3	0	0	1	-6	-19	0
0	1	-23	-23		0	-18	-17	0	-29	0	-4	-21	-6		0	-9	-41	-28	-23	0	-45	0	-14	0	0	-29	-26	-2	0	0	1	-21	-6	0	0	1	-20	1	0
0	-24	0	-22		0	-6	-26	-29	-36	0	-27	-9	-29		0	1	-41	0	1	0	-14	-13	-5	-23	0	-2	-27	-7	0	0	1	-9	-20	-9	0	1	-11	0	0
0	-20	-23	-13		0	-4	-28	-21	-28	0	-6	0	-55		0	1	-23	-6	-28	0	-2	-14	-2	-24	0	-5	-27	1	0	0	-2	0	-24	-9	0	1	-25	1	0
0	-5	-14	-23		0	1	-29	0	0	0	-3	0	-9		0	1	1	-23	-19	0	-22	-14	1	-24	0	-3	-21	-2	0	0	-8	0	-20	-9	0	-18	-23	1	-13
0	43	-23	-13		0	-3	-9	-7	-29	0	1	-9	-29		0	-9	1	0	-45	0	-2	-23	-4	-23	0	-4	-26	-3	0	0	-44	-9	-6	-36	0	0	0	-9	0
0	-30	-13	-24		0	-19	0	0	-29	0	-3	-11	-9		0	-3	-41	0	-15	0	-14	-27	-13	0	0	-2	-17	-1	0	0	3	-11	-30	0	0	1	-26	1	0
0	-4	-13	-17		1	-2	-5	-24	0	0	-22	-3	-11		0	2	-6	-20	-45	0	4	0	-14	0	0	-2	0	-36	0	0	-3	-3	-39	0	0	1	0	-2	0
0	-23	-13	-23		0	1	-7	0	8	0	-6	0	-13		0	1	-24	-23	0	0	-5	-21	-23	0	0	-1	0	1	0	0	-3	0	-5	0	0	-6	0	1	0
0	-22	-14	-5		0	-21	0	0	-5	0	1	-9	-55		0	1	-23	0	-24	0	-23	0	-5	-21	0	1	-28	-5	0	0	-9	-9	-6	-26	0	1	-23	1	0
0	-5	0	-32		0	-28	-26	-7	0	0	1	-9	0		0	-9	0	0	-23	0	-23	-23	-7	-7	0	1	0	-2	0	0	-18	-9	-5	0	0	-19	-23	1	0
0	1	-24	-5		0	-2	-27	-28	0	0	-3	-21	0		0	0	0	-28	-28	0	-18	-13	-13	-13	0	-2	-20	-5	0	0	-3	-21	-17	-3	0	1	-23	-1	0
0	-13	-27	-23		0	1	-59	-4	-26	0	-6	-9	-9		0	1	-24	-23	-23	0	-32	-23	-5	0	0	-17	-29	-5	0	0	-6	-9	-12	-1	0	1	-6	-5	0
0	1	-13	-13		0	0	0	-17	-42	0	-20	0	-24		0	-6	-18	0	-53	0	1	-14	-7	1	0	1	0	-28	0	0	0	0	-8	0	0	1	-23	1	0
0	-14	0	-23		0	-6	0	-28	-28	0	-36	-26	-23		0	1	-37	-8	-23	0	1	-23	1	-13	0	-6	-26	-6	0	0	-21	-26	-3	0	0	1	-23	1	-12
0	-5	-13	-23		0	-2	-27	-4	0	0	-8	-34	-3		0	2	0	-23	-25	0	-2	-30	-23	0	0	-5	-17	-4	0	0	-4	-34	-27	0	0	1	-23	1	0
0	-23	-14	-14		0	-2	-6	0	-4	0	-3	-8	-24		0	1	-23	-6	-23	0	1	-13	-6	0	0	-1	0	-3	0	0	-3	-8	1	0	0	1	-24	1	0
0	-8	-32	0		0	-28	-28	-4	-13	0	-6	-9	-6		0	1	0	0	-13	0	2	-5	-5	0	0	0	0	1	0	0	-9	-9	-6	0	0	1	-20	-2	0
0	1	0	-14		0	-2	-4	-27	-8	0	1	0	-6		0	-26	-41	-23	1	0	-12	-36	-10	0	0	-29	-28	-2	0	0	-8	0	-13	-53	0	1	-15	-4	0
0	0	-14	-23		0	-10	-24	-23	-28	0	-34	-9	-7		0	-5	0	-19	1	0	-2	1	-24	0	0	-5	0	-7	0	0	-2	-9	-13	-47	0	1	-23	2	0
0	-16	-21	-23		0	-8	-30	-27	-28	0	-8	-53	-7		0	0	-23	-28	-23	0	-6	-23	-9	-23	0	2	-13	-2	0	0	-3	-53	-6	0	0	0	-41	-45	0
0	-23	-14	-24		0	-2	-5	-18	-2	0	-6	-8	-3		0	1	-23	0	-19	0	1	-23	-9	0	0	-2	-18	1	0	0	-3	-8	-20	0	0	1	-19	1	0
0	-38	-23	-41		0	1	-4	-4	-29	0	-1	0	0		0	1	36	-23	-28	0	-14	0	-5	0	0	-2	-29	0	0	0	-17	0	-3	-3	0	-33	0	1	0
0	-41	-25	-24		0	-4	0	-34	-24	0	-7	0	-7		0	1	0	-23	1	0	-1	-27	-6	0	0	-4	0	-2	0	0	-6	0	-1	-15	0	-3	0	-8	1
0	-23	-13	-23		0	-2	-5	-28	-2	0	0	-6	-19		0	1	-6	-23	-19	0	1	-23	1	-19	0	-27	-17	-2	0	0	0	-6	-6	0	0	1	-41	1	0
0	-31	-13	-14		0	-8	-42	-28	0	0	-9	-6	-11		0	1	-41	-23	0	0	-52	0	-13	0	0	-2	-4	-1	0	0	-26	-6	-6	0	0	1	0	1	0
0	-13	-32	-23		0	-6	-28	0	-27	0	1	-6	-26		0	1	-24	-23	-23	0	1	-23	-13	0	0	-5	-29	0	0	0	-15	-6	1	0	0	1	0	-6	0
0	-14	-23	-5		0	-27	-29	-28	-28	-31	-1	-52	-36		0	1	-23	0	-24	0	-23	-23	-11	-23	0	1	-17	-4	0	0	-9	-52	-34	0	0	1	-5	-4	0
0	-13	-14	0		0	-7	-7	0	-28	0	-1	0	-3		0	-4	32	0	-23	0	-35	-34	-10	0	0	1	-42	1	0	0	-10	0	-6	0	0	1	-23	0	0
0	2	-24	-23		0	-15	-28	0	0	0	-2	-39	-6		0	1	-4	-24	-23	0	-5	-23	-25	0	0	1	-28	-4	0	0	1	-39	-24	0	0	1	0	1	0
0	-18	-14	-13		0	-5	0	-21	-5	0	3	-9	0		0	1	0	-53	-23	0	-5	-12	-3	-23	0	-28	-29	-9	0	0	-11	-9	-6	0	0	1	-23	1	0
0	-30	-2	-5		0	0	-28	-17	-28	0	-9	-26	2		0	1	-24	0	-23	0	-20	-32	-3	0	0	-1	-21	1	0	0	-22	-26	-9	0	0	1	-23	1	0
0	-18	-23	0		0	-28	-29	-29	-33	0	-10	-6	0		0	-6	0	0	-24	0	-11	-13	-22	0	0	-21	-6	-2	0	0	1	-6	-6	-6	0	2	0	1	0
0	-4	-23	-5		0	-13	-28	-6	0	0	-31	0	0		0	-5	-25	0	-23	0	1	1	-22	-23	0	-2	-28	-6	0	0	-6	0	0	0	0	1	-24	1	0
0	-2	-23	-3		0	1	-6	-29	0	0	-6	-9	-6		0	-12	-24	0	-37	0	-34	-34	1	0	0	-1	-24	0	0	0	-6	-9	-44	0	0	-6	0	1	0
0	1	-5	-14		0	-4	-24	-28	0	0	-3	-26	-3		0	1	-24	-15	-23	0	5	0	1	-23	0	1	0	-3	0	0	1	-26	-17	1	0	-13	-23	-25	0
0	-2	-13	-24		0	-4	-23	-27	-24	0	-18	-9	-25		0	-7	0	-25	-34	0	6	-5	-23	1	0	-3	-28	-1	0	0	-7	-9	-12	0	0	1	-40	1	0
0	-41	-24	-13		0	-5	-5	0	-7	0	-15	-26	-3		0	-21	-41	0	-23	0	4	-14	-27	0	0	-16	-29	-5	0	0	-45	-26	-17	0	0	1	-25	1	0
0	-23	-13	-23		0	19	-4	-33	0	0	-3	0	-21		0	-9	-35	-8	-24	0	-2	0	-8	0	0	-2	-55	-9	0	0	-9	0	-3	0	0	-3	-43	1	0
0	-1	-32	-23		0	-2	0	-42	-26	0	-1	-13	-9		0	-6	-41	0	-15	0	-14	-13	-5	0	0	-5	-7	-21	0	0	-1	-13	-7	0	0	-6	-2	-17	0
0	-15	-5	-3		0	1	-20	-28	-29	0	-6	-6	-31		0	-10	-41	-24	-23	0	-28	-25	-13	0	0	1	-28	0	0	0	-1	-6	-6	0	0	0	0	1	0
0	-26	-23	-13		0	-5	-6	0	-29	0	-30	-4	-26		0	1	-15	0	-24	0	2	-20	-12	-23	0	-1	-54	0	0	0	1	-4	-6	0	0	-23	0	1	0
0	-7	-13	-13		0	-3	0	-52	0	0	-20	-17	-11		0	1	-23	0	0	0	-3	-14	-2	0	0	-2	-14	-28	0	0	-12	-17	-15	-2	0	-3	0	-28	0
0	-23	-31	-16		0	-4	-4	1	-28	0	21	-5	0		0	4	0	-28	-46	0	-14	0	-8	-23	0	2	-3	-2	0	0	-6	-5	-6	0	0	1	0	1	0
0	0	0	-5		0	-26	-28	0	-17	0	-10	-22	-9		0	1	-23	-25	-24	0	1	0	-20	0	0	-9	-24	-4	0	0	-9	-22	-22	0	0	1	-24	-3	0
0	1	-41	-16		0	0	-7	-29	-7	0	-46	-29	-9		0	-25	0	0	-34	0	-9	-27	-17	-23	0	-2	0	0	0	0	-34	-29	-12	0	0	1	-33	1	0
0	-1	-5	-14		0	-6	0	-28	-24	0	-19	-34	-8		0	-10	-23	-24	1	0	0	-23	1	0	0	2	0	-2	-21	0	-5	-34	-1	0	0	1	-24	-6	0
0	-22	-13	-24		0	-9	0	0	0	0	-22	0	-6		0	-12	-21	-74	35	0	-14	-23	-5	0	0	-2	0	-5	0	0	-1	0	-16	0	0	1	-23	-8	0
0	-1	-31	-23		0	-23	-40	-21	0	0	0	0	-6		0	1	0	-28	-15	0	-30	-5	-5	-23	0	-4	-29	-23	0	0	-15	0	-22	0	0	1	-41	1	0
0	-18	-23	0		0	0	-42	-29	-9	0	-24	-3	-24		0	1	-25	-24	0	0	1	-24	-24	-5	0	2	-26	-9	0	0	-29	-3	-16	-6	0	1	1	1	0
0	-16	-22	-5		0	-2	-28	-24	0	0	-30	-41	-25		0	-27	0	0	-23	0	-39	-32	-32	-24	0	0	0	-25	0	0	1	-41	-22	0	0	1	-19	1	0
0	-23	-21	-14		0	-2	-26	-29	-4	0	-6	-4	-3		0	-10	-41	-28	-24	0	1	-14	-23	0	0	-26	-25	-29	0	0	-6	-4	0	0	0	1	-23	1	0
0	-25	-23	-23		0	-2	-28	0	-2	0	-20	-22	-20		0	-10	-23	-6	-2	0	-7	-23	0	0	0	-27	-27	-5	0	0	1	-22	-7	0	0	1	-23	-8	0
0	1	-27	-13		0	-2	-10	-7	-28	0	-9	-8	-8		0	1	-41	-23	-15	0	-2	-23	-2	0	0	-2	-40	-3	0	0	-8	-8	-21	0	0	1	-28	1	0
0	-23	-23	0		0	-7	-24	0	-29	0	2	0	-9		0	1	-25	-23	-23	0	1	-13	-10	0	0	-11	-26	-27	0	0	-1	0	-3	-6	0	0	-23	1	0
0	-5	-14	-23		0	-2	7	-17	-6	0	1	-26	-20		0	-10	-23	-19	1	0	-13	0	-7	0	0	-4	-28	-5	0	0	-3	-26	-6	-1	0	1	-45	-10	0
0	-23	-14	0		0	-28	0	0	0	0	-4	0	-39		0	1	-41	0	-23	0	-1	0	-16	0	0	1	-28	-10	0	0	-2	0	-30	0	0	1	-28	-27	0
0	-16	-23	-23		0	46	0	-21	-5	0	-3	0	-8		0	1	-24	-6	-23	0	-16	-24	1	0	0	-16	-28	-2	0	0	-24	0	-6	0	0	1	-23	1	0
0	-5	-5	0		0	1	-28	-17	-24	0	-15	-52	-18		0	-4	-43	0	1	0	-14	-23	-16	-23	0	-4	0	-2	0	0	-5	-52	-23	0	0	1	0	1	1
0	-26	-14	-5		0	0	-42	-28	-28	0	-12	-26	-9		0	-19	-23	-8	1	0	2	-4	1	0	0	-5	-28	1	0	0	-29	-26	-3	0	0	1	-23	1	0
0	1	-14	-13		0	-26	-28	-26	0	0	1	-13	-27		0	1	-23	-37	-43	0	-5	0	-21	0	0	-29	-28	-1	0	0	-11	-13	-11	0	0	1	-23	1	0
0	0	-43	-23		0	0	-5	0	-2	0	-3	0	-15		0	-8	-41	0	-3	0	-7	-2	-6	0	0	-2	-28	-21	0	0	-31	0	-6	0	0	-9	-23	1	0
0	-26	-14	-32		0	-2	0	0	-18	0	-6	-9	-3		0	1	-41	0	0	0	-4	-23	-10	0	0	1	-29	-4	-7	0	-26	-9	1	0	0	1	0	1	0
0	-35	-14	-25		0	-2	-5	-26	-6	0	-15	-33	-9		0	1	-24	0	-11	0	1	-13	1	0	0	-2	-28	-4	0	0	-15	-33	-1	0	0	2	0	1	0
0	-13	-5	-32		0	-2	-28	-5	0	0	-3	-3	10		0	1	-24	-15	-28	0	-13	-23	-38	-7	0	2	-27	-17	0	0	-12	-3	-18	0	0	1	-23	1	0
0	-16	-24	0		0	-1	-27	-17	0	0	-2	-6	-3		0	-44	-41	-23	-54	0	0	0	-22	0	0	1	0	-2	0	0	-1	-6	-4	0	0	-9	0	1	0
0	-23	-32	-42		0	-28	0	-29	-28	0	-7	0	-9		0	1	0	-41	-41	0	-13	-22	-16	0	0	-2	0	-2	0	0	0	0	-6	0	0	1	-23	-6	0
0	-5	-24	-52		0	-23	-32	0	-42	0	-6	-6	-9		0	-9	0	0	-23	0	-12	0	-35	0	0	-2	-5	1	0	0	0	-6	-21	0	0	1	0	1	0
-14	-11	-23	-4		0	1	0	-28	-3	0	2	-48	-6		0	1	-40	0	0	0	1	-23	2	0	0	-8	-17	-7	0	0	2	-48	-12	0	0	1	-25	1	0
0	-14	-13	-14		0	-25	-28	0	0	0	-6	-22	-6		0	2	-23	-15	-44	0	1	-23	-22	-23	0	-4	-21	-4	0	0	1	-22	-32	0	0	1	0	1	0
0	-31	0	-23		0	-6	0	-29	-28	-13	13	1	-9		0	-4	-23	-3	-23	0	-9	-23	-15	0	0	-5	-29	1	0	0	-3	1	-43	0	0	-21	-30	1	1
0	-2	-24	-22		0	-9	-6	-28	0	-21	-3	0	-23		0	1	-23	-6	0	0	-35	-13	-5	0	0	-7	0	-7	0	0	4	0	-3	0	0	-11	-24	-4	0
0	-25	-26	-23		0	1	-17	-28	-5	0	-10	-9	-4		0	-48	-26	-23	-24	0	1	0	-3	0	0	-9	-29	-36	0	0	-7	-9	-3	0	0	1	-25	1	0
0	-2	-14	-14		0	-2	-5	0	0	0	0	0	-9		0	1	-25	0	-23	0	-12	0	-7	-23	0	-16	-54	-8	0	0	-14	0	-2	0	0	1	-33	1	-8
0	-3	-13	-24		0	-6	-3	-18	-6	0	-2	-41	1		0	-9	-6	-24	-23	0	0	-5	-26	0	0	-9	-28	-2	0	0	3	-41	-5	0	0	-24	-24	-2	0
0	-5	-27	-14		0	0	-28	0	-26	0	-6	-16	-1		0	-17	-23	0	-23	0	1	-27	-2	-23	0	-8	-25	-9	0	0	-6	-16	-21	0	0	-1	0	1	0
0	-23	-23	0		0	-6	-5	-28	-16	0	-3	-15	-7		0	-14	0	0	-19	0	-15	-14	-16	-19	0	1	0	-2	0	0	-8	-15	-3	0	0	-10	-41	1	0
0	-23	-23	-23		0	-2	0	-27	0	0	-6	-6	-17		0	-6	-24	-8	1	0	-15	-22	-13	0	0	-24	-18	4	0	0	-9	-6	0	0	0	1	0	-41	0
0	-23	-26	-23		0	-15	-6	-28	-23	0	-30	-17	-41		0	1	-9	0	-46	0	1	-23	-27	0	0	2	-33	-5	0	0	-9	-17	-8	-17	0	-3	0	1	0
0	2	-14	-23		0	1	-26	-27	0	0	1	2	0		0	-9	0	-24	-43	0	-5	-23	-20	-23	0	-4	-29	-4	0	0	-1	2	-12	0	0	1	-22	1	-9
0	-20	-27	-25		0	3	-36	0	-4	0	1	0	-9		0	-8	0	-23	-29	0	-14	-13	-6	0	0	-2	-35	-44	0	0	-3	0	-15	0	0	-13	-23	-2	0
0	-5	-23	-23		0	-1	-29	-26	-20	0	-1	-23	-34		0	-8	0	-23	-23	0	-12	-23	1	0	0	-2	0	-2	0	0	-7	-23	-1	0	0	2	-23	1	0
0	-17	-23	-24		0	-28	0	-2	-4	0	-19	-23	-41		0	1	-23	-23	-26	0	-23	-24	-25	0	0	-28	0	-4	0	0	-11	-23	-1	0	0	1	-23	1	0
0	-9	-23	-14		0	1	0	-4	-29	0	-15	-21	-26		0	-47	-24	0	-6	0	-23	-32	0	-23	0	-2	-24	-6	0	0	1	-21	-9	-9	0	1	-34	-1	0
0	-34	-14	0		0	-6	-3	-27	-28	0	-15	5	-9		0	0	-53	-24	-24	0	-12	-14	1	-23	0	-2	-24	-7	0	0	-1	5	-5	0	0	2	0	-35	0
0	1	-13	-23		0	-8	0	-21	-4	0	-7	-6	-18		0	-4	-23	0	-23	0	-5	2	-16	-23	0	-2	-21	-7	0	0	-8	-6	-4	0	0	-24	-23	-9	0
0	0	-23	-41		0	2	-18	0	-28	0	2	-53	-8		0	-6	-23	0	0	0	1	0	1	0	0	-23	0	-2	0	0	-3	-53	-16	0	0	1	-15	1	0
0	0	-23	0		0	-29	-28	0	-29	0	-17	0	-6		0	-24	0	-23	-23	0	-13	0	-18	0	0	-2	-5	-23	0	0	-3	0	-1	0	0	1	-18	-9	0
0	-23	-13	-23		0	-16	-29	-42	-29	0	-12	-29	-41		0	-12	-23	-33	0	0	-32	0	1	0	0	-26	0	0	0	0	0	-29	-5	0	0	1	0	1	0
0	-8	-30	-14		0	-1	-26	0	0	0	-12	-6	-23		0	1	-24	0	-3	0	-23	-13	-5	0	0	-22	-4	-18	0	0	-6	-6	-28	0	0	1	0	1	0
0	1	-14	-14		0	-3	0	0	0	0	-14	-3	-26		0	-21	-24	0	0	0	-43	-4	-8	0	0	-2	0	-2	0	0	1	-3	-24	0	0	1	-23	1	0
0	-11	-3	-24		0	-18	-17	-30	-29	0	-3	-26	-36		0	1	-23	0	-23	0	1	-14	-2	0	0	-11	-29	-39	0	0	-8	-26	-6	0	0	1	-17	1	0
0	-15	-23	-23		0	-42	0	-27	0	0	-43	-26	-8		0	1	-23	0	-23	0	-9	0	-2	-1	0	-1	0	-9	0	0	-10	-26	-21	0	0	-21	-24	-7	0
0	-13	-23	-23		0	-28	-29	-21	-21	0	-3	-6	-17		0	-2	-23	-24	-27	0	37	0	-13	0	0	1	-26	-2	0	0	-7	-6	-17	0	0	-9	-8	-10	0
0	-22	-2	-23		0	-7	0	-7	-33	0	-6	-32	-6		0	1	-9	-11	1	0	-8	-24	-13	-14	0	-16	-30	0	0	0	-6	-32	-2	0	0	-1	-34	-7	0
0	-5	-14	-32		0	-17	-4	-22	0	0	-24	0	-52		0	1	-23	-23	-23	0	-1	-23	-13	-7	0	-3	-21	-2	0	0	3	0	1	0	0	-9	-23	-15	0
0	1	-23	-13		0	-5	-30	0	-21	0	-3	-2	0		0	1	-41	0	-6	0	-14	0	-64	0	0	-1	-5	-28	0	0	-10	-2	-6	0	0	-2	0	1	1
0	-23	-13	-32		0	-2	0	-25	0	0	-6	-9	-8		0	1	1	0	-24	0	1	-23	-7	0	0	1	-29	-2	0	0	0	-9	-16	-9	0	-7	-23	1	0
0	1	-23	-23		0	-3	-1	0	0	0	-4	-26	0		0	-8	-19	-43	-23	0	14	0	2	-23	0	-2	-28	-2	0	0	-6	-26	-1	-47	0	1	-23	1	0
0	-7	-24	-23		0	-6	-42	-28	-28	0	-14	-30	-6		0	1	0	-23	-23	0	-2	-14	-5	-19	0	2	-26	-1	0	0	-17	-30	-3	0	0	-24	0	-9	0
0	-5	-31	-15		0	-9	-33	0	-11	0	-10	0	-26		0	-28	-6	0	-6	0	-2	-13	-7	0	0	-4	0	-10	0	0	-6	0	-14	1	0	1	-24	-8	0
0	1	-14	-3		0	-2	-42	0	-13	0	-5	-7	-11		0	1	0	-24	-43	0	-22	-24	-4	0	0	-1	0	-4	0	0	-6	-7	-6	0	0	1	17	-6	0
0	1	-23	-5		0	-4	-29	-28	0	0	-1	-9	0		0	1	-24	-23	-23	0	-2	-23	-13	-13	0	-4	-24	-2	0	0	-6	-9	-2	-6	0	1	-23	1	0
0	-2	-41	0		0	-8	-31	-4	-5	0	-25	-26	-6		0	-15	-21	-3	-52	0	1	-5	1	1	0	-2	-28	0	0	0	-3	-26	1	0	0	0	-41	1	0
0	-13	-23	-14		0	-2	-1	0	-2	0	-9	-18	-64		0	1	-15	-25	-63	0	-4	-16	-22	0	0	-2	-5	1	0	0	-6	-18	-15	0	0	1	1	1	1
0	-1	-27	-13		0	0	-47	-2	0	0	-38	0	-9		0	1	-41	-24	-15	0	-37	0	0	-41	0	-13	-24	-6	0	0	1	0	-6	0	0	1	-24	-5	0
0	-7	-24	-13		0	-2	-40	-28	-7	0	-1	-24	-9		0	1	-21	-24	-4	0	-23	-24	-1	2	0	1	-23	0	0	0	3	-24	-12	0	0	1	0	1	0
[truncated: 20,452 more rows]
