# Supplementary material for: Genome-scale CRISPR screens are efficient in non-homologous end-joining deficient cells
Source: Sci Rep. 2019 Oct 31;9:15751. doi: 10.1038/s41598-019-52078-9 (PMC6823505; doi:10.1038/s41598-019-52078-9)
Supplement: Supplementary file 5 — Table S4 [file 41598_2019_52078_MOESM5_ESM.xlsx]

## Sheet: sgRNA sequences (5'-3')
	HSP90AA1	CD46	RNF152
Promoter region	GCTTTCCAAGATGGCGACGGG	TGTTCTGTTAGGTTCCGCCAG	CGCTTGGATTTCCTTCTCCGG
Exon region #1 (main figure)	GGGGTACCCTACGGGGAGCGG	CCTAGGATATCCTAAACCTGG	GTCGTCCGGGAGCTGCGACAG
Exon region #2 (supplementary figure)	CGGATGCCCCCGTGTTCGGGG	GGATCAGTAGCAATTTGGAGG	GACAGTGCACACCCCCGACCG
Intron region	GACATTGCCTGGGCCTGTAGG	ACCCTGTCCCCAAACAGGCAG	TCTTGACTAAGATGCGGCAGG

## Sheet: sequencing primers (5'-3')
HSP90AA1	Forward primer	Reverse Primer	Amplicon size (bp)
Promoter region	CTGCGGAACGGTCAACTAGA	GAGTTACCGGCCCACTCAAA	695
Exon region #1 (main figure)	TGCTCATCACACGCAGGAAT	TGGAAAGCAGCGTTCATCCT	797
Exon region #2 (supplementary figure)	TGCTCATCACACGCAGGAAT	TGGAAAGCAGCGTTCATCCT	797
Intron region	TCATCTCTTGCCACCACCAC	CCCTTCCACGTCTCTGCATT	580
CD46	Forward primer	Reverse Primer	Amplicon size (bp)
Promoter region	TCCCGAATTCCCGGAAACTATTA	AAGGAGTACAGCAGCAACACC	549
Exon region #1 (main figure)	CAGATAAATTTGCATGTTGAACC	CCCAACTTAGATTGCTTTAAGC	571
Exon region #2 (supplementary figure)	CAAAGAGGCTGGGTGGAAAG	TTGGAAGGCCATGCTAAGTTC	1201
Intron region	GGTGTTGCTGCTGTACTCCT	TCTGCACACAGGCCACTTAC	587
RNF152	Forward primer	Reverse Primer	Amplicon size (bp)
Promoter region	ACACCTTCTCACAGATAGGAACG	CCCATATGACCGGGTTACC	599
Exon region #1 (main figure)	CCAGGTGGAGCTTTTCACCA	AGCTTGCCATTACCTGCACT	599
Exon region #2 (supplementary figure)	TGGTATCTTGTTGAGACCGCA	TGTCATCGCCATTCCACACA	567
Intron region	GGCAACAGTGGATTAACCATCC	AGTGTAACTTTCCCGGCTCA	789
